# Supplementary material for: Bacterial 16S Ribosomal Gene Fingerprints as a Tool to Diagnose and Mitigate Fish Larvae Gut Dysbiosis
Source: Environ Microbiol Rep. 2025 Oct 3;17(5):e70187. doi: 10.1111/1758-2229.70187 (PMC12492350; doi:10.1111/1758-2229.70187)
Supplement: Supplementary file 1 — Table S1: The metadata of gut samples of gilthead sea bream and European sea bass. The list and codes of samples used for DNA extraction and microbiome analysis, and the average weight and quality information for each sample are presented. [file EMI4-17-e70187-s006.xlsx]

## Sheet: Supplementarty Table1
Supplementary Table 1. The metadata of gut samples of gilthead sea bream and European sea bass.
Name	Hatchery	Species	Batch	Quality	Weight
SaH1.1B	H1	Sea bream	P6	bad	10.4175
SaH1.2B	H1	Sea bream	P6	bad	10.4175
SaH1.3B	H1	Sea bream	P6	bad	10.4175
SaH1.1G	H1	Sea bream	P28	good	65.2
SaH1.2G	H1	Sea bream	P28	good	65.2
SaH1.3G	H1	Sea bream	P28	good	65.2
SaH2.1B	H2	Sea bream	P2	bad	39.2
SaH2.2B	H2	Sea bream	P2	bad	15.7
SaH2.3B	H2	Sea bream	P2	bad	31.5
SaH2.4B	H2	Sea bream	P2	bad	70.2
SaH2.5B	H2	Sea bream	P5	bad	40.1
SaH2.6B	H2	Sea bream	P5	bad	51
SaH2.1G	H2	Sea bream	P2	good	49.5
SaH2.2G	H2	Sea bream	P2	good	85.2
SaH2.3G	H2	Sea bream	P4	good	100.6
SaH2.4G	H2	Sea bream	P4	good	74.2
SaH2.5G	H2	Sea bream	P4	good	207.2
SaH2.6G	H2	Sea bream	P4	good	54.1
SaH3.1B	H3	Sea bream	I19T08	bad	23.55
SaH3.2B	H3	Sea bream	I19T08	bad	23.55
DlH4.1B	H4	Seabass	8E	bad	5.465
DlH4.2B	H4	Seabass	8E	bad	5.465
DlH4.3B	H4	Seabass	8E	bad	5.465
DlH5.1B	H5	Seabass	SAG-S2	bad	5.66
DlH5.2B	H5	Seabass	SAG-S2	bad	5.66
DlH5.3B	H5	Seabass	SAG-S2	bad	5.66
DlH5.1G	H5	Seabass	SAG-S7	good	16.38
DlH5.2G	H5	Seabass	SAG-S7	good	16.38
DlH5.3G	H5	Seabass	SAG-S7	good	16.38
SaH6.1G	H6	Sea bream	1	good	50.22
SaH6.2G	H6	Sea bream	1	good	50.22
SaH6.3G	H6	Sea bream	1	good	50.22
