# Supplementary material for: Bacterial 16S Ribosomal Gene Fingerprints as a Tool to Diagnose and Mitigate Fish Larvae Gut Dysbiosis
Source: Environ Microbiol Rep. 2025 Oct 3;17(5):e70187. doi: 10.1111/1758-2229.70187 (PMC12492350; doi:10.1111/1758-2229.70187)
Supplement: Supplementary file 2 — Table S2: Sequencing statistics of the 16S rRNA gene libraries of gut samples of gilthead sea bream and European sea bass. Three samples that produced a low number of reads were excluded from the analysis including estimations of alpha and beta diversity and statistical analysis. The sample information is provided in Table S1. [file EMI4-17-e70187-s005.xlsx]

## Sheet: final
Supplementary Table 2. Sequencing statistics of the 16S rRNA gene libraries of gut samples of gilthead sea bream and European sea bass.
Sample name	Total raw reads	Merged reads	Final filtered reads
SaH1.1B	122514	79338	35428
SaH1.2B	132458	92432	46629
SaH1.3B	112869	31526	2084
SaH3.1B	115872	54147	23924
SaH3.2B	119174	98741	89507
DlH4.1B	121536	99314	89310
DlH4.2B	110239	91468	81728
DlH4.3B	106888	87553	77073
DlH5.1B	143303	115649	91466
DlH5.2B	107010	87165	76615
DlH5.3B	107202	82320	64179
SaH1.1G	127544	97234	78138
SaH1.2G	116921	89654	80141
SaH1.3G	116756	43050	22678
DlH5.1G	123896	99306	89494
DlH5.2G	139899	38010	13267
DlH5.3G	106234	23318	2688
SaH6.1G	147017	108416	72751
SaH6.2G	111444	82993	68622
SaH6.3G	20665	8883	2320
SaH2.1B	150777	98265	58540
SaH2.2B	184271	123803	107000
SaH2.3B	265399	164931	118355
SaH2.4B	208907	131268	97293
SaH2.1G	164528	115115	111606
SaH2.2G	225996	153039	90636
SaH2.3G	223236	155102	135271
SaH2.4G	233812	169877	134720
SaH2.5G	247271	182316	161448
SaH2.6G	193541	146674	138307
SaH2.5B	139661	83845	52382
SaH2.6B	176275	134669	131363
Average	147597	99044.4	76405.1
Total	4.72311	3.16942	2.44496
Very low reads, not used in rarefaction (not ptesent in PcoA,Shannon etc)
(maintain for the stacked bar)
