# Supplementary material for: Bacterial 16S Ribosomal Gene Fingerprints as a Tool to Diagnose and Mitigate Fish Larvae Gut Dysbiosis
Source: Environ Microbiol Rep. 2025 Oct 3;17(5):e70187. doi: 10.1111/1758-2229.70187 (PMC12492350; doi:10.1111/1758-2229.70187)
Supplement: Supplementary file 3 — Table S3: The relative proportions of the detected bacteria at the level of the phylum, class, order, family and genus in the gut microbiome libraries obtained from gilthead sea bream and European sea bass larvae. The sample information is provided in Table S1. [file EMI4-17-e70187-s002.xlsx]

## Sheet: Phylum_abund
Supplementary Table 3. The relative proportions of the detected bacteria at the phylum level in the gut microbiome libraries obtained from gilthead sea bream and European sea bass larvae
Phylum	SaH1.1B	SaH1.2B	SaH3.1B	SaH3.2B	DlH4.1B	DlH4.2B	DlH4.3B	DlH5.1B	DlH5.2B	DlH5.3B	SaH2.1B	SaH2.2B	SaH2.3B	SaH2.4B	SaH2.5B	SaH2.6B	SaH1.1G	SaH1.2G	SaH1.3G	DlH5.1G	DlH5.2G	SaH6.1G	SaH6.2G	SaH2.1G	SaH2.2G	SaH2.3G	SaH2.4G	SaH2.5G	SaH2.6G	bad	good			seabram	seabass
k__Bacteria|p__Proteobacteria	0.757359	0.632378	0.966945	0.983564	0.975617	0.983207	0.974355	0.985174	0.978911	0.975473	0.534011	0.0784511	0.33032	0.364895	0.213802	0.011029	0.135852	0.0728141	0.0590482	0.989382	0.937439	0.570554	0.591518	0.359408	0.444925	0.434779	0.591217	0.320279	0.227016	0.671593	0.441095			0.406523	0.975019	40.6523	97.5019
k__Bacteria|p__Firmicutes	0.192413	0.318292	0.0308131	0.00542943	0.000325511	5.38242e-05	0.000925926	0.00350263	0.00531144	0.00871831	0.319182	0.0733139	0.225631	0.437146	0.3015	0.0167502	0.78876	0.880782	0.898937	0.000502067	0.00745244	0.0664508	0.0364707	0.232268	0.332395	0.272486	0.237844	0.154034	0.0206152	0.121207	0.30223			0.30215	0.00301307	30.215	0.301307
k__Bacteria|p__Bacteroidota	0.0160294	0.0248559	0.00187487	0.0063608	0.0010986	0.00179773	0.00128926	0.0045773	0.00828102	0.00595035	0.105781	0.835647	0.375059	0.0850873	0.418026	0.968825	0.0331528	0.0148277	0.00438732	0.0040379	0.0109825	0.33905	0.331469	0.351332	0.183514	0.220671	0.0839919	0.478204	0.748067	0.178784	0.215668			0.250659	0.00434592	25.0659	0.434592
k__Bacteria|p__Actinobacteriota	0.0273283	0.0213051	0	0.000158755	0.000162755	0.000215297	0.000703235	0.00629876	0.00667552	0.00777099	0.0317139	0.00342065	0.0123814	0.0663525	0.0135028	0.00188984	0.0171201	0.0207214	0.0266852	0.00607822	0.0411845	0.00793717	0.000576681	0.00772083	0.0246548	0.00794716	0.00995789	0.00579276	0.00161855	0.0124925	0.013692			0.0155487	0.00769467	1.55487	0.769467
k__Bacteria|p__Fusobacteriota	0	0.000764797	0	0.000370429	0.000162755	0	0	0	0	0	0.00128653	0.000597059	0.00753095	0	0.00826987	0.000944921	0.0133677	0.0056886	0.00118716	0	0	0	0.000541731	0.0227223	0.0022978	0.0549855	0.0460882	0.0338917	0.0019096	0.00124546	0.0140523	0.124546	1.40523	0.00943909	3.61679e-05	0.943909	0.00361679
k__Bacteria|p__Chloroflexi	0	0	0	0	0	0	0	0	0	0	0.000490106	0.00299774	0.0176786	0.0250665	0.0201841	0.000206702	0	0	0	0	0	0	0	0.0200471	0.00958453	0.00196565	0.000982149	0.00283301	0.000184571	0.00416398	0.00273823			0.00446569	0	0.446569	0
k__Bacteria|p__Desulfobacterota	0	0	0	0.000222258	0.0226128	0.0114646	0.0215424	5.97039e-05	0.000181072	0.000547669	0	0	0	0	0	0	0	1.86511e-05	0	0	0	0.00802108	0.0256536	0.000389428	0	0	0	0	0	0.00353941	0.00262175			0.00149152	0.00878012	0.149152	0.878012
k__Bacteria|p__Bdellovibrionota	0	0	0	0	0	0	5.86029e-05	0	0	0	0	0.000460233	0.00425478	0.00283335	0.0184086	0.000118115	0.000938086	0	0	0	0	0.000469854	0.000157277	0.00231964	2.07009e-05	0.000602378	0.0222529	0.000417496	7.09889e-06	0.00163336	0.00209119			0.00235646	6.51143e-06	0.235646	0.000651143
k__Bacteria|p__Campylobacterota	0.0059357	0.000955997	0	0	0	0.00326175	0.00110173	0.000328371	0	0	0	0.000709008	2.12739e-05	0	9.34448e-05	0	0.00827222	0.00509176	0.00908434	0	0	0.00035239	0.0067629	0.00120215	6.21028e-05	4.22721e-05	0.0015096	0.000536781	0	0.000775455	0.00253204			0.00212627	0.000521317	0.212627	0.0521317
k__Bacteria|p__Cyanobacteria	0	0	0	0	0	0	0	0	0	0	0	0.00374406	0.0153172	0.00451023	0.00196234	0	0	0	0	0	0	0	0	0.00145612	0	0.00553765	0.000782081	0.00224404	0.00038334	0.00159586	0.000800249			0.00156248	0	0.156248	0
k__Bacteria|p__	0.000934044	2.73142e-05	0.000366823	0	2.03444e-05	0	2.34412e-05	5.97039e-05	0.000603573	0.00150979	0.000163369	0.000149265	0.000680764	0.00413438	0.000233612	0.000169791	2.13201e-05	1.86511e-05	0.000567771	0	0.00254952	0.00689678	0.0066231	0.000186248	8.28037e-05	6.34082e-05	0.000272819	0.000223659	0.000177472	0.000567264	0.00136027			0.000964265	0.000531858	0.0964265	0.0531858
k__Bacteria|p__Patescibacteria	0	0.00142034	0	0.00160872	0	0	0	0	0	0	0.000735159	3.73162e-05	4.25478e-05	0.00355615	0	6.64398e-05	0.00251578	3.73023e-05	5.16156e-05	0	0	0.000268488	0.000227177	3.38633e-05	0.000600327	0	0.00341024	8.94634e-05	2.12967e-05	0.000466667	0.000558119			0.000781441	0	0.0781441	0
k__Bacteria|p__Planctomycetota	0	0	0	0	0	0	0	0	3.62144e-05	1.48019e-05	0	0.000111949	0.00257414	0.004915	0	0	0	0	0	0	0.000196117	0	0	0.000423291	0.00186308	0.000919419	0	0.00145378	0	0.000478256	0.000373515			0.000533072	2.74592e-05	0.0533072	0.00274592
k__Bacteria|p__Acidobacteriota	0	0	0	0	0	0	0	0	0	0	0	0.000360723	0.00850955	0	0.000700836	0	0	0	0	0	0	0	0	0	0	0	0.00169148	0	0	0.000598194	0.000130114			0.000489678	0	0.0489678	0
k__Bacteria|p__Gemmatimonadota	0	0	0	0	0	0	0	0	0	0	0.00663685	0	0	0.000202382	0.00331729	0	0	0	0	0	0	0	0	0.000491018	0	0	0	0	0	0.000634783	3.77706e-05			0.000751495	0	0.0751495	0
k__Bacteria|p__Verrucomicrobiota	0	0	0	0.00228608	0	0	0	0	0	1.48019e-05	0	0	0	0.00130103	0	0	0	0	5.16156e-05	0	0.000196117	0	0	0	0	0	0	0	0	0.000225119	1.90563e-05			0.000158205	2.34354e-05	0.0158205	0.00234354
																		1

## Sheet: Class_abund
								Supplementary Table 3. The relative proportions of the detected bacteria at the class level in the gut microbiome libraries obtained from gilthead sea bream and European sea bass larvae
Class	SaH1.1B	SaH1.2B	SaH3.1B	SaH3.2B	DlH4.1B	DlH4.2B	DlH4.3B	DlH5.1B	DlH5.2B	DlH5.3B	SaH2.1B	SaH2.2B	SaH2.3B	SaH2.4B	SaH2.5B	SaH2.6B	SaH1.1G	SaH1.2G	SaH1.3G	DlH5.1G	DlH5.2G	SaH6.1G	SaH6.2G	SaH2.1G	SaH2.2G	SaH2.3G	SaH2.4G	SaH2.5G	SaH2.6G
k__Bacteria|p__Proteobacteria|c__Gammaproteobacteria	0.750008	0.511731	0.964337	0.974578	0.970358	0.981172	0.964744	0.954605	0.950483	0.948031	0.523004	0.0703659	0.291793	0.287267	0.175069	0.010025	0.126428	0.0663048	0.0564158	0.96759	0.404981	0.538218	0.504823	0.340495	0.130561	0.428587	0.441067	0.318102	0.224879	0.645473	0.349881	64.5473	34.9881
k__Bacteria|p__Bacteroidota|c__Bacteroidia	0.0160294	0.0248559	0.00187487	0.0063608	0.0010986	0.00179773	0.00128926	0.0045773	0.00828102	0.00595035	0.105781	0.835647	0.375059	0.0850873	0.418026	0.968825	0.0331528	0.0148277	0.00438732	0.0040379	0.0109825	0.33905	0.331469	0.351332	0.183514	0.220671	0.0839919	0.478204	0.748067	0.178784	0.215668
k__Bacteria|p__Firmicutes|c__Bacilli	0.162222	0.263063	0.0276748	0.00348203	0.000325511	5.38242e-05	0.000925926	0.00350263	0.00487687	0.00448497	0.256223	0.0551161	0.194996	0.365387	0.246741	0.0150892	0.753518	0.866682	0.877619	0.000502067	0.00745244	0.0555938	0.0240983	0.162307	0.251496	0.146505	0.121668	0.0851543	0.0117345	0.10026	0.258795
k__Bacteria|p__Proteobacteria|c__Alphaproteobacteria	0.00735183	0.120647	0.00260852	0.00898555	0.00525904	0.00203456	0.00961088	0.0305684	0.0284283	0.0274427	0.011007	0.00808518	0.038527	0.0776281	0.0387329	0.00100398	0.0094235	0.00650925	0.00263239	0.0217918	0.532457	0.032336	0.0866944	0.0189126	0.314364	0.00619287	0.150151	0.00217694	0.00213677	0.02612	0.0912138
k__Bacteria|p__Firmicutes|c__Clostridia	0.0301907	0.0431291	0.00313837	0.0019474	0	0	0	0	0.000434573	0.00423334	0.0629582	0.0177998	0.0306344	0.0706025	0.0547587	0.00166099	0.0295924	0.00837437	0.0207495	0	0	0.010857	0.0123724	0.0684377	0.0801126	0.121458	0.111792	0.0662402	0.00872454	0.020093	0.0414393
k__Bacteria|p__Actinobacteriota|c__Actinobacteria	0.0266052	0.0126738	0	0.000158755	0.000152583	0.000215297	0.000703235	0.00629876	0.00667552	0.00777099	0.0192162	0.00320919	0.00636089	0.0505088	0.0122413	0.00185293	0.0164165	0.0195651	0.0266852	0.00607822	0.0409884	0.00246673	0.000576681	0.00426678	0.00623098	0.0012576	0.00171876	0.000544236	0.000440131	0.00966522	0.00978733
k__Bacteria|p__Fusobacteriota|c__Fusobacteriia	0	0.000764797	0	0.000370429	0.000162755	0	0	0	0	0	0.00128653	0.000597059	0.00753095	0	0.00826987	0.000944921	0.0133677	0.0056886	0.00118716	0	0	0	0.000541731	0.0227223	0.0022978	0.0549855	0.0460882	0.0338917	0.0019096	0.00124546	0.0140523	0.124546	1.40523
k__Bacteria|p__Chloroflexi|c__Chloroflexia	0	0	0	0	0	0	0	0	0	0	0	0.0021519	0.0165298	0.0206141	0.0193898	0.000206702	0	0	0	0	0	0	0	0.0167454	0.00751444	0.00119419	0.000645672	0.00251989	7.09889e-05	0.00368077	0.00220697	0.368077	0.220697
k__Bacteria|p__Actinobacteriota|c__Coriobacteriia	0.000723131	0.00863129	0	0	0	0	0	0	0	0	0.0124977	0.000136826	0.00255287	0.0107552	4.67224e-05	7.3822e-06	0.000703565	0.000634139	0	0	0	0.00547044	0	0.00296304	0.0067071	0.006679	0.00792085	0.00481612	0.00117842	0.00220944	0.00285174	0.220944	0.285174
k__Bacteria|p__Desulfobacterota|c__Desulfobulbia	0	0	0	0	0.0222466	0.0109263	0.0208861	5.97039e-05	0.000181072	0.000547669	0	0	0	0	0	0	0	1.86511e-05	0	0	0	0	0.0139452	0	0	0	0	0	0	0.00342797	0.00107414	0.342797	0.107414
k__Bacteria|p__Campylobacterota|c__Campylobacteria	0.0059357	0.000955997	0	0	0	0.00326175	0.00110173	0.000328371	0	0	0	0.000709008	2.12739e-05	0	9.34448e-05	0	0.00827222	0.00509176	0.00908434	0	0	0.00035239	0.0067629	0.00120215	6.21028e-05	4.22721e-05	0.0015096	0.000536781	0	0.000775455	0.00253204	0.0775455	0.253204
k__Bacteria|p__Bdellovibrionota|c__Bdellovibrionia	0	0	0	0	0	0	5.86029e-05	0	0	0	0	0.000435356	0.0024465	0.000896265	0.0120544	0.000118115	0.000938086	0	0	0	0	0.000469854	0.000157277	0.000186248	2.07009e-05	0.000169089	0.0222529	7.45529e-05	0	0.00100058	0.00186683	0.100058	0.186683
k__Bacteria|p__Cyanobacteria|c__Cyanobacteriia	0	0	0	0	0	0	0	0	0	0	0	0.00374406	0.0153172	0.00451023	0.00196234	0	0	0	0	0	0	0	0	0.00145612	0	0.00553765	0.000782081	0.00224404	0.00038334	0.00159586	0.000800249	0.159586	0.0800249
k__Bacteria|p__Firmicutes|c__Negativicutes	0	0.0121002	0	0	0	0	0	0	0	0	0	0.00039804	0	0.00115647	0	0	0.00564984	0.0057259	0.000567771	0	0	0	0	0.000846582	0	0.000169089	0.000454698	0.000260935	0	0.000853419	0.00105191	0.0853419	0.105191
k__Bacteria|p__|c__	0.000934044	2.73142e-05	0.000366823	0	2.03444e-05	0	2.34412e-05	5.97039e-05	0.000603573	0.00150979	0.000163369	0.000149265	0.000680764	0.00413438	0.000233612	0.000169791	2.13201e-05	1.86511e-05	0.000567771	0	0.00254952	0.00689678	0.0066231	0.000186248	8.28037e-05	6.34082e-05	0.000272819	0.000223659	0.000177472	0.000567264	0.00136027	0.0567264	0.136027
k__Bacteria|p__Actinobacteriota|c__Acidimicrobiia	0	0	0	0	1.01722e-05	0	0	0	0	0	0	7.46324e-05	0.00346764	0	0.000887726	2.95288e-05	0	0.000522232	0	0	0.000196117	0	0	0.000491018	0.0117167	1.0568e-05	7.27517e-05	0.000432407	0	0.000279356	0.00103399	0.0279356	0.103399
k__Bacteria|p__Desulfobacterota|c__Desulfovibrionia	0	0	0	0.000222258	0.0003662	0.000527477	0.000656353	0	0	0	0	0	0	0	0	0	0	0	0	0	0	0.00458107	0.0109744	0.000389428	0	0	0	0	0	0.000110768	0.00122653	0.0110768	0.122653
k__Bacteria|p__Chloroflexi|c__Anaerolineae	0	0	0	0	0	0	0	0	0	0	0.000490106	0.000845834	0.00114879	0.00445241	0.000794281	0	0	0	0	0	0	0	0	0.00330167	0.00207009	0.000771466	0.000336477	0.000313122	0.000113582	0.000483214	0.000531262	0.0483214	0.0531262
k__Bacteria|p__Bdellovibrionota|c__Oligoflexia	0	0	0	0	0	0	0	0	0	0	0	2.48775e-05	0.00180828	0.00193709	0.00635425	0	0	0	0	0	0	0	0	0.00213339	0	0.000433289	0	0.000342943	7.09889e-06	0.000632781	0.000224363	0.0632781	0.0224363
k__Bacteria|p__Firmicutes|c__Thermoanaerobacteria	0	0	0	0	0	0	0	0	0	0	0	0	0	0	0	0	0	0	0	0	0	0	0	0.000677266	0.000786635	0.00435403	0.00392859	0.00237824	0.000156176	0	0.000944687	0	0.0944687
k__Bacteria|p__Gemmatimonadota|c__Gemmatimonadetes	0	0	0	0	0	0	0	0	0	0	0.00663685	0	0	0.000202382	0.00331729	0	0	0	0	0	0	0	0	0.000491018	0	0	0	0	0	0.000634783	3.77706e-05	0.0634783	0.00377706
k__Bacteria|p__Planctomycetota|c__Phycisphaerae	0	0	0	0	0	0	0	0	0	1.48019e-05	0	0	0.00257414	0.00430785	0	0	0	0	0	0	0.000196117	0	0	0	0	0.000919419	0	0.000999008	0	0.00043105	0.000162657	0.043105	0.0162657
k__Bacteria|p__Patescibacteria|c__Gracilibacteria	0	0.00142034	0	0.00160872	0	0	0	0	0	0	0	0	0	0	0	0	0.00251578	0	5.16156e-05	0	0	0.000268488	0.000227177	0	0	0	6.36578e-05	3.72764e-05	0	0.000189316	0.000243384	0.0189316	0.0243384
k__Bacteria|p__Acidobacteriota|c__Blastocatellia	0	0	0	0	0	0	0	0	0	0	0	0.000360723	0.00478662	0	0	0	0	0	0	0	0	0	0	0	0	0	0.000982149	0	0	0.000321709	7.55499e-05	0.0321709	0.00755499
k__Bacteria|p__Actinobacteriota|c__Thermoleophilia	0	0	0	0	0	0	0	0	0	0	0	0	0	0.00508847	0.000327057	0	0	0	0	0	0	0	0	0	0	0	0.000245537	0	0	0.00033847	1.88875e-05	0.033847	0.00188875
k__Bacteria|p__Acidobacteriota|c__Vicinamibacteria	0	0	0	0	0	0	0	0	0	0	0	0	0.00372293	0	0.000700836	0	0	0	0	0	0	0	0	0	0	0	0.00070933	0	0	0.000276485	5.45638e-05	0.0276485	0.00545638
k__Bacteria|p__Patescibacteria|c__Saccharimonadia	0	0	0	0	0	0	0	0	0	0	0.000735159	3.73162e-05	4.25478e-05	0.00355615	0	6.64398e-05	0	3.73023e-05	0	0	0	0	0	0	0	0	0.000245537	5.2187e-05	2.12967e-05	0.000277351	2.74095e-05	0.0277351	0.00274095
k__Bacteria|p__Desulfobacterota|c__Desulfobacteria	0	0	0	0	0	1.07648e-05	0	0	0	0	0	0	0	0	0	0	0	0	0	0	0	0.00344	0.000733958	0	0	0	0	0	0	6.72803e-07	0.000321074	6.72803e-05	0.0321074
k__Bacteria|p__Verrucomicrobiota|c__Verrucomicrobiae	0	0	0	0.00228608	0	0	0	0	0	1.48019e-05	0	0	0	0.00130103	0	0	0	0	5.16156e-05	0	0.000196117	0	0	0	0	0	0	0	0	0.000225119	1.90563e-05	0.0225119	0.00190563
k__Bacteria|p__Patescibacteria|c__Parcubacteria	0	0	0	0	0	0	0	0	0	0	0	0	0	0	0	0	0	0	0	0	0	0	0	3.38633e-05	0.000600327	0	0.00310104	0	0	0	0.000287326	0	0.0287326
k__Bacteria|p__Planctomycetota|c__Planctomycetes	0	0	0	0	0	0	0	0	3.62144e-05	0	0	0.000111949	0	0.000607147	0	0	0	0	0	0	0	0	0	0.000423291	0.00186308	0	0	0.000454773	0	4.72069e-05	0.000210858	0.00472069	0.0210858

## Sheet: Order_abund
Supplementary Table 3. The relative proportions of the detected bacteria at the order level in the gut microbiome libraries obtained from gilthead sea bream and European sea bass larvae
Order	SaH1.1B	SaH1.2B	SaH3.1B	SaH3.2B	DlH4.1B	DlH4.2B	DlH4.3B	DlH5.1B	DlH5.2B	DlH5.3B	SaH2.1B	SaH2.2B	SaH2.3B	SaH2.4B	SaH2.5B	SaH2.6B	SaH1.1G	SaH1.2G	SaH1.3G	DlH5.1G	DlH5.2G	SaH6.1G	SaH6.2G	SaH2.1G	SaH2.2G	SaH2.3G	SaH2.4G	SaH2.5G	SaH2.6G
k__Bacteria|p__Proteobacteria|c__Gammaproteobacteria|o__Enterobacterales	0.712706	0.400071	0.942979	0.966778	0.969666	0.980354	0.961521	0.938396	0.935466	0.925103	0.502522	0.0191805	0.102987	0.0682028	0.0651311	0.00840832	0.101825	0.0479335	0.0385568	0.950274	0.360855	0.270988	0.235863	0.228662	0.0387314	0.393025	0.382029	0.298979	0.221968
k__Bacteria|p__Bacteroidota|c__Bacteroidia|o__Flavobacteriales	0.0159089	0.0234356	0.00150805	0.00588453	8.13777e-05	0.000236827	0.000351617	0.00449769	0.00736359	0.00537308	0.105761	0.834167	0.372655	0.0804325	0.411251	0.968795	0.0302106	0.0106125	0.00402601	0.0040379	0.00960973	0.0324703	0.0245701	0.349097	0.181237	0.214531	0.0765257	0.476095	0.747648
k__Bacteria|p__Firmicutes|c__Bacilli|o__Lactobacillales	0.136672	0.238863	0.00664357	0.0029211	0.000244133	5.38242e-05	9.37647e-05	0.0015921	0.00315065	0.00248672	0.227675	0.0511605	0.184211	0.338961	0.219595	0.0141812	0.720919	0.843125	0.856767	0.000363197	0.000784468	0.0174853	0.0042989	0.149473	0.238206	0.112	0.076262	0.0569137	0.00890201
k__Bacteria|p__Proteobacteria|c__Alphaproteobacteria|o__Rhodobacterales	0.00635753	0.115976	0.000366823	0.00898555	0.00490301	0.00201303	0.00779419	0.0256428	0.0202559	0.0226469	0.00896486	0.00720203	0.0329958	0.0369492	0.0266318	0.0005389	0.00859202	0.00503581	0.00252916	0.0208839	0.532065	0.0313292	0.0826751	0.0161528	0.297742	0.00557992	0.145713	0.00195329	0.00169664
k__Bacteria|p__Proteobacteria|c__Gammaproteobacteria|o__Pseudomonadales	0.0160294	0.0601185	0.0182596	0.00325978	0.000579816	0.000452123	0.00311767	0.0115925	0.0130975	0.0215071	0.0195634	0.0164067	0.0275071	0.0323233	0.0185021	0.000516754	0.0100844	0.0128693	0.00965211	0.0154466	0.0405962	0.137936	0.218265	0.00855048	0.0144078	0.0113923	0.0082846	0.00811881	0.000802175
k__Bacteria|p__Firmicutes|c__Clostridia|o__Peptostreptococcales-Tissierellales	0.0266052	0.0343339	0.00244549	0.00186273	0	0	0	0	0.000434573	0.00423334	0.0493373	0.0108341	0.0167213	0.0448711	0.0387796	0.000546283	0.0166724	0.00580051	0.0092908	0	0	0.00919571	0.00854537	0.0341173	0.0586664	0.0630806	0.0548366	0.0326914	0.00498342
k__Bacteria|p__Proteobacteria|c__Gammaproteobacteria|o__Burkholderiales	0.0118714	0.034771	0.00256776	4.23348e-05	0	0	0	0	0.00147272	0	0.000694317	0.0225888	0.0941582	0.113392	0.0517684	0.00036911	0.000724885	0.00207028	0	0	0	0.000654439	1.74752e-05	0.0540289	0.033432	0.0119207	0.0025645	0.00509196	0.00121391
k__Bacteria|p__Bacteroidota|c__Bacteroidia|o__Chitinophagales	3.01305e-05	0.00139302	4.07581e-05	0	1.01722e-05	0	1.17206e-05	0	1.20715e-05	2.96038e-05	0	0	0	0.000693882	0	0	0	0.000111907	0	0	0.000196117	0.243888	0.0947505	0	0	0	0.00219165	0	0
k__Bacteria|p__Firmicutes|c__Bacilli|o__Bacillales	0.0206092	0.0213324	0.0141431	0	1.01722e-05	0	0.000679794	0	0.000736359	0.00165781	0.0117217	0.00273652	0.00782879	0.0148028	0.0220063	0.000775131	0.0237933	0.0216913	0.0157427	0.00013887	0	0.0300539	0.0164791	0.00995581	0.00811477	0.0304359	0.0379582	0.0251765	0.00212257
k__Bacteria|p__Bacteroidota|c__Bacteroidia|o__Bacteroidales	0	2.73142e-05	0	0.000476266	0	0.000678185	0.000621191	0	0.000265572	0.000547669	0	0.00148021	0.00231885	0.003932	0.00677475	2.95288e-05	0.00283558	0.00402865	0	0	0	0.060393	0.21152	0.00223498	0.000683131	0.00614003	0.00523813	0.00208748	0.000241362
k__Bacteria|p__Firmicutes|c__Clostridia|o__Clostridiales	0.00313357	0.000600912	0.00065213	0	0	0	0	0	0	0	0.00737201	0.00630644	0.0131473	0.0219729	0.0143438	0.000937539	0.0124723	0.0016786	0.0114587	0	0	0	0.000349504	0.0321193	0.0186308	0.0494478	0.0488892	0.031424	0.0031874
k__Bacteria|p__Proteobacteria|c__Gammaproteobacteria|o__Thiotrichales	0	0.0164158	0	0.00443457	1.01722e-05	1.07648e-05	0	0.00403996	0	0.00128776	0	0	0	0.000636059	0.00448535	5.16754e-05	0.00174825	0.00207028	0.0076391	0.00154893	0	0.128253	0.0488606	0.000287838	0	0	0.0436056	0	2.83956e-05
k__Bacteria|p__Proteobacteria|c__Gammaproteobacteria|o__Competibacterales	0	0	0	0	0	0	0	0	0	0	0	0.00811006	0.0486959	0.0587198	0.0281736	0.000575811	0	0	0	0	0	0	0	0.0403481	0.0295402	0.00977543	0.00139138	0.00313868	0.000241362
k__Bacteria|p__Fusobacteriota|c__Fusobacteriia|o__Fusobacteriales	0	0.000764797	0	0.000370429	0.000162755	0	0	0	0	0	0.00128653	0.000597059	0.00753095	0	0.00826987	0.000944921	0.0133677	0.0056886	0.00118716	0	0	0	0.000541731	0.0227223	0.0022978	0.0549855	0.0460882	0.0338917	0.0019096
k__Bacteria|p__Actinobacteriota|c__Actinobacteria|o__Micrococcales	0.00216939	0.00204856	0	3.17511e-05	7.12055e-05	4.30594e-05	8.20441e-05	0.00108462	0.00242636	0.00407052	0.00951622	0.00136826	0.00461643	0.0258471	0.0117273	0.000280524	0.00234522	0.00136153	0	0.00122846	0.0141204	0.00219824	0.000576681	0.00237043	0.00302234	0.00080317	0.000400135	7.45529e-05	0.000376241
k__Bacteria|p__Chloroflexi|c__Chloroflexia|o__Chloroflexales	0	0	0	0	0	0	0	0	0	0	0	0.0021519	0.0165298	0.0206141	0.0193898	0.000206702	0	0	0	0	0	0	0	0.0167454	0.00751444	0.00119419	0.000645672	0.00251989	7.09889e-05
k__Bacteria|p__Firmicutes|c__Bacilli|o__Staphylococcales	0.0049414	0.00286799	0.00688812	0.000148172	7.12055e-05	0	0.000105485	0.00191052	0	0.000340443	0.0147849	0.000833396	0.00136153	0.00670753	0.00238284	0.000110733	0.0066732	0.00136153	0.00510994	0	0.00666797	0.00805464	0.00332029	0.000728061	0.00405738	0.00249406	0.00324655	0.00121521	0.000617604
k__Bacteria|p__Actinobacteriota|c__Actinobacteria|o__Corynebacteriales	0.0148844	0.00729289	0	0	8.13777e-05	0.000139943	0.000539147	0.00521414	0.00347658	0.00307879	0.00584043	0.00119412	0.00174446	0.0186192	0	0	0.000874126	0.00126828	0.00227108	0.00405927	0.00745244	0	0	0.000253975	0.000807336	0	0.00048198	0.000335488	1.41978e-05
k__Bacteria|p__Actinobacteriota|c__Coriobacteriia|o__Coriobacteriales	0.000723131	0.00863129	0	0	0	0	0	0	0	0	0.0124977	0.000136826	0.00255287	0.0107552	4.67224e-05	7.3822e-06	0.000703565	0.000634139	0	0	0	0.00547044	0	0.00296304	0.0067071	0.006679	0.00792085	0.00481612	0.00117842
k__Bacteria|p__Proteobacteria|c__Alphaproteobacteria|o__Rhizobiales	0.000994305	0.00467073	0.00085592	0	0.000284822	0	0.000797	0.00193043	0.00357315	0.00180583	0.000633054	0.000310968	0.00391439	0.0257026	0.00205579	2.95288e-05	0	9.32557e-05	0.000103231	0.000897311	0.000392234	1.67805e-05	0	0.00247202	0.0166228	0.000560106	0.00216436	7.45529e-06	0.000440131
k__Bacteria|p__Desulfobacterota|c__Desulfobulbia|o__Desulfobulbales	0	0	0	0	0.0222466	0.0109263	0.0208861	5.97039e-05	0.000181072	0.000547669	0	0	0	0	0	0	0	1.86511e-05	0	0	0	0	0.0139452	0	0	0	0	0	0
k__Bacteria|p__Actinobacteriota|c__Actinobacteria|o__Bifidobacteriales	0.00204887	0.00155691	0	0	0	0	0	0	0.000688073	0	0	0	0	0.00323812	0.000513947	0.00155764	0.0108306	0.0168793	0.0244142	0	0	0	0	0.00159157	0.00238061	0.000443857	0.000491074	7.45529e-06	0
k__Bacteria|p__Proteobacteria|c__Gammaproteobacteria|o__Chromatiales	0	0	0	0	0	0	0	0	0	0	0	0.00318432	0.0153172	0.00783509	0.00570014	8.85864e-05	0	0	0	0	0	0	0	0.00667107	0.006645	0.000359313	0.000400135	0.000559147	0.000156176
k__Bacteria|p__Campylobacterota|c__Campylobacteria|o__Campylobacterales	0.0059357	0.000955997	0	0	0	0.00326175	0.00110173	0.000328371	0	0	0	0.000709008	2.12739e-05	0	9.34448e-05	0	0.00827222	0.00509176	0.00908434	0	0	0.00035239	0.0067629	0.00120215	6.21028e-05	4.22721e-05	0.0015096	0.000536781	0
k__Bacteria|p__Actinobacteriota|c__Actinobacteria|o__Propionibacteriales	0.00750249	0.00177542	0	0.000127004	0	3.22945e-05	8.20441e-05	0	8.45002e-05	0.000621679	0.00385958	0.000646814	0	0.00280444	0	1.47644e-05	0.00236654	5.59534e-05	0	0.000790489	0.0194156	0.000268488	0	5.07949e-05	2.07009e-05	1.0568e-05	0.000345571	0.00012674	4.96923e-05
k__Bacteria|p__Proteobacteria|c__Alphaproteobacteria|o__Sphingomonadales	0	0	0.00138578	0	7.12055e-05	0	0.00101969	0.000119408	0.00350072	0.00259033	0.00140905	0.000572182	2.12739e-05	0.0149763	0.0100453	0.000383874	0.000831486	0.00016786	0	1.06823e-05	0	0	0	0.000287838	0	1.0568e-05	0.00200067	0.000216203	0
k__Bacteria|p__Firmicutes|c__Clostridia|o__Lachnospirales	0.000451957	0.00611838	0	0	0	0	0	0	0	0	0.00314485	0.000659253	4.25478e-05	0.00364288	0.00158856	0.000177173	0.000298482	0.000746046	0	0	0	0	0.00346009	0.00211646	2.07009e-05	0.00619287	0.00574739	0.00167744	0.000362044
k__Bacteria|p__Cyanobacteria|c__Cyanobacteriia|o__Cyanobacteriales	0	0	0	0	0	0	0	0	0	0	0	0.00374406	0.0153172	0.00451023	0.00196234	0	0	0	0	0	0	0	0	0.00145612	0	0.00553765	0.000782081	0.00224404	0.00038334
k__Bacteria|p__Proteobacteria|c__Gammaproteobacteria|o__	0.00156678	0.000355085	0.000529855	6.35021e-05	0.000101722	0.00033371	0.000105485	0.000577137	0.000446644	0.000133217	0.00018379	0.000149265	0.00136153	0.00190818	0.000467224	1.47644e-05	0.00569248	0.00016786	0.000567771	0.000320468	0.0035301	0.000385951	0.00181742	0.000846582	0.00699692	0.000834875	0.000254631	0.00012674	7.09889e-05
k__Bacteria|p__Firmicutes|c__Negativicutes|o__Veillonellales-Selenomonadales	0	0.0121002	0	0	0	0	0	0	0	0	0	0.00039804	0	0.00115647	0	0	0.00564984	0.0057259	0.000567771	0	0	0	0	0.000846582	0	0.000169089	0.000454698	0.000260935	0
k__Bacteria|p__|c__|o__	0.000934044	2.73142e-05	0.000366823	0	2.03444e-05	0	2.34412e-05	5.97039e-05	0.000603573	0.00150979	0.000163369	0.000149265	0.000680764	0.00413438	0.000233612	0.000169791	2.13201e-05	1.86511e-05	0.000567771	0	0.00254952	0.00689678	0.0066231	0.000186248	8.28037e-05	6.34082e-05	0.000272819	0.000223659	0.000177472
k__Bacteria|p__Bdellovibrionota|c__Bdellovibrionia|o__Bdellovibrionales	0	0	0	0	0	0	5.86029e-05	0	0	0	0	0.000435356	0.00129771	0.000231294	0.0120544	0	0.000938086	0	0	0	0	0	0	0.000186248	0	0.000169089	0.00789356	7.45529e-05	0
k__Bacteria|p__Firmicutes|c__Bacilli|o__Erysipelotrichales	0	0	0	0.000412764	0	0	0	0	0	0	0.000163369	8.70712e-05	0.00159554	0.00349832	0.00275662	2.21466e-05	0.000575644	0.000503581	0	0	0	0	0	0.00191328	0.00109715	0.00145839	0.00250994	0.00117794	9.22856e-05
k__Bacteria|p__Desulfobacterota|c__Desulfovibrionia|o__Desulfovibrionales	0	0	0	0.000222258	0.0003662	0.000527477	0.000656353	0	0	0	0	0	0	0	0	0	0	0	0	0	0	0.00458107	0.0109744	0.000389428	0	0	0	0	0
k__Bacteria|p__Bdellovibrionota|c__Bdellovibrionia|o__Bacteriovoracales	0	0	0	0	0	0	0	0	0	0	0	0	0.00114879	0.000664971	0	0.000118115	0	0	0	0	0	0.000469854	0.000157277	0	2.07009e-05	0	0.0143594	0	0
k__Bacteria|p__Bdellovibrionota|c__Oligoflexia|o__Oligoflexales	0	0	0	0	0	0	0	0	0	0	0	2.48775e-05	0.00180828	0.00193709	0.00635425	0	0	0	0	0	0	0	0	0.00213339	0	0.000433289	0	0.000342943	7.09889e-06
k__Bacteria|p__Actinobacteriota|c__Acidimicrobiia|o__Microtrichales	0	0	0	0	1.01722e-05	0	0	0	0	0	0	7.46324e-05	0	0	0	2.95288e-05	0	0	0	0	0	0	0	0.000491018	0.011696	0	7.27517e-05	0.000432407	0
k__Bacteria|p__Firmicutes|c__Thermoanaerobacteria|o__Thermoanaerobacterales	0	0	0	0	0	0	0	0	0	0	0	0	0	0	0	0	0	0	0	0	0	0	0	0.000677266	0.000786635	0.00435403	0.00392859	0.00237824	0.000156176
k__Bacteria|p__Gemmatimonadota|c__Gemmatimonadetes|o__Gemmatimonadales	0	0	0	0	0	0	0	0	0	0	0.00663685	0	0	0.000202382	0.00331729	0	0	0	0	0	0	0	0	0.000491018	0	0	0	0	0
k__Bacteria|p__Chloroflexi|c__Anaerolineae|o__Jan-20	0	0	0	0	0	0	0	0	0	0	0.000490106	0.000161704	0.00114879	0.00355615	0.000794281	0	0	0	0	0	0	0	0	0.00159157	0.00207009	0	0	0	0
k__Bacteria|p__Proteobacteria|c__Gammaproteobacteria|o__Francisellales	0.00783392	0	0	0	0	2.15297e-05	0	0	0	0	0	0	0	8.67353e-05	0	0	0.000831486	0.000615488	0	0	0	0	0	0	0	0	0	0	0
k__Bacteria|p__Planctomycetota|c__Phycisphaerae|o__Tepidisphaerales	0	0	0	0	0	0	0	0	0	1.48019e-05	0	0	0.00257414	0.00430785	0	0	0	0	0	0	0.000196117	0	0	0	0	0.000919419	0	0.000999008	0
k__Bacteria|p__Proteobacteria|c__Gammaproteobacteria|o__Xanthomonadales	0	0	0	0	0	0	0	0	0	0	0	0.000646814	0.00176573	0.00355615	0	0	0	0	0	0	0	0	0	0.000914309	0.000807336	0	9.09397e-06	0.00106611	0
k__Bacteria|p__Firmicutes|c__Clostridia|o__Oscillospirales	0	0	0	0	0	0	0	0	0	0	0.00308358	0	0.000595669	0	0	0	6.39604e-05	0.000130558	0	0	0	0	0	6.77266e-05	0	0.00227213	0.00200977	0.00025348	0.000141978
k__Bacteria|p__Proteobacteria|c__Gammaproteobacteria|o__Cardiobacteriales	0	0	0	0	0	0	0	0	0	0	0	8.70712e-05	0	0.000607147	0.000841004	0	0.000682245	0.000578186	0	0	0	0	0	0.000186248	0	0.00127873	0.00251903	0.00102137	0.000397538
k__Bacteria|p__Bacteroidota|c__Bacteroidia|o__	9.03914e-05	0	0.000326065	0	2.03444e-05	0	0	9.95064e-06	0	0	2.04211e-05	0	8.50955e-05	2.89118e-05	0	0	0.000106601	7.46046e-05	0.000361309	0	0.0011767	0.00229893	0.000401929	0	0.00159397	0	3.63759e-05	2.23659e-05	0.000177472
k__Bacteria|p__Patescibacteria|c__Gracilibacteria|o__JGI_0000069-P22	0	0.00142034	0	0.00160872	0	0	0	0	0	0	0	0	0	0	0	0	0.00251578	0	5.16156e-05	0	0	0.000268488	0.000227177	0	0	0	6.36578e-05	3.72764e-05	0
k__Bacteria|p__Acidobacteriota|c__Blastocatellia|o__Pyrinomonadales	0	0	0	0	0	0	0	0	0	0	0	0.000360723	0.00478662	0	0	0	0	0	0	0	0	0	0	0	0	0	0.000982149	0	0
k__Bacteria|p__Actinobacteriota|c__Thermoleophilia|o__Gaiellales	0	0	0	0	0	0	0	0	0	0	0	0	0	0.00508847	0.000327057	0	0	0	0	0	0	0	0	0	0	0	0.000245537	0	0
k__Bacteria|p__Proteobacteria|c__Alphaproteobacteria|o__Kordiimonadales	0	0	0	0	0	0	0	0	0	0	0	0	0	0	0	5.16754e-05	0	0	0	0	0	0.000990049	0.00401929	0	0	0	0.000154597	0	0
k__Bacteria|p__Acidobacteriota|c__Vicinamibacteria|o__Vicinamibacterales	0	0	0	0	0	0	0	0	0	0	0	0	0.00372293	0	0.000700836	0	0	0	0	0	0	0	0	0	0	0	0.00070933	0	0
k__Bacteria|p__Actinobacteriota|c__Acidimicrobiia|o__	0	0	0	0	0	0	0	0	0	0	0	0	0.00346764	0	0.000887726	0	0	0.000522232	0	0	0.000196117	0	0	0	2.07009e-05	1.0568e-05	0	0	0
k__Bacteria|p__Firmicutes|c__Bacilli|o__Paenibacillales	0	0	0	0	0	0	4.68823e-05	0	0	0	0.00187874	0	0	0	0	0	0.00155637	0	0	0	0	0	0	1.69316e-05	0	0.000116248	0.00140957	3.72764e-05	0
k__Bacteria|p__Proteobacteria|c__Gammaproteobacteria|o__Granulosicoccales	0	0	0	0	0	0	0	0	0	0	4.08422e-05	1.24387e-05	0	0	0	0	0.00483967	0	0	0	0	0	0	0	0	0	9.09397e-06	0	0
k__Bacteria|p__Chloroflexi|c__Anaerolineae|o__Caldilineales	0	0	0	0	0	0	0	0	0	0	0	0.000684131	0	0.000896265	0	0	0	0	0	0	0	0	0	0.0017101	0	0.000771466	0.000336477	0.000313122	0.000113582
k__Bacteria|p__Patescibacteria|c__Saccharimonadia|o__Saccharimonadales	0	0	0	0	0	0	0	0	0	0	0.000735159	3.73162e-05	4.25478e-05	0.00355615	0	6.64398e-05	0	3.73023e-05	0	0	0	0	0	0	0	0	0.000245537	5.2187e-05	2.12967e-05
k__Bacteria|p__Firmicutes|c__Clostridia|o__	0	0.00207588	4.07581e-05	8.46695e-05	0	0	0	0	0	0	2.04211e-05	0	6.38216e-05	0	4.67224e-05	0	2.13201e-05	1.86511e-05	0	0	0	0.00166127	1.74752e-05	1.69316e-05	0	0.000369881	9.09397e-06	2.23659e-05	7.09889e-06
k__Bacteria|p__Desulfobacterota|c__Desulfobacteria|o__Desulfobacterales	0	0	0	0	0	1.07648e-05	0	0	0	0	0	0	0	0	0	0	0	0	0	0	0	0.00344	0.000733958	0	0	0	0	0	0
k__Bacteria|p__Proteobacteria|c__Alphaproteobacteria|o__Acetobacterales	0	0	0	0	0	0	0	0.00287574	0	0	0	0	0	0	0	0	0	0.00121232	0	0	0	0	0	0	0	0	2.72819e-05	0	0
k__Bacteria|p__Firmicutes|c__Bacilli|o__Exiguobacterales	0	0	0	0	0	0	0	0	0.00098986	0	0	0.00029853	0	0.00141668	0	0	0	0	0	0	0	0	0	0.000220111	2.07009e-05	0	0.000281913	0.000633699	0
k__Bacteria|p__Verrucomicrobiota|c__Verrucomicrobiae|o__Chthoniobacterales	0	0	0	0.00228608	0	0	0	0	0	1.48019e-05	0	0	0	0.00130103	0	0	0	0	5.16156e-05	0	0.000196117	0	0	0	0	0	0	0	0
k__Bacteria|p__Patescibacteria|c__Parcubacteria|o__Candidatus_Campbellbacteria	0	0	0	0	0	0	0	0	0	0	0	0	0	0	0	0	0	0	0	0	0	0	0	3.38633e-05	0.000600327	0	0.00310104	0	0
k__Bacteria|p__Firmicutes|c__Clostridia|o__Peptococcales	0	0	0	0	0	0	0	0	0	0	0	0	6.38216e-05	0.000115647	0	0	6.39604e-05	0	0	0	0	0	0	0	0.00279463	9.51123e-05	0.000300101	0.000171472	4.25934e-05
k__Bacteria|p__Planctomycetota|c__Planctomycetes|o__Isosphaerales	0	0	0	0	0	0	0	0	3.62144e-05	0	0	0.000111949	0	0.000607147	0	0	0	0	0	0	0	0	0	0.000423291	0.00186308	0	0	0.000454773	0
k__Bacteria|p__Proteobacteria|c__Alphaproteobacteria|o__Caulobacterales	0	0	0	0	0	2.15297e-05	0	0	0.0010985	0.000399651	0	0	0.00159554	0	0	0	0	0	0	0	0	0	0	0	0	4.22721e-05	9.09397e-05	0	0
k__Bacteria|p__Bacteroidota|c__Bacteroidia|o__Bacteroidetes_VC2.1_Bac22	0	0	0	0	0.000986705	0.000882717	0.000304735	6.96545e-05	0.000639788	0	0	0	0	0	0	0	0	0	0	0	0	0	0.000227177	0	0	0	0	0	0

## Sheet: Familiy_abund
Supplementary Table 3. The relative proportions of the detected bacteria at the family level in the gut microbiome libraries obtained from gilthead sea bream and European sea bass larvae
Family	SaH1.1B	SaH1.2B	SaH3.1B	SaH3.2B	DlH4.1B	DlH4.2B	DlH4.3B	DlH5.1B	DlH5.2B	DlH5.3B	SaH2.1B	SaH2.2B	SaH2.3B	SaH2.4B	SaH2.5B	SaH2.6B	SaH1.1G	SaH1.2G	SaH1.3G	DlH5.1G	DlH5.2G	SaH6.1G	SaH6.2G	SaH2.1G	SaH2.2G	SaH2.3G	SaH2.4G	SaH2.5G	SaH2.6G
k__Bacteria|p__Proteobacteria|c__Gammaproteobacteria|o__Enterobacterales|f__Vibrionaceae	0.701739	0.312857	0.933279	0.956099	0.951417	0.97213	0.950352	0.871428	0.851352	0.841886	0.499581	0.0135085	0.0824788	0.0412571	0.0553193	0.00494607	0.0403164	0.0204976	0.0246722	0.932531	0.347323	0.039904	0.0766811	0.198896	0.0210736	0.342373	0.322863	0.250207	0.191691	0.564977	0.216079	56.4977	21.6079
k__Bacteria|p__Bacteroidota|c__Bacteroidia|o__Flavobacteriales|f__Flavobacteriaceae	0.0146133	0.0193385	0.000896678	0.00549294	2.03444e-05	2.15297e-05	0.000339897	0.00208964	0.00406808	0.00310839	0.104474	0.834129	0.372463	0.078322	0.404476	0.96867	0.0288675	0.0040846	0.00345824	0.00353583	0.00823691	0.0183075	0.0220362	0.34825	0.181133	0.214013	0.0760256	0.476035	0.747634	0.175783	0.163971	17.5783	16.3971
k__Bacteria|p__Firmicutes|c__Bacilli|o__Lactobacillales|f__Lactobacillaceae	0.0730664	0.129415	0.00664357	0.00249775	5.08611e-05	3.22945e-05	4.68823e-05	0.000786101	0.000965717	0.00023683	0.0310809	0.0151006	0.0874356	0.112611	0.151754	0.0118853	0.656447	0.779562	0.789254	0.000352515	0.000392234	0.00615844	0.0021145	0.0709097	0.0634484	0.0696222	0.0372125	0.0331164	0.0044865	0.0389756	0.193314	3.89756	19.3314
k__Bacteria|p__Proteobacteria|c__Alphaproteobacteria|o__Rhodobacterales|f__Rhodobacteraceae	0.00635753	0.115976	0.000366823	0.00898555	0.00490301	0.00201303	0.00779419	0.0256428	0.0202559	0.0226469	0.00896486	0.00720203	0.0329958	0.0369492	0.0266318	0.0005389	0.00859202	0.00503581	0.00252916	0.0208839	0.532065	0.0313292	0.0826751	0.0161528	0.297742	0.00557992	0.145713	0.00195329	0.00169664	0.020514	0.0886113	2.0514	8.86113
k__Bacteria|p__Firmicutes|c__Bacilli|o__Lactobacillales|f__Streptococcaceae	0.0169936	0.0362186	0	0	0	1.07648e-05	3.51617e-05	0.000806002	0	0	0.0328779	0.00919223	0.0332723	0.057014	0.015325	0.00109257	0.0460941	0.0522792	0.0549706	0	0	0	0.000803859	0.0217402	0.0335769	0.00935271	0.00789356	0.00444335	0.000929955	0.0126774	0.0178527	1.26774	1.78527
k__Bacteria|p__Firmicutes|c__Bacilli|o__Lactobacillales|f__Vagococcaceae	0.00382657	0.0272869	0	0.000190506	0	0	0	0	0	0	0.0542997	0.0108217	0.0246139	0.0956979	0.0233612	0.000745602	0.00812297	0.00337586	0.00800041	0	0	0.00696391	0	0.0294949	0.0810856	0.0200898	0.0173149	0.0112873	0.00204448	0.0150527	0.0144446	1.50527	1.44446
k__Bacteria|p__Proteobacteria|c__Gammaproteobacteria|o__Enterobacterales|f__Pseudoalteromonadaceae	0.00548374	0.00816694	0	0.00164047	0.0120439	0.000484418	0.00269573	0.0495144	0.0770039	0.0606285	2.04211e-05	0.00131851	0.000319108	0.00130103	0	0	0.0237293	0.0112093	0.00609064	0.009582	0.00333399	0.0338966	0.0311757	0.000355565	6.21028e-05	0.00151123	0.00947591	0.0125249	0.0279271	0.0137888	0.0131442	1.37888	1.31442
k__Bacteria|p__Bacteroidota|c__Bacteroidia|o__Chitinophagales|f__Saprospiraceae	3.01305e-05	0.00139302	4.07581e-05	0	1.01722e-05	0	1.17206e-05	0	1.20715e-05	2.96038e-05	0	0	0	0.000693882	0	0	0	0.000111907	0	0	0.000196117	0.243888	0.0947505	0	0	0	0.00219165	0	0	0.000138835	0.0262414	0.0138835	2.62414
k__Bacteria|p__Firmicutes|c__Bacilli|o__Lactobacillales|f__Carnobacteriaceae	0.0181687	0.00876786	0	0.000232841	0	0	0	0	0.000808788	0.00224989	0.0726582	0.0125631	0.0245075	0.0392911	0.0201374	0.000273141	0.00300614	0.00175321	0.000619387	1.06823e-05	0	0.00224859	0.00138054	0.0173211	0.0380276	0.00772523	0.009194	0.00477884	0.000787977	0.0124787	0.00668102	1.24787	0.668102
k__Bacteria|p__Firmicutes|c__Clostridia|o__Clostridiales|f__Clostridiaceae	0.00313357	0.000600912	0.00065213	0	0	0	0	0	0	0	0.00737201	0.00630644	0.0131473	0.0219729	0.0143438	0.000937539	0.0124723	0.0016786	0.0114587	0	0	0	0.000349504	0.0321193	0.0186308	0.0494478	0.0488892	0.031424	0.0031874	0.00427916	0.0161275	0.427916	1.61275
k__Bacteria|p__Proteobacteria|c__Gammaproteobacteria|o__Thiotrichales|f__Thiotrichaceae	0	0.0164158	0	0.00443457	1.01722e-05	1.07648e-05	0	0.00403996	0	0.00128776	0	0	0	0.000636059	0.00448535	5.16754e-05	0.00174825	0.00207028	0.0076391	0.00154893	0	0.128253	0.0488606	0.000287838	0	0	0.0436056	0	2.83956e-05	0.00196076	0.0180033	0.196076	1.80033
k__Bacteria|p__Firmicutes|c__Clostridia|o__Peptostreptococcales-Tissierellales|f__Peptostreptococcaceae	0.0147338	0.0078938	0	0	0	0	0	0	0.000434573	0.00205746	0.0302436	0.0063562	0.00725439	0.027524	0.0190627	0.00030267	0.00270766	0.00296553	0.00449055	0	0	0.00152702	0	0.0122924	0.037034	0.0270753	0.0236079	0.0135388	0.00237813	0.00724145	0.00981671	0.724145	0.981671
k__Bacteria|p__Firmicutes|c__Bacilli|o__Bacillales|f__Bacillaceae	0.0206092	0.0179454	0.00542083	0	1.01722e-05	0	0.00059775	0	0	0.00165781	0.00929159	0.00217678	0.00738204	0.0131549	0.018689	0.00043555	0.0184419	0.0186138	0.0135233	0.00013887	0	0.0199688	0.0110618	0.00849969	0.00745234	0.0120898	0.022553	0.00990062	0.000887362	0.00608569	0.0110101	0.608569	1.10101
k__Bacteria|p__Proteobacteria|c__Gammaproteobacteria|o__Enterobacterales|f__Alteromonadaceae	0.000120522	0.0100243	4.07581e-05	0.000550352	1.01722e-05	0	3.51617e-05	0	0	0.00481061	4.08422e-05	9.95099e-05	0.00274433	0.000202382	0.000140167	7.3822e-06	0.0133464	0.00225679	0.000103231	0.00152757	0.0011767	0.139731	0.060901	6.77266e-05	8.28037e-05	1.0568e-05	0.000336477	0.00012674	0	0.00117666	0.0168975	0.117666	1.68975
k__Bacteria|p__Firmicutes|c__Clostridia|o__Peptostreptococcales-Tissierellales|f__Family_XI	0.0118714	0.0226435	0	0.00178864	0	0	0	0	0	0	0.0178889	0.00447795	0.00927541	0.0171447	0.0121946	0.000125497	0.01179	0.00246195	0.00320017	0	0	0.000939708	0.00110094	0.0202672	0.0185687	0.0332787	0.0290552	0.0176168	0.00237103	0.00608815	0.0108193	0.608815	1.08193
k__Bacteria|p__Proteobacteria|c__Gammaproteobacteria|o__Competibacterales|f__Competibacteraceae	0	0	0	0	0	0	0	0	0	0	0	0.00811006	0.0486959	0.0587198	0.0281736	0.000575811	0	0	0	0	0	0	0	0.0403481	0.0295402	0.00977543	0.00139138	0.00313868	0.000241362	0.0090172	0.00649501	0.90172	0.649501
k__Bacteria|p__Proteobacteria|c__Gammaproteobacteria|o__Burkholderiales|f__Rhodocyclaceae	0	0	0	0	0	0	0	0	0	0	0.000224632	0.0103863	0.0552483	0.0588354	0.0326123	0.000295288	0	0	0	0	0	0	0	0.0372835	0.0188378	0.00721797	0.00132772	0.00251243	0.000731186	0.00985014	0.0052239	0.985014	0.52239
k__Bacteria|p__Proteobacteria|c__Gammaproteobacteria|o__Pseudomonadales|f__	3.01305e-05	0.0225615	0	0.000254009	0	0.000150708	1.17206e-05	0.00305485	0.00421294	0.00486982	0	1.24387e-05	2.12739e-05	0	0	0	0.000362442	0.000298418	0	0.00270262	0.000196117	0.0460625	0.131396	0	0	0	0	0	0	0.00219871	0.0139245	0.219871	1.39245
k__Bacteria|p__Fusobacteriota|c__Fusobacteriia|o__Fusobacteriales|f__Fusobacteriaceae	0	0.000764797	0	0.000370429	0.000162755	0	0	0	0	0	0	0.000597059	0.00523337	0	0.00826987	0.000944921	0.0133677	0.0056886	0.00118716	0	0	0	0.000541731	0.0222313	0.0022978	0.0549855	0.0460246	0.0338917	0.0019096	0.00102145	0.0140097	0.102145	1.40097
k__Bacteria|p__Proteobacteria|c__Gammaproteobacteria|o__Enterobacterales|f__Shewanellaceae	0	0.0161427	4.07581e-05	0	0	0	1.17206e-05	9.95064e-06	0	0	4.08422e-05	0.000534866	0.00289325	0.00150341	0.00205579	0.000280524	0.0143485	0.00455088	0	0	0	0.0456262	0.0314728	0.00485938	0.000579626	0.0241691	0.0233533	0.0192272	0.00103644	0.00146961	0.0130172	0.146961	1.30172
k__Bacteria|p__Proteobacteria|c__Gammaproteobacteria|o__Pseudomonadales|f__Pseudomonadaceae	0.00373618	0.00658272	0.0111677	0.000920781	8.13777e-05	7.53539e-05	0.00103141	0.00570172	0.00258329	0.00412972	0.0171946	0.00271165	0.0130409	0.00696773	0.0127552	0.00030267	0.00343254	0.00665846	0.00103231	0.00142074	0.0362816	0.00140956	0.00393192	0.00558744	0.0138075	0.00514663	0.00387403	0.0033176	0.000489824	0.00556144	0.0066454	0.556144	0.66454
k__Bacteria|p__Bacteroidota|c__Bacteroidia|o__Bacteroidales|f__Williamwhitmaniaceae	0	2.73142e-05	0	0	0	0	0	0	0	0	0	0	0	0	0	0	0	0	0	0	0	0.0266978	0.138334	0	0	0	0	0	0	1.70714e-06	0.0126947	0.000170714	1.26947
k__Bacteria|p__Proteobacteria|c__Gammaproteobacteria|o__Burkholderiales|f__Comamonadaceae	0	0.00183005	0	0	0	0	0	0	0	0	0.000469685	0.0122024	0.0330383	0.0377298	0.0129421	7.3822e-06	0.000405083	0.00151074	0	0	0	0	0	0.0151708	0.0133107	0.00468164	0.000545638	0.00208748	0.000404637	0.00613874	0.00293205	0.613874	0.293205
k__Bacteria|p__Proteobacteria|c__Gammaproteobacteria|o__Pseudomonadales|f__Moraxellaceae	0.00852692	0.0131381	0.00122274	0.000613854	0.000498439	0.000129178	0.000562588	4.97532e-05	0.00432158	0.00148019	0.00236885	0.0134712	0.0144237	0.0230427	0.00570014	0.000214084	0.00266502	0.00205163	0.0086198	0	0.00411845	0.00295337	0.00414162	0.00292917	6.21028e-05	0.00624571	0.00441057	0.00457755	0.000276857	0.00561025	0.00331168	0.561025	0.331168
k__Bacteria|p__Firmicutes|c__Bacilli|o__Bacillales|f__Planococcaceae	0	0.00338696	0.00872223	0	0	0	8.20441e-05	0	0.000736359	0	0.00243011	0.000559743	0.000446751	0.00164797	0.00331729	0.000339581	0.00535136	0.00307744	0.00221947	0	0	0.0100851	0.00541731	0.00145612	0.00066243	0.0183461	0.0154052	0.0152759	0.00123521	0.00135432	0.00604089	0.135432	0.604089
k__Bacteria|p__Bacteroidota|c__Bacteroidia|o__Bacteroidales|f__Marinifilaceae	0	0	0	0.000412764	0	0.000678185	3.51617e-05	0	0	0.000547669	0	0	0	0	0	0	0.00255842	0.00262981	0	0	0	0.0278892	0.0583496	0.000169316	0	0	0.000700236	0.000298211	0	0.000104611	0.00712268	0.0104611	0.712268
k__Bacteria|p__Firmicutes|c__Bacilli|o__Lactobacillales|f__Enterococcaceae	0.0119618	0.0290623	0	0	0.0001831	0	0	0	0.000941574	0	0.00767833	0.00134338	0.0047228	0.00653406	0.0045788	0.000177173	0.00588436	0.00451358	0.00345824	0	0	0.000318829	0	0.000524881	0.00728673	0.00120476	0.00184608	0.00127485	0.000205868	0.00419896	0.00203986	0.419896	0.203986
k__Bacteria|p__Chloroflexi|c__Chloroflexia|o__Chloroflexales|f__Chloroflexaceae	0	0	0	0	0	0	0	0	0	0	0	0.0021519	0.0165298	0.0206141	0.0193898	0.000206702	0	0	0	0	0	0	0	0.0167454	0.00751444	0.00119419	0.000645672	0.00251989	7.09889e-05	0.00368077	0.00220697	0.368077	0.220697
k__Bacteria|p__Firmicutes|c__Bacilli|o__Staphylococcales|f__Staphylococcaceae	0.0049414	0.00286799	0.00688812	0.000148172	7.12055e-05	0	0.000105485	0.00191052	0	0.000340443	0.0147849	0.000833396	0.00136153	0.00670753	0.00238284	0.000110733	0.0066732	0.00136153	0.00510994	0	0.00666797	0.00805464	0.00332029	0.000728061	0.00405738	0.00249406	0.00324655	0.00121521	0.000617604	0.00271589	0.00334973	0.271589	0.334973
k__Bacteria|p__Firmicutes|c__Bacilli|o__Lactobacillales|f__Listeriaceae	0.00837627	0.000682855	0	0	0	0	0	0	0	0	0.0250771	0.00179118	0.00495681	0.0188216	0.00373779	0	0	0.000503581	0	0	0	0	0	0.00783935	0.00859089	0.00190225	0.001355	0.00128231	0.00038334	0.00396522	0.00168129	0.396522	0.168129
k__Bacteria|p__Proteobacteria|c__Gammaproteobacteria|o__Enterobacterales|f__Psychromonadaceae	0	0.026604	0	0	0.00213617	0.00412293	0.00532114	0.00426883	0.00147272	0.000118415	0	0.000447795	0.00257414	0.000520412	0	7.3822e-05	0.000554324	0.00110042	0.00237432	0.000267057	0	0.00461464	0.0236265	0.0013376	0	0.00135271	0.0015096	0.000275846	0	0.00297877	0.00284715	0.297877	0.284715
k__Bacteria|p__Proteobacteria|c__Gammaproteobacteria|o__Enterobacterales|f__	0.00216939	0.00559941	0.00480946	0.00316452	0.00315339	0.00347704	0.00287154	0.00230855	0.00370594	0.00115455	0.000510527	0.000833396	0.00027656	0.00164797	0.000513947	0.000103351	0.000469043	0.00113772	0.00221947	0.0026492	0.00804079	0.000570537	0.00097861	0.00274293	0.00043472	0.00682695	0.00450151	0.00480866	0.000333648	0.00226872	0.00274721	0.226872	0.274721
k__Bacteria|p__Proteobacteria|c__Gammaproteobacteria|o__Enterobacterales|f__Colwelliaceae	0.00319383	0.00125645	4.07581e-05	0.00114304	0	1.07648e-05	3.51617e-05	0.0100103	0.00113472	0.0155272	4.08422e-05	0.000286091	0.00304216	0.00633168	0	0	0.0060336	0.00410325	0.000206462	0.000320468	0.000980584	0	0.00323291	0.000744992	0.00726603	0.00015852	0.00550185	0	0	0.00262831	0.00219605	0.262831	0.219605
k__Bacteria|p__Desulfobacterota|c__Desulfobulbia|o__Desulfobulbales|f__Desulfocapsaceae	0	0	0	0	0.0222466	0.0109263	0.0208861	5.97039e-05	0.000181072	0.000547669	0	0	0	0	0	0	0	1.86511e-05	0	0	0	0	0.0139452	0	0	0	0	0	0	0.00342797	0.00107414	0.342797	0.107414
k__Bacteria|p__Proteobacteria|c__Gammaproteobacteria|o__Pseudomonadales|f__Nitrincolaceae	0.00373618	0.0110076	0	0.00119596	0	6.45891e-05	0.0011955	0.000915459	0.000169	0.00423334	0	0	2.12739e-05	0	4.67224e-05	0	0.00251578	0.000801999	0	0	0	0.0212105	0.0208304	0	0	0	0	0	0	0.0014116	0.00348913	0.14116	0.348913
k__Bacteria|p__Actinobacteriota|c__Actinobacteria|o__Corynebacteriales|f__Corynebacteriaceae	0.0148844	0.00729289	0	0	8.13777e-05	0.000139943	0.000375059	0.0023782	0	0.00111014	0.00584043	0.00119412	0.00174446	0.0186192	0	0	0.000874126	0.00126828	0.00227108	0	0.00745244	0	0	0.000220111	0.000807336	0	0.00048198	0.000335488	1.41978e-05	0.00335377	0.00105577	0.335377	0.105577
k__Bacteria|p__Actinobacteriota|c__Actinobacteria|o__Bifidobacteriales|f__Bifidobacteriaceae	0.00204887	0.00155691	0	0	0	0	0	0	0.000688073	0	0	0	0	0.00323812	0.000513947	0.00155764	0.0108306	0.0168793	0.0244142	0	0	0	0	0.00159157	0.00238061	0.000443857	0.000491074	7.45529e-06	0	0.000600223	0.00438759	0.0600223	0.438759
k__Bacteria|p__Proteobacteria|c__Gammaproteobacteria|o__Enterobacterales|f__Enterobacteriaceae	0	0.0140941	0.0047687	0.000465682	0.00045775	8.61187e-05	8.20441e-05	6.96545e-05	0.000796717	4.44056e-05	0.000592211	0.000447795	0.00272306	0.00323812	0.00565341	0.000103351	0.000874126	0.00197702	0.00289047	0.00213646	0	0.00293659	0.00519013	0.000186248	0.000455421	0.000824306	0.00335567	0.00157307	0.00012778	0.00210145	0.00173287	0.210145	0.173287
k__Bacteria|p__Proteobacteria|c__Gammaproteobacteria|o__Pseudomonadales|f__Marinomonadaceae	0	0.00390593	0	0	0	0	0	0	0	0.00367087	0	0	0	0	0	0	0.000916766	0.00169725	0	0	0	0.0321346	0.0120579	0	0	0	0	0	0	0.00047355	0.0036005	0.047355	0.36005
k__Bacteria|p__Actinobacteriota|c__Coriobacteriia|o__Coriobacteriales|f__	0.000723131	0.00314113	0	0	0	0	0	0	0	0	0.00714738	0.000136826	0.00125516	0.0107552	4.67224e-05	7.3822e-06	0.000639604	0.000540883	0	0	0	0	0	0.00250588	0.0066864	0.00563276	0.00680229	0.00439862	0.00115002	0.00145081	0.00218127	0.145081	0.218127
k__Bacteria|p__Proteobacteria|c__Gammaproteobacteria|o__Chromatiales|f__Chromatiaceae	0	0	0	0	0	0	0	0	0	0	0	0.00318432	0.0153172	0.00783509	0.00570014	8.85864e-05	0	0	0	0	0	0	0	0.00667107	0.006645	0.000359313	0.000400135	0.000559147	0.000156176	0.00200783	0.00113776	0.200783	0.113776
k__Bacteria|p__Proteobacteria|c__Gammaproteobacteria|o__Pseudomonadales|f__Saccharospirillaceae	0	0.00292262	0	0	0	2.15297e-05	0	9.95064e-05	0	0.000340443	0	0	0	0.00231294	0	0	0.000170561	0.00136153	0	0	0	0.021479	0.0170383	3.38633e-05	0	0	0	0	0	0.000356065	0.00308333	0.0356065	0.308333
k__Bacteria|p__Campylobacterota|c__Campylobacteria|o__Campylobacterales|f__Arcobacteraceae	0.0059357	0.000955997	0	0	0	0.00326175	0.00110173	0.000328371	0	0	0	0.000709008	2.12739e-05	0	9.34448e-05	0	0.00827222	0.00509176	0.00908434	0	0	0.00035239	0.0067629	0.00120215	6.21028e-05	4.22721e-05	0.0015096	0.000536781	0	0.000775455	0.00253204	0.0775455	0.253204
k__Bacteria|p__Actinobacteriota|c__Actinobacteria|o__Propionibacteriales|f__Propionibacteriaceae	0.00750249	0.00177542	0	0.000127004	0	3.22945e-05	8.20441e-05	0	8.45002e-05	0.000621679	0.00385958	0.000646814	0	0.00280444	0	1.47644e-05	0.00236654	5.59534e-05	0	0.000790489	0.0194156	0.000268488	0	5.07949e-05	2.07009e-05	1.0568e-05	0.000345571	0.00012674	4.96923e-05	0.00109694	0.00180778	0.109694	0.180778
k__Bacteria|p__Proteobacteria|c__Alphaproteobacteria|o__Sphingomonadales|f__Sphingomonadaceae	0	0	0.00138578	0	7.12055e-05	0	0.00101969	0.000119408	0.00350072	0.00259033	0.00140905	0.000572182	2.12739e-05	0.0149763	0.0100453	0.000383874	0.000831486	0.00016786	0	1.06823e-05	0	0	0	0.000287838	0	1.0568e-05	0.00200067	0.000216203	0	0.00225595	0.000271178	0.225595	0.0271178
k__Bacteria|p__Proteobacteria|c__Gammaproteobacteria|o__Enterobacterales|f__Moritellaceae	0	0	0	0	0	2.15297e-05	0	0	0	0	0	0.000746324	0	2.89118e-05	0	0.00247304	0.000362442	0	0	0.00126051	0	0	0.000559206	0.0152385	0.00302234	0.00654161	0.00420141	0.00385438	0.000425934	0.000204363	0.00272818	0.0204363	0.272818
k__Bacteria|p__Firmicutes|c__Clostridia|o__Lachnospirales|f__Lachnospiraceae	0.000451957	0.00611838	0	0	0	0	0	0	0	0	0.00314485	0.000659253	4.25478e-05	0.00364288	0.00158856	0.000177173	0.000298482	0.000746046	0	0	0	0	0.00346009	0.00211646	2.07009e-05	0.00619287	0.00574739	0.00167744	0.000362044	0.0009891	0.00158627	0.09891	0.158627
k__Bacteria|p__Cyanobacteria|c__Cyanobacteriia|o__Cyanobacteriales|f__Phormidiaceae	0	0	0	0	0	0	0	0	0	0	0	0.00374406	0.0153172	0.00451023	0.00196234	0	0	0	0	0	0	0	0	0.00145612	0	0.00553765	0.000782081	0.00224404	0.00038334	0.00159586	0.000800249	0.159586	0.0800249
k__Bacteria|p__Firmicutes|c__Bacilli|o__Lactobacillales|f__	0.00427853	0.00445221	0	0	1.01722e-05	1.07648e-05	1.17206e-05	0	7.24288e-05	0	0.00388001	0.000348285	0.0019572	0.00664971	0.000700836	7.3822e-06	0.00136449	0.00113772	0.00046454	0	0.000392234	6.7122e-05	0	0.000761924	0.00569276	0.0015852	0.00129134	0.000641155	4.25934e-05	0.0013987	0.00103393	0.13987	0.103393
k__Bacteria|p__Proteobacteria|c__Gammaproteobacteria|o__Pseudomonadales|f__Oceanospirillaceae	0	0	0	0	0	1.07648e-05	0.000152368	0	0	0	0	0	0	0	0	0	2.13201e-05	0	0	0	0	0.00880976	0.0257759	0	0	0	0	0	0	1.01958e-05	0.00266208	0.00101958	0.266208
k__Bacteria|p__Proteobacteria|c__Gammaproteobacteria|o__Enterobacterales|f__Morganellaceae	0	0.0013384	0	0.00327036	0	0	0	0	0	0	0	1.24387e-05	0.00191465	0.00427894	0	0.000398639	0.00151373	7.46046e-05	0	0	0	0.000201366	8.73759e-05	0.00155771	0	0.00739762	0.00515628	0.00580021	0.000326549	0.000700839	0.00170119	0.0700839	0.170119
k__Bacteria|p__Proteobacteria|c__Alphaproteobacteria|o__Rhizobiales|f__Beijerinckiaceae	0.000180783	0.00464341	0.000815162	0	0.000244133	0	0.000128926	0	0	0	0.000633054	0	0	0.0235631	0	1.47644e-05	0	7.46046e-05	0	0	0	0	0	0.000372496	0	0	0.000400135	0	0	0.00188896	6.5172e-05	0.188896	0.0065172
k__Bacteria|p__Proteobacteria|c__Gammaproteobacteria|o__|f__	0.00156678	0.000355085	0.000529855	6.35021e-05	0.000101722	0.00033371	0.000105485	0.000577137	0.000446644	0.000133217	0.00018379	0.000149265	0.00136153	0.00190818	0.000467224	1.47644e-05	0.00569248	0.00016786	0.000567771	0.000320468	0.0035301	0.000385951	0.00181742	0.000846582	0.00699692	0.000834875	0.000254631	0.00012674	7.09889e-05	0.000518618	0.00166252	0.0518618	0.166252
k__Bacteria|p__Firmicutes|c__Clostridia|o__Peptostreptococcales-Tissierellales|f__	0	0.00379667	0	7.40858e-05	0	0	0	0	0	0.00216107	0	0	0	0	0.00752231	0.000118115	0.00217465	0.000354372	0	0	0	0.00401054	0.000279603	0.000880446	0.00306374	0.00171202	0.00167329	0.00137177	0.000234264	0.000854516	0.0012119	0.0854516	0.12119
k__Bacteria|p__Proteobacteria|c__Gammaproteobacteria|o__Burkholderiales|f__SC-I-84	0	0.0181913	0	0	0	0	0	0	0	0	0	0	0	0.00445241	0.00607391	0	0	1.86511e-05	0	0	0	0	0	0	0	0	0	0	0	0.00179485	1.4347e-06	0.179485	0.00014347
k__Bacteria|p__Proteobacteria|c__Gammaproteobacteria|o__Burkholderiales|f__Oxalobacteraceae	0.0118714	0	0.00256776	0	0	0	0	0	0.00147272	0	0	0	0.000297834	0.0115647	0	0	0	0	0	0	0	0	0	0	0	0	0.000190973	0	0	0.0017359	1.46903e-05	0.17359	0.00146903
k__Bacteria|p__Actinobacteriota|c__Actinobacteria|o__Micrococcales|f__	0	0	0	0	0	4.30594e-05	0	9.95064e-06	0.000181072	1.48019e-05	2.04211e-05	0.000597059	0.00210611	0.0114201	0.0117273	0.000118115	0	0	0	0	0	0	0	0.000575676	0.000372617	8.45443e-05	0	0	8.51867e-05	0.00163988	8.60018e-05	0.163988	0.00860018
k__Bacteria|p__|c__|o__|f__	0.000934044	2.73142e-05	0.000366823	0	2.03444e-05	0	2.34412e-05	5.97039e-05	0.000603573	0.00150979	0.000163369	0.000149265	0.000680764	0.00413438	0.000233612	0.000169791	2.13201e-05	1.86511e-05	0.000567771	0	0.00254952	0.00689678	0.0066231	0.000186248	8.28037e-05	6.34082e-05	0.000272819	0.000223659	0.000177472	0.000567264	0.00136027	0.0567264	0.136027
k__Bacteria|p__Actinobacteriota|c__Actinobacteria|o__Micrococcales|f__Micrococcaceae	0.00156678	0	0	3.17511e-05	0	0	0	0.000905509	0.000338001	0.00167261	0.00510527	0.000771202	0.00174446	0.00503065	0	7.3822e-06	0.000682245	0	0	0.000299104	0	0.00219824	0.000559206	0.00154078	0.00264972	0.00069749	0.000400135	7.45529e-05	9.22856e-05	0.00107335	0.000707212	0.107335	0.0707212
k__Bacteria|p__Bacteroidota|c__Bacteroidia|o__Flavobacteriales|f__Crocinitomicaceae	0.00126548	0	4.07581e-05	0.000275176	0	0.000129178	1.17206e-05	0.00239811	0.00319894	0.00210187	2.04211e-05	2.48775e-05	4.25478e-05	2.89118e-05	0.000140167	0	0	0.00201432	5.16156e-05	0	0.000196117	0.0141627	0	0	2.07009e-05	0	1.81879e-05	0	0	0.000604884	0.00126644	0.0604884	0.126644
k__Bacteria|p__Actinobacteriota|c__Actinobacteria|o__Micrococcales|f__Brevibacteriaceae	0.000602609	0.00204856	0	0	0	0	0	0	0	0	0.00439053	0	0	0.000231294	0	0	0.00166297	0.00106312	0	0	0.0141204	0	1.74752e-05	0.000220111	0	0	0	0	0	0.000454563	0.00131416	0.0454563	0.131416
k__Bacteria|p__Proteobacteria|c__Gammaproteobacteria|o__Burkholderiales|f__Nitrosomonadaceae	0	0.0147497	0	0	0	0	0	0	0	0	0	0	0.00557376	0.000722794	0.000140167	0	0	0	0	0	0	0	1.74752e-05	0.00148998	0.00128346	0	0	0.000164016	0	0.00132415	0.000227303	0.132415	0.0227303
k__Bacteria|p__Bacteroidota|c__Bacteroidia|o__Bacteroidales|f__	0	0	0	0	0	0	0	0	0	0	0	0.000485111	0.000297834	0.000346941	0.00303696	1.47644e-05	0	0.000242465	0	0	0	0.00236605	0.0121278	0.00020318	2.07009e-05	0.00146896	0.00234624	0.000342943	0.000205868	0.000261351	0.00148648	0.0261351	0.148648
k__Bacteria|p__Bdellovibrionota|c__Bdellovibrionia|o__Bdellovibrionales|f__Bdellovibrionaceae	0	0	0	0	0	0	5.86029e-05	0	0	0	0	0.000435356	0.00129771	0.000231294	0.0120544	0	0.000938086	0	0	0	0	0	0	0.000186248	0	0.000169089	0.00789356	7.45529e-05	0	0.000879834	0.000712426	0.0879834	0.0712426
k__Bacteria|p__Proteobacteria|c__Gammaproteobacteria|o__Enterobacterales|f__Aeromonadaceae	0	0.00398787	0	0	0	0	0	0	0	0	0	0.000509988	0.00402076	0.00179253	0.0014484	2.21466e-05	0	0.00096986	0	0	0	0	0	0.00237043	0.00376757	0.0018177	0.00131863	0.000469683	0	0.000736356	0.000824144	0.0736356	0.0824144
k__Bacteria|p__Firmicutes|c__Negativicutes|o__Veillonellales-Selenomonadales|f__Veillonellaceae	0	0.00925951	0	0	0	0	0	0	0	0	0	0	0	0.00115647	0	0	0.00564984	0.0041219	0	0	0	0	0	0.000694198	0	0	0.000227349	0.000260935	0	0.000650999	0.000842633	0.0650999	0.0842633
k__Bacteria|p__Actinobacteriota|c__Coriobacteriia|o__Coriobacteriales|f__Atopobiaceae	0	0.00549015	0	0	0	0	0	0	0	0	0.00535032	0	0.00129771	0	0	0	6.39604e-05	9.32557e-05	0	0	0	0.00547044	0	0.000457154	2.07009e-05	0.00104624	0.00111856	0.000417496	2.83956e-05	0.000758636	0.000670477	0.0758636	0.0670477
k__Bacteria|p__Bacteroidota|c__Bacteroidia|o__Bacteroidales|f__Bacteroidaceae	0	0	0	6.35021e-05	0	0	0.000586029	0	0	0	0	3.73162e-05	0.00108497	0.00318029	0.00373779	1.47644e-05	0.000277162	0.00106312	0	0	0	3.3561e-05	0.00047183	0.00169316	0.00066243	0.00350859	0.00219165	0.00143887	3.54945e-05	0.000544042	0.000875066	0.0544042	0.0875066
k__Bacteria|p__Firmicutes|c__Bacilli|o__Erysipelotrichales|f__Erysipelotrichaceae	0	0	0	0.000412764	0	0	0	0	0	0	0.000163369	8.70712e-05	0.00159554	0.00349832	0.00275662	2.21466e-05	0.000575644	0.000503581	0	0	0	0	0	0.00191328	0.00109715	0.00145839	0.00250994	0.00117794	9.22856e-05	0.00053349	0.000717553	0.053349	0.0717553
k__Bacteria|p__Desulfobacterota|c__Desulfovibrionia|o__Desulfovibrionales|f__Desulfovibrionaceae	0	0	0	0.000222258	0.0003662	0.000527477	0.000656353	0	0	0	0	0	0	0	0	0	0	0	0	0	0	0.00458107	0.0109744	0.000389428	0	0	0	0	0	0.000110768	0.00122653	0.0110768	0.122653
k__Bacteria|p__Proteobacteria|c__Alphaproteobacteria|o__Rhizobiales|f__Rhizobiaceae	0	0	0	0	4.06889e-05	0	0.000668073	0	0.000362144	0.000518066	0	1.24387e-05	0.00134025	0.00132994	0.00107462	0	0	1.86511e-05	0	0.000299104	0	0	0	0.000948172	0.00987435	0.000486129	0.000100034	7.45529e-06	6.38901e-05	0.000334139	0.000907522	0.0334139	0.0907522
k__Bacteria|p__Bdellovibrionota|c__Bdellovibrionia|o__Bacteriovoracales|f__Bacteriovoracaceae	0	0	0	0	0	0	0	0	0	0	0	0	0.00114879	0.000664971	0	0.000118115	0	0	0	0	0	0.000469854	0.000157277	0	2.07009e-05	0	0.0143594	0	0	0.000120742	0.0011544	0.0120742	0.11544
k__Bacteria|p__Actinobacteriota|c__Actinobacteria|o__Micrococcales|f__Microbacteriaceae	0	0	0	0	7.12055e-05	0	8.20441e-05	0.000169161	0.00190729	0.0023831	0	0	0.00076586	0.00916503	0	0.000155026	0	0.000298418	0	0.000929358	0	0	0	3.38633e-05	0	2.11361e-05	0	0	0.000198769	0.00091867	0.000113965	0.091867	0.0113965
k__Bacteria|p__Bacteroidota|c__Bacteroidia|o__Flavobacteriales|f__Weeksellaceae	0	0.000109257	0.000489097	0.000116421	0	0	0	0	1.20715e-05	0	0.00124569	0	6.38216e-05	0.00208165	0.00644769	0.000118115	0.00134317	0.00169725	0.000309693	0	0	0	0	0.000778856	6.21028e-05	0.000517834	0.000181879	5.2187e-05	1.41978e-05	0.000667738	0.000381321	0.0667738	0.0381321
k__Bacteria|p__Proteobacteria|c__Gammaproteobacteria|o__Enterobacterales|f__Yersiniaceae	0	0	0	0.000444515	0.000447577	2.15297e-05	0.000117206	0.000786101	0	0.000932518	0.00169495	0.000435356	0	0.00610038	0	0	0.000277162	0	0	0	0	0	0	0.00030477	0.00198729	4.22721e-05	0.000454698	0.000111829	9.93845e-05	0.000686258	0.000252108	0.0686258	0.0252108
k__Bacteria|p__Bdellovibrionota|c__Oligoflexia|o__Oligoflexales|f__Oligoflexaceae	0	0	0	0	0	0	0	0	0	0	0	2.48775e-05	0.00180828	0.00193709	0.00635425	0	0	0	0	0	0	0	0	0.00213339	0	0.000433289	0	0.000342943	7.09889e-06	0.000632781	0.000224363	0.0632781	0.0224363
k__Bacteria|p__Actinobacteriota|c__Actinobacteria|o__Corynebacteriales|f__Nocardiaceae	0	0	0	0	0	0	0.000164088	0.00283593	0.00347658	0.00196865	0	0	0	0	0	0	0	0	0	0.00405927	0	0	0	3.38633e-05	0	0	0	0	0	0.000527828	0.000314856	0.0527828	0.0314856
k__Bacteria|p__Firmicutes|c__Bacilli|o__Lactobacillales|f__Aerococcaceae	0	0.00297725	0	0	0	0	0	0	0.000362144	0	0.000122526	0	0.00274433	0.00234185	0	0	0	0	0	0	0	0.00172839	0	0.000880446	0.000496822	0.000517834	0.000154597	8.94634e-05	2.12967e-05	0.000534256	0.000299142	0.0534256	0.0299142
k__Bacteria|p__Proteobacteria|c__Alphaproteobacteria|o__Rhizobiales|f__	6.02609e-05	2.73142e-05	4.07581e-05	0	0	0	0	0	0	0	0	0.000236336	0.00255287	0.000722794	0.000981171	0	0	0	0	0	0.000196117	1.67805e-05	0	0.00103283	0.00589977	0	0.000345571	0	0.000177472	0.000288844	0.000589887	0.0288844	0.0589887
k__Bacteria|p__Proteobacteria|c__Gammaproteobacteria|o__Pseudomonadales|f__Oleiphilaceae	0	0	0	0	0	0	1.17206e-05	0	0	0	0	0	0	0	0	0	0	0	0	0.011195	0	0	0	0	0	0	0	0	3.54945e-05	7.32536e-07	0.000863886	7.32536e-05	0.0863886
k__Bacteria|p__Gemmatimonadota|c__Gemmatimonadetes|o__Gemmatimonadales|f__Gemmatimonadaceae	0	0	0	0	0	0	0	0	0	0	0.00663685	0	0	0.000202382	0.00331729	0	0	0	0	0	0	0	0	0.000491018	0	0	0	0	0	0.000634783	3.77706e-05	0.0634783	0.00377706
k__Bacteria|p__Firmicutes|c__Clostridia|o__Peptostreptococcales-Tissierellales|f__Fusibacteraceae	0	0	0.00244549	0	0	0	0	0	0	1.48019e-05	0	0	0	0	0	0	0	1.86511e-05	0	0	0	0.000436293	0.00716483	0	0	0	0	0	0	0.000153768	0.000586136	0.0153768	0.0586136
k__Bacteria|p__Chloroflexi|c__Anaerolineae|o__Jan-20|f__1-20_fa	0	0	0	0	0	0	0	0	0	0	0.000490106	0.000161704	0.00114879	0.00355615	0.000794281	0	0	0	0	0	0	0	0	0.00159157	0.00207009	0	0	0	0	0.000384439	0.000281667	0.0384439	0.0281667
k__Bacteria|p__Proteobacteria|c__Gammaproteobacteria|o__Francisellales|f__Francisellaceae	0.00783392	0	0	0	0	2.15297e-05	0	0	0	0	0	0	0	8.67353e-05	0	0	0.000831486	0.000615488	0	0	0	0	0	0	0	0	0	0	0	0.000496387	0.000111306	0.0496387	0.0111306
k__Bacteria|p__Planctomycetota|c__Phycisphaerae|o__Tepidisphaerales|f__WD2101_soil_group	0	0	0	0	0	0	0	0	0	1.48019e-05	0	0	0.00257414	0.00430785	0	0	0	0	0	0	0.000196117	0	0	0	0	0.000919419	0	0.000999008	0	0.00043105	0.000162657	0.043105	0.0162657
k__Bacteria|p__Proteobacteria|c__Gammaproteobacteria|o__Xanthomonadales|f__Rhodanobacteraceae	0	0	0	0	0	0	0	0	0	0	0	0.000646814	0.00176573	0.00355615	0	0	0	0	0	0	0	0	0	0.000914309	0.000807336	0	9.09397e-06	0.00106611	0	0.000373043	0.000215142	0.0373043	0.0215142
k__Bacteria|p__Firmicutes|c__Thermoanaerobacteria|o__Thermoanaerobacterales|f__Family_III	0	0	0	0	0	0	0	0	0	0	0	0	0	0	0	0	0	0	0	0	0	0	0	0.000507949	0	0.00405812	0.00160054	0.00206511	0.000113582	0	0.000641947	0	0.0641947
k__Bacteria|p__Proteobacteria|c__Gammaproteobacteria|o__Cardiobacteriales|f__Wohlfahrtiimonadaceae	0	0	0	0	0	0	0	0	0	0	0	8.70712e-05	0	0.000607147	0.000841004	0	0.000682245	0.000578186	0	0	0	0	0	0.000186248	0	0.00127873	0.00251903	0.00102137	0.000397538	9.59514e-05	0.000512566	0.00959514	0.0512566
k__Bacteria|p__Proteobacteria|c__Gammaproteobacteria|o__Pseudomonadales|f__Marinobacteraceae	0	0	0.00525779	0	0	0	0	0.00030847	0.000169	0.00211667	0	0.000211459	0	0	0	0	0	0	0	0	0	0	0	0	0	0	0	0	0	0.000503962	0	0.0503962	0
k__Bacteria|p__Bacteroidota|c__Bacteroidia|o__Flavobacteriales|f__	3.01305e-05	0.00390593	4.07581e-05	0	0	0	0	9.95064e-06	0	0	0	0	2.12739e-05	0	9.34448e-05	7.3822e-06	0	0.00197702	0.000206462	0	0.0011767	0	5.24256e-05	6.77266e-05	2.07009e-05	0	0.000300101	7.45529e-06	0	0.000256804	0.000292969	0.0256804	0.0292969
k__Bacteria|p__Firmicutes|c__Clostridia|o__Peptostreptococcales-Tissierellales|f__Anaerovoracaceae	0	0	0	0	0	0	0	0	0	0	0.00120484	0	0.000191465	0.000202382	0	0	0	0	0.00160008	0	0	0.00228215	0	0.000677266	0	0.00101453	0.000500168	0.000164016	0	9.99182e-05	0.000479862	0.00999182	0.0479862
k__Bacteria|p__Actinobacteriota|c__Acidimicrobiia|o__Microtrichales|f__Microtrichaceae	0	0	0	0	0	0	0	0	0	0	0	7.46324e-05	0	0	0	0	0	0	0	0	0	0	0	0.000491018	0.00697621	0	7.27517e-05	0	0	4.66453e-06	0.000579999	0.000466453	0.0579999
k__Bacteria|p__Proteobacteria|c__Alphaproteobacteria|o__Rhizobiales|f__Stappiaceae	0	0	0	0	0	0	0	0.00193043	0.00321101	0.00128776	0	0	0	0	0	0	0	0	0	0.000598208	0	0	0	0	0	0	0	0	0	0.000401825	4.6016e-05	0.0401825	0.0046016
k__Bacteria|p__Bacteroidota|c__Bacteroidia|o__|f__	9.03914e-05	0	0.000326065	0	2.03444e-05	0	0	9.95064e-06	0	0	2.04211e-05	0	8.50955e-05	2.89118e-05	0	0	0.000106601	7.46046e-05	0.000361309	0	0.0011767	0.00229893	0.000401929	0	0.00159397	0	3.63759e-05	2.23659e-05	0.000177472	3.63237e-05	0.000480789	0.00363237	0.0480789
k__Bacteria|p__Patescibacteria|c__Gracilibacteria|o__JGI_0000069-P22|f__JGI_0000069-P22_fa	0	0.00142034	0	0.00160872	0	0	0	0	0	0	0	0	0	0	0	0	0.00251578	0	5.16156e-05	0	0	0.000268488	0.000227177	0	0	0	6.36578e-05	3.72764e-05	0	0.000189316	0.000243384	0.0189316	0.0243384
k__Bacteria|p__Acidobacteriota|c__Blastocatellia|o__Pyrinomonadales|f__Pyrinomonadaceae	0	0	0	0	0	0	0	0	0	0	0	0.000360723	0.00478662	0	0	0	0	0	0	0	0	0	0	0	0	0	0.000982149	0	0	0.000321709	7.55499e-05	0.0321709	0.00755499
k__Bacteria|p__Firmicutes|c__Negativicutes|o__Veillonellales-Selenomonadales|f__Selenomonadaceae	0	0.00284068	0	0	0	0	0	0	0	0	0	0.00039804	0	0	0	0	0	0.001604	0.000567771	0	0	0	0	0.000152385	0	0.000169089	0.000227349	0	0	0.00020242	0.000209276	0.020242	0.0209276
k__Bacteria|p__Bacteroidota|c__Bacteroidia|o__Bacteroidales|f__Marinilabiliaceae	0	0	0	0	0	0	0	0	0.000265572	0	0	0	0	0	0	0	0	0	0	0	0	0.00340644	0.00223682	0	0	0	0	0	0	1.65983e-05	0.000434097	0.00165983	0.0434097
k__Bacteria|p__Actinobacteriota|c__Thermoleophilia|o__Gaiellales|f__	0	0	0	0	0	0	0	0	0	0	0	0	0	0.00508847	0.000327057	0	0	0	0	0	0	0	0	0	0	0	0.000245537	0	0	0.00033847	1.88875e-05	0.033847	0.00188875
k__Bacteria|p__Proteobacteria|c__Gammaproteobacteria|o__Enterobacterales|f__Idiomarinaceae	0	0	0	0	0	0	0	0	0	0	0	0	0	0	0	0	0	5.59534e-05	0	0	0	0.00350712	0.00195722	0	0	0	0	0	0	0	0.000424638	0	0.0424638
k__Bacteria|p__Firmicutes|c__Clostridia|o__Oscillospirales|f__Oscillospirales_fa	0	0	0	0	0	0	0	0	0	0	0.00265474	0	0	0	0	0	0	5.59534e-05	0	0	0	0	0	5.07949e-05	0	0.00153236	0.00114584	7.45529e-06	2.83956e-05	0.000165921	0.000216985	0.0165921	0.0216985
k__Bacteria|p__Proteobacteria|c__Alphaproteobacteria|o__Kordiimonadales|f__Kordiimonadaceae	0	0	0	0	0	0	0	0	0	0	0	0	0	0	0	5.16754e-05	0	0	0	0	0	0.000990049	0.00401929	0	0	0	0.000154597	0	0	3.22971e-06	0.000397226	0.000322971	0.0397226
k__Bacteria|p__Actinobacteriota|c__Acidimicrobiia|o__Microtrichales|f__Iamiaceae	0	0	0	0	1.01722e-05	0	0	0	0	0	0	0	0	0	0	2.95288e-05	0	0	0	0	0	0	0	0	0.00471981	0	0	0.000432407	0	2.48131e-06	0.000396325	0.000248131	0.0396325
k__Bacteria|p__Acidobacteriota|c__Vicinamibacteria|o__Vicinamibacterales|f__	0	0	0	0	0	0	0	0	0	0	0	0	0.00372293	0	0.000700836	0	0	0	0	0	0	0	0	0	0	0	0.00070933	0	0	0.000276485	5.45638e-05	0.0276485	0.00545638
k__Bacteria|p__Actinobacteriota|c__Acidimicrobiia|o__|f__	0	0	0	0	0	0	0	0	0	0	0	0	0.00346764	0	0.000887726	0	0	0.000522232	0	0	0.000196117	0	0	0	2.07009e-05	1.0568e-05	0	0	0	0.000272211	5.76629e-05	0.0272211	0.00576629
k__Bacteria|p__Firmicutes|c__Bacilli|o__Paenibacillales|f__Paenibacillaceae	0	0	0	0	0	0	4.68823e-05	0	0	0	0.00187874	0	0	0	0	0	0.00155637	0	0	0	0	0	0	1.69316e-05	0	0.000116248	0.00140957	3.72764e-05	0	0.000120351	0.000241261	0.0120351	0.0241261
k__Bacteria|p__Proteobacteria|c__Gammaproteobacteria|o__Granulosicoccales|f__Granulosicoccaceae	0	0	0	0	0	0	0	0	0	0	4.08422e-05	1.24387e-05	0	0	0	0	0.00483967	0	0	0	0	0	0	0	0	0	9.09397e-06	0	0	3.33006e-06	0.000372982	0.000333006	0.0372982
k__Bacteria|p__Chloroflexi|c__Anaerolineae|o__Caldilineales|f__Caldilineaceae	0	0	0	0	0	0	0	0	0	0	0	0.000684131	0	0.000896265	0	0	0	0	0	0	0	0	0	0.0017101	0	0.000771466	0.000336477	0.000313122	0.000113582	9.87747e-05	0.000249596	0.00987747	0.0249596
k__Bacteria|p__Patescibacteria|c__Saccharimonadia|o__Saccharimonadales|f__Saccharimonadales_fa	0	0	0	0	0	0	0	0	0	0	0.000735159	3.73162e-05	4.25478e-05	0.00355615	0	6.64398e-05	0	3.73023e-05	0	0	0	0	0	0	0	0	0.000245537	5.2187e-05	2.12967e-05	0.000277351	2.74095e-05	0.0277351	0.00274095
k__Bacteria|p__Bacteroidota|c__Bacteroidia|o__Flavobacteriales|f__Cryomorphaceae	0	8.19426e-05	4.07581e-05	0	6.10333e-05	8.61187e-05	0	0	8.45002e-05	0.000162821	2.04211e-05	1.24387e-05	6.38216e-05	0	9.34448e-05	0	0	0.000839302	0	0.000502067	0	0	0.00248148	0	0	0	0	0	0	4.42062e-05	0.000294065	0.00442062	0.0294065
k__Bacteria|p__Firmicutes|c__Clostridia|o__|f__	0	0.00207588	4.07581e-05	8.46695e-05	0	0	0	0	0	0	2.04211e-05	0	6.38216e-05	0	4.67224e-05	0	2.13201e-05	1.86511e-05	0	0	0	0.00166127	1.74752e-05	1.69316e-05	0	0.000369881	9.09397e-06	2.23659e-05	7.09889e-06	0.000145767	0.00016493	0.0145767	0.016493
k__Bacteria|p__Proteobacteria|c__Gammaproteobacteria|o__Pseudomonadales|f__Alcanivoracaceae1	0	0	0.000570613	0	0	0	0	0.00146274	0.00164172	0.000666084	0	0	0	0	0	0	0	0	0	0.000128187	0	0	0	0	0	0	0	0	0	0.000271323	9.86056e-06	0.0271323	0.000986056
k__Bacteria|p__Proteobacteria|c__Gammaproteobacteria|o__Pseudomonadales|f__Halomonadaceae	0	0	4.07581e-05	0	0	0	0.000152368	0	0	0	0	0	0	0	0	0	0	0	0	0	0	0.00333932	0	0	0.000538224	0	0	0.000223659	0	1.20704e-05	0.000315477	0.00120704	0.0315477
k__Bacteria|p__Desulfobacterota|c__Desulfobacteria|o__Desulfobacterales|f__Desulfolunaceae	0	0	0	0	0	1.07648e-05	0	0	0	0	0	0	0	0	0	0	0	0	0	0	0	0.00344	0.000733958	0	0	0	0	0	0	6.72803e-07	0.000321074	6.72803e-05	0.0321074
k__Bacteria|p__Fusobacteriota|c__Fusobacteriia|o__Fusobacteriales|f__Leptotrichiaceae	0	0	0	0	0	0	0	0	0	0	0.00128653	0	0.00229758	0	0	0	0	0	0	0	0	0	0	0.000491018	0	0	6.36578e-05	0	0	0.000224007	4.26673e-05	0.0224007	0.00426673
k__Bacteria|p__Proteobacteria|c__Alphaproteobacteria|o__Acetobacterales|f__Acetobacteraceae	0	0	0	0	0	0	0	0.00287574	0	0	0	0	0	0	0	0	0	0.00121232	0	0	0	0	0	0	0	0	2.72819e-05	0	0	0.000179734	9.53544e-05	0.0179734	0.00953544
k__Bacteria|p__Firmicutes|c__Thermoanaerobacteria|o__Thermoanaerobacterales|f__Thermoanaerobacteraceae	0	0	0	0	0	0	0	0	0	0	0	0	0	0	0	0	0	0	0	0	0	0	0	0.000169316	0.000786635	0.000295905	0.00232806	0.000313122	4.25934e-05	0	0.000302741	0	0.0302741
k__Bacteria|p__Proteobacteria|c__Gammaproteobacteria|o__Pseudomonadales|f__MBAE14	0	0	0	0.000275176	0	0	0	0	0	0	0	0	0	0	0	0	0	0	0	0	0	0.000536976	0.00309311	0	0	0	0	0	0	1.71985e-05	0.000279237	0.00171985	0.0279237
k__Bacteria|p__Firmicutes|c__Bacilli|o__Exiguobacterales|f__Exiguobacteraceae	0	0	0	0	0	0	0	0	0.00098986	0	0	0.00029853	0	0.00141668	0	0	0	0	0	0	0	0	0	0.000220111	2.07009e-05	0	0.000281913	0.000633699	0	0.000169067	8.89557e-05	0.0169067	0.00889557
k__Bacteria|p__Verrucomicrobiota|c__Verrucomicrobiae|o__Chthoniobacterales|f__Chthoniobacteraceae	0	0	0	0.00228608	0	0	0	0	0	1.48019e-05	0	0	0	0.00130103	0	0	0	0	5.16156e-05	0	0.000196117	0	0	0	0	0	0	0	0	0.000225119	1.90563e-05	0.0225119	0.00190563
k__Bacteria|p__Proteobacteria|c__Alphaproteobacteria|o__Rhizobiales|f__Xanthobacteraceae	0.000753262	0	0	0	0	0	0	0	0	0	0	6.21937e-05	2.12739e-05	8.67353e-05	0	1.47644e-05	0	0	0.000103231	0	0.000196117	0	0	0.000118522	0.000848738	7.39762e-05	0.00131863	0	0.000198769	5.86393e-05	0.000219844	0.00586393	0.0219844
k__Bacteria|p__Patescibacteria|c__Parcubacteria|o__Candidatus_Campbellbacteria|f__Candidatus_Campbellbacteria_fa	0	0	0	0	0	0	0	0	0	0	0	0	0	0	0	0	0	0	0	0	0	0	0	3.38633e-05	0.000600327	0	0.00310104	0	0	0	0.000287326	0	0.0287326
k__Bacteria|p__Bacteroidota|c__Bacteroidia|o__Bacteroidales|f__Prevotellaceae	0	0	0	0	0	0	0	0	0	0	0	0.000957783	0.000936051	0.000404765	0	0	0	9.32557e-05	0	0	0	0	0	0.000169316	0	0.00116248	0	7.45529e-06	0	0.000143662	0.000110193	0.0143662	0.0110193
k__Bacteria|p__Firmicutes|c__Clostridia|o__Peptococcales|f__Peptococcaceae	0	0	0	0	0	0	0	0	0	0	0	0	6.38216e-05	0.000115647	0	0	6.39604e-05	0	0	0	0	0	0	0	0.00279463	9.51123e-05	0.000300101	0.000171472	4.25934e-05	1.12168e-05	0.000266759	0.00112168	0.0266759
k__Bacteria|p__Planctomycetota|c__Planctomycetes|o__Isosphaerales|f__Isosphaeraceae	0	0	0	0	0	0	0	0	3.62144e-05	0	0	0.000111949	0	0.000607147	0	0	0	0	0	0	0	0	0	0.000423291	0.00186308	0	0	0.000454773	0	4.72069e-05	0.000210858	0.00472069	0.0210858
k__Bacteria|p__Proteobacteria|c__Alphaproteobacteria|o__Caulobacterales|f__Caulobacteraceae	0	0	0	0	0	2.15297e-05	0	0	0.0010985	0.000399651	0	0	0.00159554	0	0	0	0	0	0	0	0	0	0	0	0	4.22721e-05	9.09397e-05	0	0	0.000194702	1.02471e-05	0.0194702	0.00102471
k__Bacteria|p__Firmicutes|c__Clostridia|o__Oscillospirales|f__	0	0	0	0	0	0	0	0	0	0	0.000428843	0	0.000595669	0	0	0	6.39604e-05	7.46046e-05	0	0	0	0	0	1.69316e-05	0	0.000739762	0.000863927	0.000246024	0.000113582	6.4032e-05	0.000162984	0.0064032	0.0162984
k__Bacteria|p__Bacteroidota|c__Bacteroidia|o__Bacteroidetes_VC2.1_Bac22|f__Bacteroidetes_VC2.1_Bac22_fa	0	0	0	0	0.000986705	0.000882717	0.000304735	6.96545e-05	0.000639788	0	0	0	0	0	0	0	0	0	0	0	0	0	0.000227177	0	0	0	0	0	0	0.000180225	1.74752e-05	0.0180225	0.00174752
k__Bacteria|p__Proteobacteria|c__Gammaproteobacteria|o__Burkholderiales|f__Alcaligenaceae	0	0	0	4.23348e-05	0	0	0	0	0	0	0	0	0	8.67353e-05	0	6.64398e-05	0.000319802	0.000540883	0	0	0	0.000654439	0	8.46582e-05	0	2.11361e-05	0.000500168	0.000328033	7.80878e-05	1.22194e-05	0.000194401	0.00122194	0.0194401

## Sheet: Genus_abund
	Supplementary Table 3. The relative proportions of the detected bacteria at the genus level in the gut microbiome libraries obtained from gilthead sea bream and European sea bass larvae
Genus	SaH1.1B	SaH1.2B	SaH3.1B	SaH3.2B	DlH4.1B	DlH4.2B	DlH4.3B	DlH5.1B	DlH5.2B	DlH5.3B	SaH2.1B	SaH2.2B	SaH2.3B	SaH2.4B	SaH2.5B	SaH2.6B	SaH1.1G	SaH1.2G	SaH1.3G	DlH5.1G	DlH5.2G	SaH6.1G	SaH6.2G	SaH2.1G	SaH2.2G	SaH2.3G	SaH2.4G	SaH2.5G	SaH2.6G
k__Bacteria|p__Bacteroidota|c__Bacteroidia|o__Flavobacteriales|f__Flavobacteriaceae|g__Polaribacter	0.00822562	0.00335965	0	0.00521776	0	0	0	0	0	0	0.103004	0.831505	0.36974	0.069793	0.402093	0.966315	0.0133038	0.000727395	0.00123877	0	0	1.67805e-05	0.00660562	0.346388	0.17424	0.207841	0.0187881	0.470734	0.746087	0.172453	0.152767	17.2453	15.2767
k__Bacteria|p__Proteobacteria|c__Gammaproteobacteria|o__Enterobacterales|f__Vibrionaceae|g__Vibrio	0.156136	0.0387042	0.000163032	0.00119596	0.665395	0.564917	0.639264	0.33064	0.290391	0.325686	0.29584	1.24387e-05	0.0164234	0.00237076	4.67224e-05	9.59686e-05	0.0154997	0.00945613	0.011149	0.540406	0.182585	0.00390986	0.00835314	0.0013884	0.00043472	0.00658388	0.0135045	0.0130617	0.0599644	0.207955	0.0666381	20.7955	6.66381
k__Bacteria|p__Proteobacteria|c__Gammaproteobacteria|o__Enterobacterales|f__Vibrionaceae|g__	0.537076	0.219797	0.00448339	0.0054506	0.224084	0.227031	0.271542	0.488218	0.50268	0.447283	0.188507	0.000174142	0.0284006	0.000260206	0.000420502	8.85864e-05	0.0028569	0.000857953	0.00583256	0.198316	0.117866	0.0231403	0.00973368	0.0013884	6.21028e-05	0.00957464	0.0421687	0.0489961	0.0990367	0.196594	0.0430639	19.6594	4.30639
k__Bacteria|p__Proteobacteria|c__Gammaproteobacteria|o__Enterobacterales|f__Vibrionaceae|g__Enterovibrio	0	0.023299	0.92847	0.949262	0	1.07648e-05	9.37647e-05	0	0.000193143	0.00094732	0	0	0	0	0	0	0	0	0	2.13646e-05	0.000980584	0	0.0537362	0	0	0	0.000291007	0.000223659	0	0.118892	0.00425022	11.8892	0.425022
k__Bacteria|p__Proteobacteria|c__Gammaproteobacteria|o__Enterobacterales|f__Vibrionaceae|g__Photobacterium	0.00473048	0.0279971	0	0	2.03444e-05	0.000118413	4.68823e-05	0	0	0	0.00686148	0.0129736	0.0346339	0.0386261	0.0548521	0.00462126	0.0216186	0.00958669	0.00371632	0	0	0.0061081	0.00265623	0.1885	0.020556	0.31386	0.246083	0.172866	0.0141978	0.0115926	0.0769037	1.15926	7.69037
k__Bacteria|p__Firmicutes|c__Bacilli|o__Lactobacillales|f__Lactobacillaceae|g__Lactobacillus	0.000271174	0.0123187	0.00460567	0.00248717	1.01722e-05	0	0	0.000756249	1.20715e-05	0.00023683	0.00771917	0.00388089	0.0237629	0.0226379	0.0599449	0.00211869	0.10093	0.137664	0.121658	0	0	0.00233249	0.00146792	0.0133591	0.0145528	0.00906737	0.00311923	0.00290756	0.000745384	0.00879765	0.0313695	0.879765	3.13695
k__Bacteria|p__Proteobacteria|c__Alphaproteobacteria|o__Rhodobacterales|f__Rhodobacteraceae|g__	0.000843653	0.0366283	0.000366823	0.000635021	0.00310253	0.000828893	0.00325832	0.01209	0.0112144	0.0117675	0.00481938	0.00288579	0.0157852	0.00867353	0.0101388	0.000191937	0.00251578	0.00210758	0.00252916	0.0057257	0.145519	0.00422868	0.00749685	0.0067388	0.189351	0.00244122	0.0175695	0.000529325	0.000688593	0.00770188	0.0298032	0.770188	2.98032
k__Bacteria|p__Proteobacteria|c__Gammaproteobacteria|o__Enterobacterales|f__Vibrionaceae|g__Aliivibrio	0	0.000819426	0	2.11674e-05	0.0498744	0.159783	0.0338256	0.0158912	0.0143409	0.0194497	0	0.000348285	0.000595669	0	0	0.000140262	0.000213201	0.000540883	0	0.156186	0.0172583	0	1.74752e-05	0.00758538	2.07009e-05	0.0114557	0.0107218	0.00572566	0.000539516	0.0184431	0.0161742	1.84431	1.61742
k__Bacteria|p__Firmicutes|c__Bacilli|o__Lactobacillales|f__Lactobacillaceae|g__Latilactobacillus	0.00460996	0.00729289	0	0	0	1.07648e-05	0	0	0	0	0.00422716	0.000261214	0.00272306	0.00560888	0.00196234	0.000162408	0.0896512	0.153368	0.169299	0	0	0	0	0.00260747	0.0201006	0.0025786	0.00432873	0.000887179	0.000305252	0.00167867	0.0340867	0.167867	3.40867
k__Bacteria|p__Firmicutes|c__Bacilli|o__Lactobacillales|f__Lactobacillaceae|g__Lactiplantibacillus	3.01305e-05	2.73142e-05	0	0	1.01722e-05	0	0	0	0	0	0	1.24387e-05	0	0	0.00527963	0.00250995	0.10481	0.164951	0.182048	0	0	0	0	0.000169316	0	5.28402e-05	0.000636578	5.2187e-05	0	0.000491852	0.0348246	0.0491852	3.48246
k__Bacteria|p__Firmicutes|c__Bacilli|o__Lactobacillales|f__Vagococcaceae|g__Vagococcus	0.00382657	0.0272869	0	0.000190506	0	0	0	0	0	0	0.0542997	0.0108217	0.0246139	0.0956979	0.0233612	0.000745602	0.00812297	0.00337586	0.00800041	0	0	0.00696391	0	0.0294949	0.0810856	0.0200898	0.0173149	0.0112873	0.00204448	0.0150527	0.0144446	1.50527	1.44446
k__Bacteria|p__Proteobacteria|c__Gammaproteobacteria|o__Enterobacterales|f__Pseudoalteromonadaceae|g__Pseudoalteromonas	0.00548374	0.00816694	0	0.00164047	0.0120439	0.000484418	0.00269573	0.0495144	0.0770039	0.0606285	2.04211e-05	0.00131851	0.000319108	0.00130103	0	0	0.0237293	0.0112093	0.00609064	0.009582	0.00333399	0.0338966	0.0311757	0.000355565	6.21028e-05	0.00151123	0.00947591	0.0125249	0.0279271	0.0137888	0.0131442	1.37888	1.31442
k__Bacteria|p__Firmicutes|c__Bacilli|o__Lactobacillales|f__Lactobacillaceae|g__Weissella	0.0193739	0.0501762	0	0	0	0	1.17206e-05	1.99013e-05	0	0	0.00657559	0.00152996	0.0163809	0.0242859	0.0499463	0.000494607	0.0751535	0.0302708	0.00583256	0	0	0	1.74752e-05	0.0181338	0.0126897	0.0190859	0.0121859	0.0117868	0.00106483	0.0105497	0.0143247	1.05497	1.43247
k__Bacteria|p__Bacteroidota|c__Bacteroidia|o__Chitinophagales|f__Saprospiraceae|g__Saprospira	3.01305e-05	0	4.07581e-05	0	1.01722e-05	0	1.17206e-05	0	1.20715e-05	2.96038e-05	0	0	0	0	0	0	0	0	0	0	0.000196117	0.237293	0.0943835	0	0	0	0	0	0	8.40354e-06	0.0255287	0.000840354	2.55287
k__Bacteria|p__Proteobacteria|c__Gammaproteobacteria|o__Enterobacterales|f__Vibrionaceae|g__Catenococcus	0	0.00111988	8.15162e-05	0.000169339	0.0120337	0.0202594	0.00555556	0.0366781	0.043747	0.0485058	0.00831138	0	0.00242522	0	0	0	0.000127921	3.73023e-05	0.000671002	0.0376016	0.0282408	0.00674576	0.0021844	3.38633e-05	0	0.000898283	0.0100943	0.00897617	0.0179531	0.0111804	0.00873573	1.11804	0.873573
k__Bacteria|p__Firmicutes|c__Bacilli|o__Lactobacillales|f__Carnobacteriaceae|g__Carnobacterium	0.018018	0.00874054	0	0	0	0	0	0	0.000808788	0.00224989	0.0682473	0.0124885	0.0242097	0.0390309	0.0199972	0.000273141	0.00298482	0.00173456	0.000619387	0	0	0	0	0.0170332	0.0367649	0.00687979	0.00834826	0.0045179	0.000752483	0.012129	0.00612579	1.2129	0.612579
k__Bacteria|p__Proteobacteria|c__Alphaproteobacteria|o__Rhodobacterales|f__Rhodobacteraceae|g__Epibacterium	0	0	0	0	3.05166e-05	0	0	0.000268667	1.20715e-05	0.00122856	0	0	0	0	0	0	0	0	0	0.000245692	0.266719	0	0	0	2.07009e-05	0	0	0	0	9.62382e-05	0.0205373	0.00962382	2.05373
k__Bacteria|p__Firmicutes|c__Bacilli|o__Lactobacillales|f__Lactobacillaceae|g__Limosilactobacillus	0.00527283	0.0111442	0	0	0	0	2.34412e-05	0	0.000953646	0	0.00902612	0.00299774	0.0213164	0.0245461	0.0121946	0.000871099	0.059739	0.0385519	0.0220398	0.000341833	0	0.0032722	0.000209702	0.0162713	0.00681061	0.00920476	0.00642034	0.00522616	0.000560813	0.00552163	0.012973	0.552163	1.2973
k__Bacteria|p__Proteobacteria|c__Gammaproteobacteria|o__Thiotrichales|f__Thiotrichaceae|g__Leucothrix	0	0	0	0.00443457	1.01722e-05	1.07648e-05	0	0.00132344	0	0.00128776	0	0	0	0.000636059	0.00448535	2.21466e-05	0.00174825	0.00207028	0.0076391	0.00100413	0	0.128253	0.0488606	0.000118522	0	0	0.0436056	0	2.83956e-05	0.000763141	0.0179483	0.0763141	1.79483
k__Bacteria|p__Firmicutes|c__Bacilli|o__Lactobacillales|f__Lactobacillaceae|g__Ligilactobacillus	0.00370605	0.0160061	0	0	0	1.07648e-05	0	0	0	0	0.000142948	0.00251263	0.0119559	0.0163351	0	0.000531518	0.0784155	0.0404543	0.00753587	0	0	0	3.49504e-05	0.0142057	0.00494752	0.0237252	0.00673863	0.00899853	0.00138428	0.00320007	0.0143416	0.320007	1.43416
k__Bacteria|p__Firmicutes|c__Bacilli|o__Lactobacillales|f__Lactobacillaceae|g__Leuconostoc	0.000723131	0.00600912	0	0	0	0	0	0	0	0	0.000204211	7.46324e-05	0.000616943	0.00413438	0.00401813	0.000620105	0.0415956	0.0572404	0.110612	0	0	0	0	1.69316e-05	0.000103505	0.00200793	0.00164601	0.000782805	8.51867e-05	0.00102504	0.0164685	0.102504	1.64685
k__Bacteria|p__Firmicutes|c__Bacilli|o__Lactobacillales|f__Streptococcaceae|g__Streptococcus	0.0134081	0.0230259	0	0	0	1.07648e-05	2.34412e-05	0.000796052	0	0	0.020707	0.00704033	0.0234225	0.037354	0.0128954	0.000280524	0.020446	0.0137459	0.00201301	0	0	0	0.000786383	0.0168639	0.0196245	0.00738705	0.00461064	0.00322814	0.000894461	0.00868525	0.00689231	0.868525	0.689231
k__Bacteria|p__Proteobacteria|c__Gammaproteobacteria|o__Burkholderiales|f__Rhodocyclaceae|g__Thauera	0	0	0	0	0	0	0	0	0	0	0.000224632	0.0103863	0.0552483	0.0588354	0.0326123	0.000295288	0	0	0	0	0	0	0	0.0372835	0.0188378	0.00721797	0.00132772	0.00251243	0.000731186	0.00985014	0.0052239	0.985014	0.52239
k__Bacteria|p__Proteobacteria|c__Gammaproteobacteria|o__Pseudomonadales|f__|g__Alkalimarinus	3.01305e-05	0.0225615	0	0.000254009	0	0.000150708	1.17206e-05	0.00305485	0.00421294	0.00486982	0	1.24387e-05	2.12739e-05	0	0	0	0.000362442	0.000298418	0	0.00270262	0.000196117	0.0460625	0.131396	0	0	0	0	0	0	0.00219871	0.0139245	0.219871	1.39245
k__Bacteria|p__Firmicutes|c__Clostridia|o__Peptostreptococcales-Tissierellales|f__Peptostreptococcaceae|g__Peptostreptococcus	0.0147338	0.0078938	0	0	0	0	0	0	0	0	0.0302436	0.0053611	0.00725439	0.0254423	0.0152315	0.00030267	0.00119393	0.00197702	0.00387117	0	0	6.7122e-05	0	0.0102098	0.0369305	0.0179339	0.0192337	0.00928929	0.00225035	0.00665395	0.00791976	0.665395	0.791976
k__Bacteria|p__Proteobacteria|c__Alphaproteobacteria|o__Rhodobacterales|f__Rhodobacteraceae|g__Pseudophaeobacter	0.00153665	0.0380214	0	0.00294227	0.0003662	0.000258356	0	0.000845805	0.00066393	0.000103613	0	1.24387e-05	0.00221248	0.00260206	4.67224e-05	0	0.00326198	0.00289093	0	0.00436905	0.0149049	0.00479922	0.00323291	0.000220111	0.00300164	0	0.115157	0.000439862	0	0.00310074	0.0117137	0.310074	1.17137
k__Bacteria|p__Firmicutes|c__Bacilli|o__Lactobacillales|f__Streptococcaceae|g__Lactococcus	0.00355539	0.0130562	0	0	0	0	1.17206e-05	0	0	0	0.0118646	0.00211459	0.00961579	0.019342	0.00242957	0.00080466	0.0255202	0.0382349	0.0526995	0	0	0	1.74752e-05	0.00477472	0.0117167	0.00190225	0.00263725	0.00108847	3.54945e-05	0.00392466	0.0106636	0.392466	1.06636
k__Bacteria|p__Firmicutes|c__Bacilli|o__Lactobacillales|f__Lactobacillaceae|g__Pediococcus	0.000180783	0.00270411	0	0	1.01722e-05	0	0	0	0	0	2.04211e-05	0.00169167	0.00174446	0.00242859	0.00873709	0.00157241	0.0352422	0.0629476	0.0739135	0	0	0	0.000366979	0.00104976	0	0.000253633	0	0.000797716	6.38901e-05	0.00119311	0.0134335	0.119311	1.34335
k__Bacteria|p__Proteobacteria|c__Gammaproteobacteria|o__Competibacterales|f__Competibacteraceae|g__	0	0	0	0	0	0	0	0	0	0	0	0.00717715	0.0424627	0.0460564	0.0205111	0.000457696	0	0	0	0	0	0	0	0.035184	0.0260418	0.00792602	0.00103671	0.00234096	0.000234264	0.00729157	0.00559721	0.729157	0.559721
k__Bacteria|p__Proteobacteria|c__Gammaproteobacteria|o__Enterobacterales|f__Alteromonadaceae|g__Alteromonas	0	0	0	0.000158755	0	0	3.51617e-05	0	0	0	0	0	0	0	0	0	0	0	0	0.000651619	0.000196117	0.126928	0.0557284	0	0	0	0	0.00012674	0	1.21198e-05	0.0141254	0.00121198	1.41254
k__Bacteria|p__Proteobacteria|c__Gammaproteobacteria|o__Pseudomonadales|f__Pseudomonadaceae|g__Pseudomonas	0.00370605	0.00639152	0.0110047	0.000910197	8.13777e-05	7.53539e-05	0.00103141	0.00525394	0.00252294	0.00387809	0.0168678	0.00268677	0.0121687	0.00679426	0.0121478	0.00030267	0.00249446	0.00574455	0.00103231	0.0013887	0.0362816	0.00119142	0.00389697	0.00489325	0.0136212	0.00400528	0.00362849	0.0025348	0.000482725	0.00536397	0.00624583	0.536397	0.624583
k__Bacteria|p__Bacteroidota|c__Bacteroidia|o__Bacteroidales|f__Williamwhitmaniaceae|g__Williamwhitmaniaceae_ge	0	2.73142e-05	0	0	0	0	0	0	0	0	0	0	0	0	0	0	0	0	0	0	0	0.0266978	0.138334	0	0	0	0	0	0	1.70714e-06	0.0126947	0.000170714	1.26947
k__Bacteria|p__Proteobacteria|c__Alphaproteobacteria|o__Rhodobacterales|f__Rhodobacteraceae|g__Paracoccus	0	0	0	0	0	7.53539e-05	0	0.00327376	0	0.00094732	0.00302232	0.0043038	0.0138918	0.0228981	0.0163996	0.000273141	0	3.73023e-05	0	0.000149552	0.0188272	0	0	0.00919388	0.0151738	0.0026103	0.00221893	0.000894634	0.000638901	0.00406783	0.0038265	0.406783	0.38265
k__Bacteria|p__Proteobacteria|c__Gammaproteobacteria|o__Enterobacterales|f__Shewanellaceae|g__Psychrobium	0	0.0109803	4.07581e-05	0	0	0	1.17206e-05	0	0	0	4.08422e-05	0.000534866	0	0	0	7.3822e-06	0.0136023	0.00358102	0	0	0	0.0456094	0.0314379	0	2.07009e-05	0	0	0	0	0.000725992	0.00725009	0.0725992	0.725009
k__Bacteria|p__Proteobacteria|c__Alphaproteobacteria|o__Rhodobacterales|f__Rhodobacteraceae|g__Nautella	0	0	0	0.00539768	0	0	0	0	0	0	0	0	0	0.000896265	0	0	4.26403e-05	0	0	0.000459338	0.0325554	0.019952	0.0465015	0	0	0	0	0	0	0.000393372	0.00765468	0.0393372	0.765468
k__Bacteria|p__Firmicutes|c__Bacilli|o__Lactobacillales|f__Enterococcaceae|g__Enterococcus	0.0119618	0.0290623	0	0	0.0001831	0	0	0	0.000941574	0	0.00767833	0.00134338	0.0047228	0.00653406	0.0045788	0.000177173	0.00588436	0.00451358	0.00345824	0	0	0.000318829	0	0.000524881	0.00728673	0.00120476	0.00184608	0.00127485	0.000205868	0.00419896	0.00203986	0.419896	0.203986
k__Bacteria|p__Firmicutes|c__Clostridia|o__Clostridiales|f__Clostridiaceae|g__Clostridium_sensu_stricto_7	0	0.000355085	0.000611372	0	0	0	0	0	0	0	0	0.00236336	0.00238267	0.00292009	0.0035509	0.000420785	0.00179089	0.000410325	0	0	0	0	0.000349504	0.0122754	0.00600327	0.0210727	0.0197612	0.0118092	0.00153336	0.000787767	0.00576968	0.0787767	0.576968
k__Bacteria|p__Firmicutes|c__Bacilli|o__Lactobacillales|f__Listeriaceae|g__Brochothrix	0.00837627	0.000682855	0	0	0	0	0	0	0	0	0.0250771	0.00179118	0.00495681	0.0188216	0.00373779	0	0	0.000503581	0	0	0	0	0	0.00783935	0.00859089	0.00190225	0.001355	0.00128231	0.00038334	0.00396522	0.00168129	0.396522	0.168129
k__Bacteria|p__Firmicutes|c__Clostridia|o__Peptostreptococcales-Tissierellales|f__Family_XI|g__Peptoniphilus	0	0.0186283	0	0	0	0	0	0	0	0	0.0110478	0.00182849	0.00438242	0.00514629	0.00808298	0	0.00121525	0.00139884	0.00185816	0	0	0	1.74752e-05	0.0046562	0.0066864	0.00531572	0.00879387	0.00339961	0.000716988	0.00306977	0.00261989	0.306977	0.261989
k__Bacteria|p__Firmicutes|c__Bacilli|o__Bacillales|f__Bacillaceae|g__	0.00735183	0.00726558	8.15162e-05	0	0	0	0.000222691	0	0	0.00111014	0.00236885	0.000957783	0.00351019	0.00586909	0.0107929	0.000147644	0.00439195	0.00389809	0.00170331	2.13646e-05	0	0.00820566	0.00256885	0.00314929	0.00364336	0.00288507	0.00810273	0.00216203	0.000333648	0.00247989	0.00315887	0.247989	0.315887
k__Bacteria|p__Firmicutes|c__Bacilli|o__Lactobacillales|f__Lactobacillaceae|g__	0.00894875	0.0112261	0.000244549	1.05837e-05	2.03444e-05	1.07648e-05	1.17206e-05	9.95064e-06	0	0	0.000163369	7.46324e-05	0.000553121	0.000751706	0.000513947	0.000406021	0.0184419	0.0188004	0.0176009	1.06823e-05	0.000392234	6.7122e-05	1.74752e-05	0.000507949	0.000269112	0.000464993	0.000127316	9.69187e-05	4.25934e-05	0.0014341	0.00437228	0.14341	0.437228
k__Bacteria|p__Chloroflexi|c__Chloroflexia|o__Chloroflexales|f__Chloroflexaceae|g__Candidatus_Chloroploca	0	0	0	0	0	0	0	0	0	0	0	0.00190313	0.0161681	0.0181277	0.0163061	0.000140262	0	0	0	0	0	0	0	0.0152216	0.00751444	0.00114135	0.000645672	0.00245279	7.09889e-05	0.00329033	0.00208052	0.329033	0.208052
k__Bacteria|p__Fusobacteriota|c__Fusobacteriia|o__Fusobacteriales|f__Fusobacteriaceae|g__Fusobacterium	0	0.000655541	0	0.000169339	0	0	0	0	0	0	0	0.000111949	0	0	0.00640097	0.000273141	0.005927	0.00361832	0	0	0	0	0.000262128	0.010413	4.14019e-05	0.0203646	0.0184608	0.0121819	0.000653098	0.000475684	0.00553248	0.0475684	0.553248
k__Bacteria|p__Proteobacteria|c__Gammaproteobacteria|o__Enterobacterales|f__Shewanellaceae|g__Shewanella	0	0.00516238	0	0	0	0	0	9.95064e-06	0	0	0	0	0.00289325	0.00130103	0.00200906	0.000273141	0.000746205	0.00096986	0	0	0	0	0	0.00446995	8.28037e-05	0.0208507	0.0214072	0.0172814	0.000986746	0.000728051	0.00513807	0.0728051	0.513807
k__Bacteria|p__Proteobacteria|c__Alphaproteobacteria|o__Rhodobacterales|f__Rhodobacteraceae|g__Ruegeria	0	0	0	0	0.000244133	3.22945e-05	0.00154712	0.000935361	0.00144858	0.000503264	0.00112316	0	0.00110624	0.00127212	0	0	0.000234522	0	0	0.000918676	0.0225534	0.00156059	0.000733958	0	0.0384623	0	0.0048289	0	0.000276857	0.000513266	0.00535148	0.0513266	0.535148
k__Bacteria|p__Proteobacteria|c__Gammaproteobacteria|o__Pseudomonadales|f__Moraxellaceae|g__Acinetobacter	0.000361566	0.00890443	0.00122274	0	0.000498439	0.000129178	0.000328176	4.97532e-05	0.000217286	0.00148019	0	0.00284847	0.0107008	0.0142824	0.00570014	0.000118115	0.00266502	0.001604	0.00789718	0	0.00411845	0.000268488	0.00332029	0.00206566	4.14019e-05	0.0038679	0.00198249	0.00290011	5.67912e-05	0.0029276	0.00236829	0.29276	0.236829
k__Bacteria|p__Fusobacteriota|c__Fusobacteriia|o__Fusobacteriales|f__Fusobacteriaceae|g__Psychrilyobacter	0	0	0	0.00020109	0.000162755	0	0	0	0	0	0	0.000385601	0.00453134	0	0.00154184	0.000516754	0.00402951	0.00143614	0.00118716	0	0	0	0	0.00756845	0.00200799	0.0221295	0.0159417	0.0147913	0.000567912	0.000458711	0.00535843	0.0458711	0.535843
k__Bacteria|p__Firmicutes|c__Bacilli|o__Lactobacillales|f__Lactobacillaceae|g__Furfurilactobacillus	0	0	0	0	0	0	0	0	0	0	0	0	4.25478e-05	0	0.00196234	0.000561047	0.0174399	0.0284057	0.0259626	0	0	0	0	0.000474086	0	0	0.000300101	0	0	0.000160371	0.00558326	0.0160371	0.558326
k__Bacteria|p__Proteobacteria|c__Gammaproteobacteria|o__Enterobacterales|f__|g__	0.00216939	0.00559941	0.00480946	0.00316452	0.00315339	0.00347704	0.00287154	0.00230855	0.00370594	0.00115455	0.000510527	0.000833396	0.00027656	0.00164797	0.000513947	0.000103351	0.000469043	0.00113772	0.00221947	0.0026492	0.00804079	0.000570537	0.00097861	0.00274293	0.00043472	0.00682695	0.00450151	0.00480866	0.000333648	0.00226872	0.00274721	0.226872	0.274721
k__Bacteria|p__Firmicutes|c__Bacilli|o__Staphylococcales|f__Staphylococcaceae|g__Staphylococcus	0.0049414	0.00286799	0.00688812	0.000148172	7.12055e-05	0	0.000105485	0.00191052	0	0.000340443	0.0106394	0.000348285	0	0.00511738	0.000420502	2.21466e-05	0.00569248	0.000895255	0.00510994	0	0.00666797	0.00805464	0.00300573	0.000643403	0.00169748	0.00164861	0.0016551	0.000633699	0.00019167	0.00211381	0.00276123	0.211381	0.276123
k__Bacteria|p__Bacteroidota|c__Bacteroidia|o__Flavobacteriales|f__Flavobacteriaceae|g__	0.000180783	0.00398787	0.000774404	3.17511e-05	1.01722e-05	0	0.000152368	5.97039e-05	0.0033438	0.000725292	0.00142948	0.0023758	0.00268051	0.00349832	0.0018689	0.00229586	0.000746205	3.73023e-05	0.00092908	0.00340765	0.0035301	0.0012921	0.00789878	0.000965104	0.00685201	0.000464993	0.0173513	0.00139414	0.001292	0.00146344	0.00355083	0.146344	0.355083
k__Bacteria|p__Firmicutes|c__Clostridia|o__Peptostreptococcales-Tissierellales|f__Family_XI|g__Tepidimicrobium	0.00530296	0.000901368	0	0	0	0	0	0	0	0	0	0.00109461	0.00365911	0.00144559	0.000233612	9.59686e-05	0.00304878	0.000111907	0.00129039	0	0	0.000922927	3.49504e-05	0.0056721	0.00548575	0.0164756	0.0138501	0.00793243	0.000716988	0.000795826	0.00427245	0.0795826	0.427245
k__Bacteria|p__Proteobacteria|c__Gammaproteobacteria|o__Burkholderiales|f__Comamonadaceae|g__Diaphorobacter	0	0	0	0	0	0	0	0	0	0	0	0.0037565	0.0190614	0.0203828	0.00439191	0	0	0	0	0	0	0	0	0.0087198	0.00794916	0.00269485	0.000154597	0.000723163	0.000205868	0.00297454	0.00157288	0.297454	0.157288
k__Bacteria|p__Actinobacteriota|c__Actinobacteria|o__Corynebacteriales|f__Corynebacteriaceae|g__Corynebacterium	0.0148844	0.00729289	0	0	8.13777e-05	0.000139943	0.000375059	0.0023782	0	0.00111014	0.00584043	0.00119412	0.00174446	0.0186192	0	0	0.000874126	0.00126828	0.00227108	0	0.00745244	0	0	0.000220111	0.000807336	0	0.00048198	0.000335488	1.41978e-05	0.00335377	0.00105577	0.335377	0.105577
k__Bacteria|p__Firmicutes|c__Clostridia|o__Clostridiales|f__Clostridiaceae|g__Clostridium_sensu_stricto_5	0.00192835	0.000245828	0	0	0	0	0	0	0	0	0.00422716	0.00135582	0.00251032	0.0114201	0.00462552	0.000140262	0.00492495	0	0.0106328	0	0	0	0	0.00301383	0.00575486	0.00327609	0.00250084	0.00143887	0.000241362	0.00165334	0.00244489	0.165334	0.244489
k__Bacteria|p__Bacteroidota|c__Bacteroidia|o__Bacteroidales|f__Marinifilaceae|g__Marinifilum	0	0	0	0.000412764	0	0.000678185	3.51617e-05	0	0	0.000547669	0	0	0	0	0	0	0.00255842	0.00262981	0	0	0	0.0164449	0.0323291	0.000169316	0	0	0.000291007	0.000260935	0	0.000104611	0.00420642	0.0104611	0.420642
k__Bacteria|p__Proteobacteria|c__Gammaproteobacteria|o__Pseudomonadales|f__Marinomonadaceae|g__Marinomonas	0	0.00390593	0	0	0	0	0	0	0	0.00367087	0	0	0	0	0	0	0.000916766	0.00169725	0	0	0	0.0321346	0.0120579	0	0	0	0	0	0	0.00047355	0.0036005	0.047355	0.36005
k__Bacteria|p__Actinobacteriota|c__Actinobacteria|o__Bifidobacteriales|f__Bifidobacteriaceae|g__	6.02609e-05	0.00147497	0	0	0	0	0	0	0	0	0	0	0	0.00118538	0.000513947	0.00140262	0.00801637	0.0154432	0.0229173	0	0	0	0	0.00120215	0.00153187	5.28402e-05	8.18457e-05	7.45529e-06	0	0.000289823	0.00378869	0.0289823	0.378869
k__Bacteria|p__Firmicutes|c__Bacilli|o__Bacillales|f__Bacillaceae|g__Bacillus	0.00222965	0.00218514	0	0	0	0	0	0	0	0	0.00206253	0.000286091	0.000234013	0.00471262	0.00392468	6.64398e-05	0.00833618	0.00779618	0.0056261	0.000117505	0	0.00152702	0	0.00152385	0	0.00312814	0.00668407	0.00167744	0.000212967	0.000981323	0.00281765	0.0981323	0.281765
k__Bacteria|p__Firmicutes|c__Bacilli|o__Lactobacillales|f__Lactobacillaceae|g__Secundilactobacillus	3.01305e-05	0.00243096	0	0	0	0	0	0	0	0	0	0	0.000574395	0.000318029	0	0.00090801	0.00987123	0.0172337	0.0190978	0	0	0.000184585	0	0.000321701	0	0.000179657	0.000463792	0.000320577	0	0.000266346	0.00366715	0.0266346	0.366715
k__Bacteria|p__Actinobacteriota|c__Coriobacteriia|o__Coriobacteriales|f__|g__	0.000723131	0.00314113	0	0	0	0	0	0	0	0	0.00714738	0.000136826	0.00125516	0.0107552	4.67224e-05	7.3822e-06	0.000639604	0.000540883	0	0	0	0	0	0.00250588	0.0066864	0.00563276	0.00680229	0.00439862	0.00115002	0.00145081	0.00218127	0.145081	0.218127
k__Bacteria|p__Proteobacteria|c__Gammaproteobacteria|o__Pseudomonadales|f__Saccharospirillaceae|g__Oleispira	0	0.00292262	0	0	0	2.15297e-05	0	9.95064e-05	0	0.000340443	0	0	0	0.00231294	0	0	0.000170561	0.00136153	0	0	0	0.021479	0.0170383	3.38633e-05	0	0	0	0	0	0.000356065	0.00308333	0.0356065	0.308333
k__Bacteria|p__Proteobacteria|c__Gammaproteobacteria|o__Enterobacterales|f__Enterobacteriaceae|g__Escherichia-Shigella	0	0.0139029	0.00472794	0.000455099	0.000447577	8.61187e-05	8.20441e-05	6.96545e-05	0.000796717	4.44056e-05	0.000592211	0.00039804	0.00265923	0.00257315	0.0045788	0	0.000852806	0.00138019	0	0.00210441	0	0.00243317	0.002464	0.000169316	0.00043472	0.000623514	0.00224621	0.0014836	0.000120681	0.00196337	0.00110097	0.196337	0.110097
k__Bacteria|p__Proteobacteria|c__Gammaproteobacteria|o__Enterobacterales|f__Psychromonadaceae|g__Agarivorans	0	0.0175357	0	0	0.00213617	0.00193767	0.00532114	0.000328371	0.00147272	8.88113e-05	0	0	0	0	0	0	0.000554324	0.00110042	0.00118716	0.000267057	0	1.67805e-05	0.0122326	0	0	0	0	0	0	0.00180129	0.00118141	0.180129	0.118141
k__Bacteria|p__Proteobacteria|c__Gammaproteobacteria|o__Chromatiales|f__Chromatiaceae|g__	0	0	0	0	0	0	0	0	0	0	0	0.00293554	0.012041	0.00774835	0.00570014	8.85864e-05	0	0	0	0	0	0	0	0.00633244	0.006645	0.000359313	0	0.000559147	0.000113582	0.0017821	0.00107765	0.17821	0.107765
k__Bacteria|p__Firmicutes|c__Clostridia|o__Clostridiales|f__Clostridiaceae|g__Clostridium_sensu_stricto_1	0	0	0	0	0	0	0	0	0	0	0	0.00151753	0.00144662	0.00401873	0.000981171	8.12042e-05	0.00134317	0.000615488	0.000206462	0	0	0	0	0.00286145	0.00140766	0.0107054	0.0120768	0.00440607	0.000745384	0.000502829	0.00264368	0.0502829	0.264368
k__Bacteria|p__Actinobacteriota|c__Actinobacteria|o__Propionibacteriales|f__Propionibacteriaceae|g__Cutibacterium	0.00750249	0.00177542	0	0.000127004	0	3.22945e-05	8.20441e-05	0	8.45002e-05	0.000621679	0.00385958	0.000646814	0	0.00280444	0	1.47644e-05	0.00236654	5.59534e-05	0	0.000790489	0.0194156	0.000268488	0	5.07949e-05	2.07009e-05	1.0568e-05	0.000345571	0.00012674	4.96923e-05	0.00109694	0.00180778	0.109694	0.180778
k__Bacteria|p__Proteobacteria|c__Gammaproteobacteria|o__Enterobacterales|f__Psychromonadaceae|g__Psychromonas	0	0.00906831	0	0	0	0.00218526	0	0.00394046	0	2.96038e-05	0	0.000447795	0.00257414	0.000520412	0	7.3822e-05	0	0	0.00118716	0	0	0.00459786	0.0113938	0.0013376	0	0.00135271	0.0015096	0.000275846	0	0.00117749	0.00166574	0.117749	0.166574
k__Bacteria|p__Proteobacteria|c__Alphaproteobacteria|o__Rhodobacterales|f__Rhodobacteraceae|g__Aliiroseovarius	0	0.0180547	0	0	0	3.22945e-05	0.000797	0.00212944	0.00346451	0.00325641	0	0	0	0	0	0	0.000554324	0	0	0.000801171	0	0	0.00125821	0	0.00935682	0.000464993	0.000263725	0	0	0.0017334	0.000976865	0.17334	0.0976865
k__Bacteria|p__Firmicutes|c__Bacilli|o__Lactobacillales|f__Lactobacillaceae|g__Lacticaseibacillus	0.00741209	0	0	0	0	0	0	0	0	0	0	0.000111949	0.00302089	0.00323812	0.00504602	0.000243613	0.00332594	0.00690093	0.00784557	0	0	0	0	0.00113442	0.000144907	0.000507266	0.000454698	0.00052187	7.09889e-06	0.00119204	0.00160328	0.119204	0.160328
k__Bacteria|p__Proteobacteria|c__Gammaproteobacteria|o__Competibacterales|f__Competibacteraceae|g__Candidatus_Competibacter	0	0	0	0	0	0	0	0	0	0	0	0.000932905	0.00623325	0.0126634	0.00766248	0.000118115	0	0	0	0	0	0	0	0.00516415	0.00349846	0.00184941	0.000354665	0.000797716	7.09889e-06	0.00172563	0.000897807	0.172563	0.0897807
k__Bacteria|p__Proteobacteria|c__Gammaproteobacteria|o__Enterobacterales|f__Moritellaceae|g__Moritella	0	0	0	0	0	2.15297e-05	0	0	0	0	0	0.000746324	0	2.89118e-05	0	0.00247304	0.000362442	0	0	0.00126051	0	0	0.000559206	0.0152385	0.00302234	0.00654161	0.00420141	0.00385438	0.000425934	0.000204363	0.00272818	0.0204363	0.272818
k__Bacteria|p__Firmicutes|c__Clostridia|o__Peptostreptococcales-Tissierellales|f__Family_XI|g__Gallicola	0.00201874	0.000573598	0	0	0	0	0	0	0	0	0.00657559	0.00100754	0.00102115	0.00858679	0.0027099	0	0.00142845	0.000111907	0	0	0	0	0	0.00463927	0.00194589	0.0041638	0.00178242	0.00135686	0.000610505	0.00140583	0.00123378	0.140583	0.123378
k__Bacteria|p__Bacteroidota|c__Bacteroidia|o__Bacteroidales|f__Marinifilaceae|g__	0	0	0	0	0	0	0	0	0	0	0	0	0	0	0	0	0	0	0	0	0	0.0114443	0.0260206	0	0	0	0.000409229	3.72764e-05	0	0	0.00291626	0	0.291626
k__Bacteria|p__Firmicutes|c__Clostridia|o__Clostridiales|f__Clostridiaceae|g__Clostridium_sensu_stricto_18	0.00120522	0	4.07581e-05	0	0	0	0	0	0	0	0.00308358	0.000646814	0.00308471	0.00164797	0	4.42932e-05	0.00134317	0	0	0	0	0	0	0.0063155	0.00304304	0.00561162	0.00672954	0.00452536	0.000234264	0.000609584	0.00213865	0.0609584	0.213865
k__Bacteria|p__Proteobacteria|c__Gammaproteobacteria|o__Enterobacterales|f__Alteromonadaceae|g__Glaciecola	0	0.00991505	0	0.000370429	0	0	0	0	0	0.00479581	4.08422e-05	4.9755e-05	0.00272306	0.000202382	0.000140167	7.3822e-06	0.0133038	0.00225679	0	0	0	0.0026681	0.000559206	6.77266e-05	8.28037e-05	0	0	0	0	0.0011403	0.0014568	0.11403	0.14568
k__Bacteria|p__Firmicutes|c__Clostridia|o__Lachnospirales|f__Lachnospiraceae|g__	0.000451957	0.00611838	0	0	0	0	0	0	0	0	0.00314485	0.000659253	4.25478e-05	0.00364288	0.00158856	0.000177173	0.000298482	0.000746046	0	0	0	0	0.00346009	0.00211646	2.07009e-05	0.00619287	0.00574739	0.00167744	0.000362044	0.0009891	0.00158627	0.09891	0.158627
k__Bacteria|p__Cyanobacteria|c__Cyanobacteriia|o__Cyanobacteriales|f__Phormidiaceae|g__Arthrospira_PCC-7345	0	0	0	0	0	0	0	0	0	0	0	0.00374406	0.0153172	0.00451023	0.00196234	0	0	0	0	0	0	0	0	0.00145612	0	0.00553765	0.000782081	0.00224404	0.00038334	0.00159586	0.000800249	0.159586	0.0800249
k__Bacteria|p__Firmicutes|c__Bacilli|o__Lactobacillales|f__|g__	0.00427853	0.00445221	0	0	1.01722e-05	1.07648e-05	1.17206e-05	0	7.24288e-05	0	0.00388001	0.000348285	0.0019572	0.00664971	0.000700836	7.3822e-06	0.00136449	0.00113772	0.00046454	0	0.000392234	6.7122e-05	0	0.000761924	0.00569276	0.0015852	0.00129134	0.000641155	4.25934e-05	0.0013987	0.00103393	0.13987	0.103393
k__Bacteria|p__Bacteroidota|c__Bacteroidia|o__Flavobacteriales|f__Flavobacteriaceae|g__Tamlana	0	0	0	0	0	0	0	0	0	0	0	0	0	0.000289118	0	1.47644e-05	0	0	0	0	0	0	0	0	0	0	0.0350663	0	0	1.89926e-05	0.00269741	0.00189926	0.269741
k__Bacteria|p__Firmicutes|c__Bacilli|o__Lactobacillales|f__Lactobacillaceae|g__Paucilactobacillus	0.00433879	0.000737483	0	0	0	0	0	0	0	0	0	1.24387e-05	0.00114879	0.000433676	0.00182217	0.000243613	0.00767525	0.00680767	0.00970373	0	0	1.67805e-05	0	0.000118522	0	0.00121532	0.000363759	0.000439862	6.38901e-05	0.00054606	0.00203114	0.054606	0.203114
k__Bacteria|p__Proteobacteria|c__Gammaproteobacteria|o__Pseudomonadales|f__Oceanospirillaceae|g__Oceanospirillum	0	0	0	0	0	1.07648e-05	0.000152368	0	0	0	0	0	0	0	0	0	2.13201e-05	0	0	0	0	0.00880976	0.0257759	0	0	0	0	0	0	1.01958e-05	0.00266208	0.00101958	0.266208
k__Bacteria|p__Proteobacteria|c__Gammaproteobacteria|o__Pseudomonadales|f__Moraxellaceae|g__Psychrobacter	0.00280213	0.0042337	0	0.000613854	0	0	0	0	0.0041043	0	0	0.000572182	0.00372293	0.00621603	0	6.64398e-05	0	0.000447628	0.000722618	0	0	0.00268488	0.000332029	0.000863514	2.07009e-05	0.00198679	0.00223712	0.00166998	0.000220066	0.00139572	0.00086041	0.139572	0.086041
k__Bacteria|p__Firmicutes|c__Bacilli|o__Bacillales|f__Planococcaceae|g__	0	0.000382399	0.000326065	0	0	0	8.20441e-05	0	2.41429e-05	0	0.00102105	0.000186581	0	0.000809529	4.67224e-05	0.000162408	0.00183353	0.00117502	0.000206462	0	0	0.00647727	1.74752e-05	0.000541813	0.00066243	0.00648877	0.00628393	0.00561383	0.000184571	0.000190059	0.00226809	0.0190059	0.226809
k__Bacteria|p__Desulfobacterota|c__Desulfobulbia|o__Desulfobulbales|f__Desulfocapsaceae|g__Desulforhopalus	0	0	0	0	0.0140173	0.00557619	0.0107243	4.97532e-05	0.000181072	0.000518066	0	0	0	0	0	0	0	0	0	0	0	0	0.00113589	0	0	0	0	0	0	0.00194167	8.73759e-05	0.194167	0.00873759
k__Bacteria|p__Fusobacteriota|c__Fusobacteriia|o__Fusobacteriales|f__Fusobacteriaceae|g__Cetobacterium	0	0	0	0	0	0	0	0	0	0	0	8.70712e-05	0.000702038	0	0.00018689	8.12042e-05	0	0.000447628	0	0	0	0	8.73759e-05	0.0033694	0.00022771	0.0112867	0.00876659	0.00634445	0.000560813	6.60752e-05	0.00239159	0.00660752	0.239159
k__Bacteria|p__Proteobacteria|c__Gammaproteobacteria|o__Pseudomonadales|f__Nitrincolaceae|g__Amphritea	0.00358553	0.00939608	0	0.000275176	0	0	0.00118378	0	0.000169	0.00187984	0	0	2.12739e-05	0	4.67224e-05	0	0.00245182	0.000801999	0	0	0	0.00713171	0.00498043	0	0	0	0	0	0	0.00103484	0.001182	0.103484	0.1182
k__Bacteria|p__Proteobacteria|c__Alphaproteobacteria|o__Rhizobiales|f__Beijerinckiaceae|g__Methylobacterium-Methylorubrum	0.000180783	0.00464341	0.000815162	0	0.000244133	0	0.000128926	0	0	0	0.000633054	0	0	0.0235631	0	1.47644e-05	0	7.46046e-05	0	0	0	0	0	0.000372496	0	0	0.000400135	0	0	0.00188896	6.5172e-05	0.188896	0.0065172
k__Bacteria|p__Proteobacteria|c__Gammaproteobacteria|o__|f__|g__	0.00156678	0.000355085	0.000529855	6.35021e-05	0.000101722	0.00033371	0.000105485	0.000577137	0.000446644	0.000133217	0.00018379	0.000149265	0.00136153	0.00190818	0.000467224	1.47644e-05	0.00569248	0.00016786	0.000567771	0.000320468	0.0035301	0.000385951	0.00181742	0.000846582	0.00699692	0.000834875	0.000254631	0.00012674	7.09889e-05	0.000518618	0.00166252	0.0518618	0.166252
k__Bacteria|p__Proteobacteria|c__Gammaproteobacteria|o__Enterobacterales|f__Colwelliaceae|g__Thalassotalea	0.00310344	0	0	0.000169339	0	1.07648e-05	3.51617e-05	0.00816948	0	0.00694208	2.04211e-05	3.73162e-05	2.12739e-05	0.00185035	0	0	0	0.00410325	0	0.000309786	0	0	0	0.000135453	0.00403668	0	0.000518356	0	0	0.00127248	0.000700272	0.127248	0.0700272
k__Bacteria|p__Firmicutes|c__Clostridia|o__Peptostreptococcales-Tissierellales|f__|g__	0	0.00379667	0	7.40858e-05	0	0	0	0	0	0.00216107	0	0	0	0	0.00752231	0.000118115	0.00217465	0.000354372	0	0	0	0.00401054	0.000279603	0.000880446	0.00306374	0.00171202	0.00167329	0.00137177	0.000234264	0.000854516	0.0012119	0.0854516	0.12119
k__Bacteria|p__Proteobacteria|c__Gammaproteobacteria|o__Burkholderiales|f__SC-I-84|g__SC-I-84_ge	0	0.0181913	0	0	0	0	0	0	0	0	0	0	0	0.00445241	0.00607391	0	0	1.86511e-05	0	0	0	0	0	0	0	0	0	0	0	0.00179485	1.4347e-06	0.179485	0.00014347
k__Bacteria|p__Firmicutes|c__Clostridia|o__Peptostreptococcales-Tissierellales|f__Peptostreptococcaceae|g__	0	0	0	0	0	0	0	0	0	0	0	2.48775e-05	0	0.000260206	0.00383124	0	0.00151373	0.000988511	0.000619387	0	0	0.0014599	0	0.00169316	0.000103505	0.00890885	0.0043742	0.00424951	0.00012778	0.00025727	0.00184912	0.025727	0.184912
k__Bacteria|p__Proteobacteria|c__Gammaproteobacteria|o__Burkholderiales|f__Oxalobacteraceae|g__Massilia	0.0118714	0	0.00256776	0	0	0	0	0	0.00147272	0	0	0	0.000297834	0.0115647	0	0	0	0	0	0	0	0	0	0	0	0	0.000190973	0	0	0.0017359	1.46903e-05	0.17359	0.00146903
k__Bacteria|p__Proteobacteria|c__Alphaproteobacteria|o__Rhodobacterales|f__Rhodobacteraceae|g__Halocynthiibacter	0	0	0	0	0.000325511	0	2.34412e-05	0.00491562	0	0.000207226	0	0	0	0	0	0	0	0	0	0	0	0	0.0189256	0	0.00337425	0	0	0	0	0.000341987	0.00171538	0.0341987	0.171538
k__Bacteria|p__Proteobacteria|c__Gammaproteobacteria|o__Burkholderiales|f__Comamonadaceae|g__	0	0.00117451	0	0	0	0	0	0	0	0	0.000469685	0.00166679	0.00378675	0.00881809	0.00579358	0	6.39604e-05	0.00151074	0	0	0	0	0	0.00255668	0.000703832	0.000200793	0.000154597	0.000514415	5.67912e-05	0.00135684	0.000443216	0.135684	0.0443216
k__Bacteria|p__Bacteroidota|c__Bacteroidia|o__Flavobacteriales|f__Flavobacteriaceae|g__Tenacibaculum	0	0	4.07581e-05	0.000243425	0	0	0	0	0	0.00176142	0	6.21937e-05	0	0.00297791	0.000467224	0	0.0027503	0	0	0	0	0.0139949	0.00401929	3.38633e-05	4.14019e-05	0.000708058	0.000291007	7.45529e-06	2.83956e-05	0.000347058	0.00168267	0.0347058	0.168267
k__Bacteria|p__Actinobacteriota|c__Actinobacteria|o__Micrococcales|f__|g__	0	0	0	0	0	4.30594e-05	0	9.95064e-06	0.000181072	1.48019e-05	2.04211e-05	0.000597059	0.00210611	0.0114201	0.0117273	0.000118115	0	0	0	0	0	0	0	0.000575676	0.000372617	8.45443e-05	0	0	8.51867e-05	0.00163988	8.60018e-05	0.163988	0.00860018
k__Bacteria|p__Proteobacteria|c__Gammaproteobacteria|o__Burkholderiales|f__Comamonadaceae|g__Brachymonas	0	0.000655541	0	0	0	0	0	0	0	0	0	0.0055228	0.0057014	0.00459697	0.00135495	0	0.000341122	0	0	0	0	0	0	0.00194714	0.00465771	0.0015218	0.000236443	0.00026839	0.000141978	0.00111448	0.000701122	0.111448	0.0701122
k__Bacteria|p__|c__|o__|f__|g__	0.000934044	2.73142e-05	0.000366823	0	2.03444e-05	0	2.34412e-05	5.97039e-05	0.000603573	0.00150979	0.000163369	0.000149265	0.000680764	0.00413438	0.000233612	0.000169791	2.13201e-05	1.86511e-05	0.000567771	0	0.00254952	0.00689678	0.0066231	0.000186248	8.28037e-05	6.34082e-05	0.000272819	0.000223659	0.000177472	0.000567264	0.00136027	0.0567264	0.136027
k__Bacteria|p__Proteobacteria|c__Alphaproteobacteria|o__Rhodobacterales|f__Rhodobacteraceae|g__Planktotalea	0	0.0156783	0	0	0	0	0	0	0	0	0	0	0	0	0	7.3822e-06	0	0	0	0	0	0.000788683	0.00148539	0	0.00289813	6.34082e-05	0.00459245	0	0	0.000980358	0.000756005	0.0980358	0.0756005
k__Bacteria|p__Firmicutes|c__Bacilli|o__Bacillales|f__Bacillaceae|g__Geobacillus	0.002079	0	0	0	0	0	0	0	0	0.000547669	0.00363495	0.000186581	0.00331873	0.000578235	0.000607391	9.59686e-05	0.00159901	0.00104446	0.00123877	0	0	0.00035239	0.000733958	0.00330167	0.000993645	0.001786	0.00167329	0.00157307	2.83956e-05	0.000690533	0.0011019	0.0690533	0.11019
k__Bacteria|p__Firmicutes|c__Clostridia|o__Clostridiales|f__Clostridiaceae|g__	0	0	0	0	0	0	0	0	0	0	6.12632e-05	0.00039804	0.00140408	0.000636059	4.67224e-05	0.000191937	0.000874126	0.000149209	0.000619387	0	0	0	0	0.00345406	0.000124206	0.0059498	0.00356484	0.00776095	0.000120681	0.000171131	0.00173979	0.0171131	0.173979
k__Bacteria|p__Proteobacteria|c__Gammaproteobacteria|o__Pseudomonadales|f__Nitrincolaceae|g__	0.000150652	0.000955997	0	0.000920781	0	6.45891e-05	1.17206e-05	0	0	0.00162821	0	0	0	0	0	0	6.39604e-05	0	0	0	0	0.00508449	0.01585	0	0	0	0	0	0	0.000233247	0.00161526	0.0233247	0.161526
k__Bacteria|p__Firmicutes|c__Bacilli|o__Bacillales|f__Planococcaceae|g__Savagea	0	2.73142e-05	0	0	0	0	0	0	0	0	0	0.000161704	0.000446751	0	0.00299024	0.000155026	0.000938086	0.00138019	0.00185816	0	0	0.00276878	0.00290088	0.000321701	0	0.00440687	0.00302829	0.00302685	0.000262659	0.000236314	0.00160711	0.0236314	0.160711
k__Bacteria|p__Proteobacteria|c__Alphaproteobacteria|o__Rhodobacterales|f__Rhodobacteraceae|g__Marinibacterium	0	0	0	0	0	0	0	0.000477631	0	0	0	0	0	0	0	0	0	0	0	0.00548001	0.0186311	0	0	0	0	0	0	0	0	2.98519e-05	0.0018547	0.00298519	0.18547
k__Bacteria|p__Actinobacteriota|c__Actinobacteria|o__Micrococcales|f__Brevibacteriaceae|g__Brevibacterium	0.000602609	0.00204856	0	0	0	0	0	0	0	0	0.00439053	0	0	0.000231294	0	0	0.00166297	0.00106312	0	0	0.0141204	0	1.74752e-05	0.000220111	0	0	0	0	0	0.000454563	0.00131416	0.0454563	0.131416
k__Bacteria|p__Firmicutes|c__Bacilli|o__Lactobacillales|f__Lactobacillaceae|g__Loigolactobacillus	0.0103649	0.00147497	0	0	0	0	0	0	0	0	0	0	0	0	0	6.64398e-05	0.00575644	0.00399135	0.00046454	0	0	0	0	6.77266e-05	0.00132486	0	0	6.70976e-05	0	0.000744143	0.000897847	0.0744143	0.0897847
k__Bacteria|p__Bacteroidota|c__Bacteroidia|o__Bacteroidales|f__|g__	0	0	0	0	0	0	0	0	0	0	0	0.000485111	0.000297834	0.000346941	0.00303696	1.47644e-05	0	0.000242465	0	0	0	0.00236605	0.0121278	0.00020318	2.07009e-05	0.00146896	0.00234624	0.000342943	0.000205868	0.000261351	0.00148648	0.0261351	0.148648
k__Bacteria|p__Bdellovibrionota|c__Bdellovibrionia|o__Bdellovibrionales|f__Bdellovibrionaceae|g__Bdellovibrio	0	0	0	0	0	0	5.86029e-05	0	0	0	0	0.000435356	0.00129771	0.000231294	0.0120544	0	0.000938086	0	0	0	0	0	0	0.000186248	0	0.000169089	0.00789356	7.45529e-05	0	0.000879834	0.000712426	0.0879834	0.0712426
k__Bacteria|p__Proteobacteria|c__Gammaproteobacteria|o__Enterobacterales|f__Colwelliaceae|g__Colwellia	0	0.00101063	0	0.000433931	0	0	0	0	0	0.00143578	0	0.000223897	4.25478e-05	0.00410547	0	0	0.00596964	0	0	0	0	0	0.00290088	0.00040636	0.00318794	0	0.00319198	0	0	0.000453266	0.00120437	0.0453266	0.120437
k__Bacteria|p__Proteobacteria|c__Gammaproteobacteria|o__Enterobacterales|f__Aeromonadaceae|g__Aeromonas	0	0.00398787	0	0	0	0	0	0	0	0	0	0.000509988	0.00402076	0.00179253	0.0014484	2.21466e-05	0	0.00096986	0	0	0	0	0	0.00237043	0.00376757	0.0018177	0.00131863	0.000469683	0	0.000736356	0.000824144	0.0736356	0.0824144
k__Bacteria|p__Desulfobacterota|c__Desulfobulbia|o__Desulfobulbales|f__Desulfocapsaceae|g__	0	0	0	0	0.00331614	0.00392917	0.0059775	9.95064e-06	0	2.96038e-05	0	0	0	0	0	0	0	1.86511e-05	0	0	0	0	0.00912205	0	0	0	0	0	0	0.000828898	0.000703131	0.0828898	0.0703131
k__Bacteria|p__Firmicutes|c__Bacilli|o__Bacillales|f__Bacillaceae|g__Cerasibacillus	0.002772	0	0.000122274	0	0	0	0	0	0	0	0	0.00019902	0.000319108	0	0	0.000118115	0.000533004	0.00177186	0.00418086	0	0	0.00211434	0.00477073	0	0	0.00142668	0.00268272	0.00114811	0	0.000220658	0.00143295	0.0220658	0.143295
k__Bacteria|p__Campylobacterota|c__Campylobacteria|o__Campylobacterales|f__Arcobacteraceae|g__	0.00590557	0.000955997	0	0	0	0.00270198	0.00110173	0.000328371	0	0	0	1.24387e-05	2.12739e-05	0	4.67224e-05	0	0.000127921	0.000634139	0.00304532	0	0	0.00035239	0.00330281	0.00120215	6.21028e-05	4.22721e-05	0.0015096	0.000469683	0	0.00069213	0.000826799	0.069213	0.0826799
k__Bacteria|p__Firmicutes|c__Negativicutes|o__Veillonellales-Selenomonadales|f__Veillonellaceae|g__Megasphaera	0	0.00925951	0	0	0	0	0	0	0	0	0	0	0	0.00115647	0	0	0.00564984	0.0041219	0	0	0	0	0	0.000694198	0	0	0.000227349	0.000260935	0	0.000650999	0.000842633	0.0650999	0.0842633
k__Bacteria|p__Proteobacteria|c__Alphaproteobacteria|o__Sphingomonadales|f__Sphingomonadaceae|g__Sphingomonas	0	0	0	0	3.05166e-05	0	0.000984529	0	0.000132786	0.00121375	0	0	0	0.00722794	0.00971826	2.95288e-05	4.26403e-05	0.00016786	0	0	0	0	0	0	0	0	0.00118222	0.000193837	0	0.00120858	0.000122043	0.120858	0.0122043
k__Bacteria|p__Proteobacteria|c__Gammaproteobacteria|o__Enterobacterales|f__Morganellaceae|g__Proteus	0	0	0	0.00322803	0	0	0	0	0	0	0	0	0.00191465	0.00265988	0	8.85864e-05	0	7.46046e-05	0	0	0	0.000201366	8.73759e-05	0.000541813	0	0.00438573	0.0030101	0.00421224	0.00031945	0.000493196	0.000987129	0.0493196	0.0987129
k__Bacteria|p__Firmicutes|c__Bacilli|o__Bacillales|f__Bacillaceae|g__Ureibacillus	0	0.0040425	0	0	0	0	0	0	0	0	0	0	0	0.00112756	0.00172873	7.3822e-06	0.00155637	0.00117502	0	0	0	0.00397698	0.00125821	0.000524881	0	0.00197622	0.00164601	0.000879724	0.000291055	0.000431636	0.00102188	0.0431636	0.102188
k__Bacteria|p__Bacteroidota|c__Bacteroidia|o__Bacteroidales|f__Bacteroidaceae|g__Bacteroides	0	0	0	6.35021e-05	0	0	0.000586029	0	0	0	0	3.73162e-05	0.00108497	0.00318029	0.00373779	1.47644e-05	0.000277162	0.00106312	0	0	0	3.3561e-05	0.00047183	0.00169316	0.00066243	0.00350859	0.00219165	0.00143887	3.54945e-05	0.000544042	0.000875066	0.0544042	0.0875066
k__Bacteria|p__Firmicutes|c__Bacilli|o__Lactobacillales|f__Lactobacillaceae|g__Levilactobacillus	0.00135587	0.000245828	0	0	0	0	0	0	0	0	0	0.00039804	0.0019572	0.00254423	0	0.000118115	0.00554324	0.00505446	0.000567771	0	0	0	0	0.00147305	0.000351916	0	8.18457e-05	4.47317e-05	0.000163275	0.000413705	0.00102156	0.0413705	0.102156
k__Bacteria|p__Proteobacteria|c__Gammaproteobacteria|o__Thiotrichales|f__Thiotrichaceae|g__Thiothrix	0	0.0164158	0	0	0	0	0	0.00271653	0	0	0	0	0	0	0	2.95288e-05	0	0	0	0.000544796	0	0	0	0.000169316	0	0	0	0	0	0.00119762	5.49317e-05	0.119762	0.00549317
k__Bacteria|p__Proteobacteria|c__Alphaproteobacteria|o__Rhodobacterales|f__Rhodobacteraceae|g__Roseovarius	0	0	0	0	6.10333e-05	0	0	0	0	0	0	0	0	0	0	0	0	0	0	0	0	0	0	0	0.0186515	0	0.000172785	0	0	3.81458e-06	0.00144803	0.000381458	0.144803
k__Bacteria|p__Proteobacteria|c__Gammaproteobacteria|o__Burkholderiales|f__Nitrosomonadaceae|g__MND1	0	0.0147497	0	0	0	0	0	0	0	0	0	0	0.00404204	0	0	0	0	0	0	0	0	0	1.74752e-05	0	0	0	0	0	0	0.00117448	1.34425e-06	0.117448	0.000134425
k__Bacteria|p__Proteobacteria|c__Alphaproteobacteria|o__Sphingomonadales|f__Sphingomonadaceae|g__	0	0	0.00138578	0	4.06889e-05	0	3.51617e-05	0.000119408	0.00336794	0.00137657	0.00140905	0.000572182	2.12739e-05	0.00774835	0.000327057	0.000354346	0.000788845	0	0	1.06823e-05	0	0	0	0.000287838	0	1.0568e-05	0.000818457	2.23659e-05	0	0.00104736	0.000149135	0.104736	0.0149135
k__Bacteria|p__Bacteroidota|c__Bacteroidia|o__Flavobacteriales|f__Flavobacteriaceae|g__Myroides	0	0.000764797	0	0	1.01722e-05	0	0	0	0	0	0	0	0	0.00164797	0	3.6911e-05	0.000639604	0.000634139	0	0	0	0	0.00110094	0.000389428	0	0.00479789	0.0045197	0.00387675	0.000227165	0.000153741	0.00124505	0.0153741	0.124505
k__Bacteria|p__Bacteroidota|c__Bacteroidia|o__Flavobacteriales|f__Flavobacteriaceae|g__NS3a_marine_group	0	0.0112261	0	0	0	0	0	0	0	1.48019e-05	0	0	0	8.67353e-05	0	0	0.00707829	0	0	0	0	0	0	0	0	0	0	7.45529e-06	0	0.000707979	0.000545057	0.0707979	0.0545057
k__Bacteria|p__Desulfobacterota|c__Desulfovibrionia|o__Desulfovibrionales|f__Desulfovibrionaceae|g__Desulfovibrio	0	0	0	0.000222258	0.0003662	0.000527477	0.000656353	0	0	0	0	0	0	0	0	0	0	0	0	0	0	0.00458107	0.0109744	0.000389428	0	0	0	0	0	0.000110768	0.00122653	0.0110768	0.122653
k__Bacteria|p__Proteobacteria|c__Gammaproteobacteria|o__Enterobacterales|f__Alteromonadaceae|g__	0.000120522	0.000109257	4.07581e-05	2.11674e-05	1.01722e-05	0	0	0	0	1.48019e-05	0	4.9755e-05	2.12739e-05	0	0	0	4.26403e-05	0	0.000103231	0.000875947	0.000980584	0.0101354	0.00461345	0	0	1.0568e-05	0.000336477	0	0	2.42317e-05	0.00131525	0.00242317	0.131525
k__Bacteria|p__Firmicutes|c__Bacilli|o__Staphylococcales|f__Staphylococcaceae|g__Macrococcus	0	0	0	0	0	0	0	0	0	0	0.00414548	0.000485111	0.00136153	0.00159015	0.00196234	8.85864e-05	0.000980727	0.000466279	0	0	0	0	0.000314553	8.46582e-05	0.00235991	0.000845443	0.00159144	0.000581512	0.000425934	0.000602075	0.000588497	0.0602075	0.0588497
k__Bacteria|p__Proteobacteria|c__Alphaproteobacteria|o__Rhizobiales|f__Rhizobiaceae|g__	0	0	0	0	4.06889e-05	0	0.000668073	0	0.000362144	0.000518066	0	1.24387e-05	0.00134025	0.00132994	0.00107462	0	0	1.86511e-05	0	0.000299104	0	0	0	0.000948172	0.00987435	0.000486129	0.000100034	7.45529e-06	6.38901e-05	0.000334139	0.000907522	0.0334139	0.0907522
k__Bacteria|p__Bdellovibrionota|c__Bdellovibrionia|o__Bacteriovoracales|f__Bacteriovoracaceae|g__Peredibacter	0	0	0	0	0	0	0	0	0	0	0	0	0.00114879	0.000664971	0	0.000118115	0	0	0	0	0	0.000469854	0.000157277	0	2.07009e-05	0	0.0143594	0	0	0.000120742	0.0011544	0.0120742	0.11544
k__Bacteria|p__Actinobacteriota|c__Actinobacteria|o__Micrococcales|f__Microbacteriaceae|g__	0	0	0	0	7.12055e-05	0	8.20441e-05	0.000169161	0.00190729	0.0023831	0	0	0.00076586	0.00916503	0	0.000155026	0	0.000298418	0	0.000929358	0	0	0	3.38633e-05	0	2.11361e-05	0	0	0.000198769	0.00091867	0.000113965	0.091867	0.0113965
k__Bacteria|p__Proteobacteria|c__Alphaproteobacteria|o__Rhodobacterales|f__Rhodobacteraceae|g__Tropicibacter	0	0	0	0	4.06889e-05	0.000527477	0.000586029	0	0.000712216	0.000532868	0	0	0	0	0	0	0.000277162	0	0	0.00163439	0.011767	0	0	0	0	0	0	7.45529e-06	0	0.000149955	0.00105277	0.0149955	0.105277
k__Bacteria|p__Firmicutes|c__Bacilli|o__Bacillales|f__Planococcaceae|g__Kurthia	0	0.00051897	0	0	0	0	0	0	0	0	0	0.000211459	0	0	0.000280335	2.21466e-05	0	0	0.000154847	0	0	0	0.000297078	0	0	0.00603435	0.00253722	0.00473411	0.000787977	6.45568e-05	0.00111889	0.00645568	0.111889
k__Bacteria|p__Firmicutes|c__Bacilli|o__Bacillales|f__Bacillaceae|g__Oceanobacillus	0	0.00325039	0.00521704	0	0	0	0	0	0	0	0	0.000460233	0	0	0	0	0.00100205	0.00218218	0.000103231	0	0	0.00125854	3.49504e-05	0	0	0.000137384	0.000500168	0.00110338	2.12967e-05	0.000557979	0.000487937	0.0557979	0.0487937
k__Bacteria|p__Proteobacteria|c__Gammaproteobacteria|o__Pseudomonadales|f__Moraxellaceae|g__Enhydrobacter	0	0	0	0	0	0	0	0	0	0	0.00236885	0.0100505	0	0.00254423	0	2.95288e-05	0	0	0	0	0	0	0	0	0	0	0.000190973	7.45529e-06	0	0.000937069	1.52637e-05	0.0937069	0.00152637
k__Bacteria|p__Bacteroidota|c__Bacteroidia|o__Flavobacteriales|f__Crocinitomicaceae|g__Salinirepens	0.000241044	0	0	0	0	0	1.17206e-05	0.000736348	0.00252294	0.00182063	0	0	2.12739e-05	0	0	0	0	1.86511e-05	0	0	0	0.00911181	0	0	2.07009e-05	0	0	0	0	0.000334622	0.000703935	0.0334622	0.0703935
k__Bacteria|p__Desulfobacterota|c__Desulfobulbia|o__Desulfobulbales|f__Desulfocapsaceae|g__Desulfotalea	0	0	0	0	0.00491318	0.00142096	0.00418425	0	0	0	0	0	0	0	0	0	0	0	0	0	0	0	0.00368726	0	0	0	0	0	0	0.000657399	0.000283636	0.0657399	0.0283636
k__Bacteria|p__Firmicutes|c__Bacilli|o__Bacillales|f__Planococcaceae|g__Lysinibacillus	0	0.00245828	0	0	0	0	0	0	0	0	0.00122526	0	0	0.000838441	0	0	0.00257974	0.000522232	0	0	0	0.000839025	8.73759e-05	0.000118522	0	0.00139498	0.00254631	0.0012674	0	0.000282624	0.00071966	0.0282624	0.071966
k__Bacteria|p__Firmicutes|c__Bacilli|o__Bacillales|f__Planococcaceae|g__Sporosarcina	0	0	0.00839617	0	0	0	0	0	0.000712216	0	0.00018379	0	0	0	0	0	0	0	0	0	0	0	0.0021145	0.000474086	0	2.11361e-05	0.00100943	0.000633699	0	0.000580761	0.000327142	0.0580761	0.0327142
k__Bacteria|p__Firmicutes|c__Clostridia|o__Peptostreptococcales-Tissierellales|f__Family_XI|g__	0	8.19426e-05	0	0.00178864	0	0	0	0	0	0	4.08422e-05	4.9755e-05	2.12739e-05	0.000636059	9.34448e-05	2.95288e-05	0.0027503	5.59534e-05	0	0	0	1.67805e-05	0.00104851	0.000795787	0.000579626	0.00263144	0.00104581	0.00180418	7.09889e-06	0.000171343	0.000825806	0.0171343	0.0825806
k__Bacteria|p__Campylobacterota|c__Campylobacteria|o__Campylobacterales|f__Arcobacteraceae|g__Poseidonibacter	0	0	0	0	0	1.07648e-05	0	0	0	0	0	0.000696569	0	0	4.67224e-05	0	0.00575644	0.000951209	0.0056261	0	0	0	0	0	0	0	0	0	0	4.71285e-05	0.00094875	0.00471285	0.094875
k__Bacteria|p__Bdellovibrionota|c__Oligoflexia|o__Oligoflexales|f__Oligoflexaceae|g__Oligoflexus	0	0	0	0	0	0	0	0	0	0	0	2.48775e-05	0.00180828	0.00193709	0.00635425	0	0	0	0	0	0	0	0	0.00213339	0	0.000433289	0	0.000342943	7.09889e-06	0.000632781	0.000224363	0.0632781	0.0224363
k__Bacteria|p__Firmicutes|c__Bacilli|o__Lactobacillales|f__Lactobacillaceae|g__Lentilactobacillus	0	0.00587255	0	0	0	0	0	0	0	0	0	0	0	0	0	0.000228848	0.00185485	0.0016413	0.00263239	0	0	0	0	6.77266e-05	0	1.0568e-05	0.000154597	0.000164016	0	0.000381338	0.000501958	0.0381338	0.0501958
k__Bacteria|p__Actinobacteriota|c__Coriobacteriia|o__Coriobacteriales|f__Atopobiaceae|g__Olsenella	0	0	0	0	0	0	0	0	0	0	0.00528906	0	0.00129771	0	0	0	2.13201e-05	0	0	0	0	0.00535298	0	0	0	0	0	0	0	0.000411673	0.000413408	0.0411673	0.0413408
k__Bacteria|p__Bacteroidota|c__Bacteroidia|o__Flavobacteriales|f__Crocinitomicaceae|g__	0.00102444	0	4.07581e-05	0.000275176	0	0.000129178	0	0.00166176	0.000676002	0.000281236	2.04211e-05	2.48775e-05	2.12739e-05	2.89118e-05	0.000140167	0	0	0.00199567	5.16156e-05	0	0.000196117	0.00505093	0	0	0	0	1.81879e-05	0	0	0.000270262	0.000562502	0.0270262	0.0562502
k__Bacteria|p__Firmicutes|c__Bacilli|o__Lactobacillales|f__Lactobacillaceae|g__Schleiferilactobacillus	0	0	0	0	0	0	0	0	0	0	0	0.000646814	0	0	0	4.42932e-05	0.000895446	0.00414056	0.00469702	0	0	0	0	0.000558744	0	0.000422721	0	0	0	4.31942e-05	0.000824191	0.00431942	0.0824191
k__Bacteria|p__Bacteroidota|c__Bacteroidia|o__Chitinophagales|f__Saprospiraceae|g__	0	0.00139302	0	0	0	0	0	0	0	0	0	0	0	0.000693882	0	0	0	0.000111907	0	0	0	0.00659473	0.000366979	0	0	0	0.00219165	0	0	0.000130432	0.000712713	0.0130432	0.0712713
k__Bacteria|p__Proteobacteria|c__Gammaproteobacteria|o__Pseudomonadales|f__Nitrincolaceae|g__Profundimonas	0	0.000655541	0	0	0	0	0	0.000915459	0	0.000725292	0	0	0	0	0	0	0	0	0	0	0	0.00899434	0	0	0	0	0	0	0	0.000143518	0.000691873	0.0143518	0.0691873
k__Bacteria|p__Proteobacteria|c__Gammaproteobacteria|o__Pseudomonadales|f__Oleiphilaceae|g__Oleiphilus	0	0	0	0	0	0	1.17206e-05	0	0	0	0	0	0	0	0	0	0	0	0	0.011195	0	0	0	0	0	0	0	0	3.54945e-05	7.32536e-07	0.000863886	7.32536e-05	0.0863886
k__Bacteria|p__Firmicutes|c__Bacilli|o__Erysipelotrichales|f__Erysipelotrichaceae|g__Erysipelothrix	0	0	0	0.000412764	0	0	0	0	0	0	0.000163369	8.70712e-05	0.00127643	0.00346941	0.00275662	0	0	0.000503581	0	0	0	0	0	0.000812719	0.00109715	0.000348745	2.72819e-05	0.000104374	4.25934e-05	0.000510354	0.00022588	0.0510354	0.022588
k__Bacteria|p__Gemmatimonadota|c__Gemmatimonadetes|o__Gemmatimonadales|f__Gemmatimonadaceae|g__Gemmatimonas	0	0	0	0	0	0	0	0	0	0	0.00663685	0	0	0.000202382	0.00331729	0	0	0	0	0	0	0	0	0.000491018	0	0	0	0	0	0.000634783	3.77706e-05	0.0634783	0.00377706
k__Bacteria|p__Bacteroidota|c__Bacteroidia|o__Flavobacteriales|f__Weeksellaceae|g__Cloacibacterium	0	0.000109257	0	0	0	0	0	0	1.20715e-05	0	0	0	6.38216e-05	0.00208165	0.00644769	2.95288e-05	0.000383763	0	0.000309693	0	0	0	0	0.000694198	6.21028e-05	0.000306473	0	0	1.41978e-05	0.000546501	0.000136187	0.0546501	0.0136187
k__Bacteria|p__Proteobacteria|c__Gammaproteobacteria|o__Enterobacterales|f__Enterobacteriaceae|g__	0	0.000191199	4.07581e-05	1.05837e-05	1.01722e-05	0	0	0	0	0	0	4.9755e-05	6.38216e-05	0.000664971	0.00107462	0.000103351	2.13201e-05	0.000596837	0.00289047	3.20468e-05	0	0.000503415	0.00272613	1.69316e-05	2.07009e-05	0.000200793	0.00110946	8.94634e-05	7.09889e-06	0.000138077	0.000631898	0.0138077	0.0631898
k__Bacteria|p__Proteobacteria|c__Alphaproteobacteria|o__Rhodobacterales|f__Rhodobacteraceae|g__Sulfitobacter	0	0.000191199	0	0	0.000101722	0.000129178	0.000445382	0	0.0016055	0	0	0	0	2.89118e-05	4.67224e-05	0	0.000746205	0	0	0.00023501	0	0	0	0	0.0067485	0	0	0	0	0.000159289	0.000594594	0.0159289	0.0594594
k__Bacteria|p__Firmicutes|c__Clostridia|o__Clostridiales|f__Clostridiaceae|g__Hathewaya	0	0	0	0	0	0	0	0	0	0	0	2.48775e-05	0	0.00132994	0.00513947	3.6911e-05	0	0.00048493	0	0	0	0	0	0.00211646	0	0.000422721	0.00052745	0.000156561	0	0.0004082	0.00028524	0.04082	0.028524
k__Bacteria|p__Bacteroidota|c__Bacteroidia|o__Flavobacteriales|f__Flavobacteriaceae|g__Pseudofulvibacter	0	0	8.15162e-05	0	0	0	0.000164088	0.000368174	0.000724288	0.000606877	4.08422e-05	1.24387e-05	0	2.89118e-05	4.67224e-05	0	0.00385895	0	0	0	0	0.00300371	0.00124074	3.38633e-05	0	0	9.09397e-06	0	0	0.000129616	0.000626642	0.0129616	0.0626642
k__Bacteria|p__Actinobacteriota|c__Actinobacteria|o__Corynebacteriales|f__Nocardiaceae|g__Gordonia	0	0	0	0	0	0	0.000105485	0.00248766	0.00263158	0.00179103	0	0	0	0	0	0	0	0	0	0.00315127	0	0	0	3.38633e-05	0	0	0	0	0	0.000438485	0.00024501	0.0438485	0.024501
k__Bacteria|p__Firmicutes|c__Clostridia|o__Peptostreptococcales-Tissierellales|f__Fusibacteraceae|g__Fusibacter	0	0	0.00244549	0	0	0	0	0	0	1.48019e-05	0	0	0	0	0	0	0	1.86511e-05	0	0	0	0.000436293	0.00716483	0	0	0	0	0	0	0.000153768	0.000586136	0.0153768	0.0586136
k__Bacteria|p__Firmicutes|c__Bacilli|o__Lactobacillales|f__Lactobacillaceae|g__Dellaglioa	0	0	0	0	0	0	0	0	0	0	0.0030019	0.000310968	0.00163809	0.00173471	0.000327057	0	0	0	0	0	0	0	0	0	0.0021529	0.000686922	8.18457e-05	0	0	0.000438295	0.000224743	0.0438295	0.0224743
k__Bacteria|p__Proteobacteria|c__Gammaproteobacteria|o__Enterobacterales|f__Yersiniaceae|g__Serratia	0	0	0	0	0.000406889	0	4.68823e-05	3.98026e-05	0	0.000917716	0.00108232	0.000348285	0	0.00543541	0	0	0.000213201	0	0	0	0	0	0	0.000152385	0.000703832	2.11361e-05	0.000345571	9.69187e-05	3.54945e-05	0.000517331	0.000120657	0.0517331	0.0120657
k__Bacteria|p__Firmicutes|c__Bacilli|o__Bacillales|f__Bacillaceae|g__Bacillaceae_ge	0	0.000109257	0	0	1.01722e-05	0	0.000375059	0	0	0	0.00122526	0	0	8.67353e-05	0.00163528	0	0	0.000746046	0.000671002	0	0	0.000134244	0.00169509	0	0.00281533	0	0.000336477	0	0	0.000215111	0.000492168	0.0215111	0.0492168
k__Bacteria|p__Chloroflexi|c__Anaerolineae|o__Jan-20|f__1-20_fa|g__1-20_ge	0	0	0	0	0	0	0	0	0	0	0.000490106	0.000161704	0.00114879	0.00355615	0.000794281	0	0	0	0	0	0	0	0	0.00159157	0.00207009	0	0	0	0	0.000384439	0.000281667	0.0384439	0.0281667
k__Bacteria|p__Fusobacteriota|c__Fusobacteriia|o__Fusobacteriales|f__Fusobacteriaceae|g__	0	0.000109257	0	0	0	0	0	0	0	0	0	1.24387e-05	0	0	0.000140167	7.3822e-05	0.00341122	0.000186511	0	0	0	0	0.000192227	0.000880446	2.07009e-05	0.00120476	0.00285551	0.000574057	0.00012778	2.09803e-05	0.00072717	0.00209803	0.072717
k__Bacteria|p__Proteobacteria|c__Gammaproteobacteria|o__Francisellales|f__Francisellaceae|g__	0.00783392	0	0	0	0	2.15297e-05	0	0	0	0	0	0	0	8.67353e-05	0	0	0.000831486	0.000615488	0	0	0	0	0	0	0	0	0	0	0	0.000496387	0.000111306	0.0496387	0.0111306
k__Bacteria|p__Firmicutes|c__Clostridia|o__Clostridiales|f__Clostridiaceae|g__Clostridium_sensu_stricto_15	0	0	0	0	0	0	0	0	0	0	0	0	0	0	0	2.21466e-05	0.000170561	1.86511e-05	0	0	0	0	0	0.00176089	0	0.00211361	0.00369215	0.00129722	0.000305252	1.38416e-06	0.000719872	0.000138416	0.0719872
k__Bacteria|p__Firmicutes|c__Clostridia|o__Peptostreptococcales-Tissierellales|f__Family_XI|g__Anaerococcus	0.0045497	0	0	0	0	0	0	0	0	0	0.000224632	0	0	0.000693882	0	0	0.00287822	0.000783348	0	0	0	0	0	0.000118522	0.000103505	0	0	0	0	0.000341763	0.000298738	0.0341763	0.0298738
k__Bacteria|p__Proteobacteria|c__Gammaproteobacteria|o__Enterobacterales|f__Colwelliaceae|g__Colwelliaceae_ge	3.01305e-05	2.73142e-05	4.07581e-05	1.05837e-05	0	0	0	0	0	0.004707	0	0	0.00297834	0	0	0	0	0	0.000206462	0	0.000980584	0	0	0	0	0	0.000300101	0	0	0.000487133	0.000114396	0.0487133	0.0114396
k__Bacteria|p__Proteobacteria|c__Gammaproteobacteria|o__Enterobacterales|f__Vibrionaceae|g__Vibrionaceae_ge	0.00379644	0.00111988	8.15162e-05	0	1.01722e-05	1.07648e-05	2.34412e-05	0	0	1.48019e-05	6.12632e-05	0	0	0	0	0	0	1.86511e-05	0.0033034	0	0.000392234	0	0	0	0	0	0	0.000357854	0	0.000319893	0.000313241	0.0319893	0.0313241
k__Bacteria|p__Firmicutes|c__Bacilli|o__Lactobacillales|f__Carnobacteriaceae|g__	0.000150652	2.73142e-05	0	0.000211674	0	0	0	0	0	0	0.00441095	7.46324e-05	0.000297834	0.000260206	0.000140167	0	2.13201e-05	1.86511e-05	0	1.06823e-05	0	0	0	0.000287838	0.00126276	0.000845443	0.000845739	0.000260935	3.54945e-05	0.00034834	0.000276066	0.034834	0.0276066
k__Bacteria|p__Planctomycetota|c__Phycisphaerae|o__Tepidisphaerales|f__WD2101_soil_group|g__WD2101_soil_group_ge	0	0	0	0	0	0	0	0	0	1.48019e-05	0	0	0.00257414	0.00430785	0	0	0	0	0	0	0.000196117	0	0	0	0	0.000919419	0	0.000999008	0	0.00043105	0.000162657	0.043105	0.0162657
k__Bacteria|p__Firmicutes|c__Bacilli|o__Lactobacillales|f__Lactobacillaceae|g__Lapidilactobacillus	0.00503179	0.00174811	0.00179336	0	0	0	0	0	0	0	0	0	0	0	0	0	0	7.46046e-05	0.000309693	0	0	0	0	0	0	0	0	0	0	0.000535828	2.95614e-05	0.0535828	0.00295614
k__Bacteria|p__Proteobacteria|c__Gammaproteobacteria|o__Enterobacterales|f__Colwelliaceae|g__	6.02609e-05	0.000218514	0	0.000529185	0	0	0	0.00184087	0.00113472	0.00244231	2.04211e-05	2.48775e-05	0	0.000375853	0	0	6.39604e-05	0	0	1.06823e-05	0	0	0.000332029	0.00020318	4.14019e-05	0.00015852	0.00149141	0	0	0.000415438	0.000177014	0.0415438	0.0177014
k__Bacteria|p__Actinobacteriota|c__Coriobacteriia|o__Coriobacteriales|f__Atopobiaceae|g__	0	0.00549015	0	0	0	0	0	0	0	0	6.12632e-05	0	0	0	0	0	4.26403e-05	9.32557e-05	0	0	0	0.000117463	0	0.000457154	2.07009e-05	0.00104624	0.00111856	0.000417496	2.83956e-05	0.000346964	0.000257069	0.0346964	0.0257069
k__Bacteria|p__Firmicutes|c__Bacilli|o__Lactobacillales|f__Lactobacillaceae|g__Companilactobacillus	0	0	0	0	0	0	0	0	0	0	0	0	0	0	0	0.000184555	0.000106601	0.00106312	0.00743264	0	0	0	0	0	0	0	0	0	0	1.15347e-05	0.00066172	0.00115347	0.066172
k__Bacteria|p__Proteobacteria|c__Gammaproteobacteria|o__Xanthomonadales|f__Rhodanobacteraceae|g__Ahniella	0	0	0	0	0	0	0	0	0	0	0	0.000646814	0.00176573	0.00355615	0	0	0	0	0	0	0	0	0	0.000914309	0.000807336	0	9.09397e-06	0.00106611	0	0.000373043	0.000215142	0.0373043	0.0215142
k__Bacteria|p__Proteobacteria|c__Alphaproteobacteria|o__Rhodobacterales|f__Rhodobacteraceae|g__Lentibacter	0.00397722	0.00117451	0	0	0	0	0.000105485	0	0	1.48019e-05	0	0	0	0	0	0	0	0	0	0	0	0	0.00302321	0	0.000144907	0	0	0	9.22856e-05	0.000329501	0.0002508	0.0329501	0.02508
k__Bacteria|p__Proteobacteria|c__Gammaproteobacteria|o__Enterobacterales|f__Shewanellaceae|g__	0	0	0	0	0	0	0	0	0	0	0	0	0	0.000202382	4.67224e-05	0	0	0	0	0	0	1.67805e-05	3.49504e-05	0.000389428	0.000476121	0.00331836	0.00194611	0.00194583	4.96923e-05	1.5569e-05	0.000629021	0.0015569	0.0629021
k__Bacteria|p__Firmicutes|c__Thermoanaerobacteria|o__Thermoanaerobacterales|f__Family_III|g__Thermoanaerobacterium	0	0	0	0	0	0	0	0	0	0	0	0	0	0	0	0	0	0	0	0	0	0	0	0.000507949	0	0.00405812	0.00160054	0.00206511	0.000113582	0	0.000641947	0	0.0641947
k__Bacteria|p__Firmicutes|c__Clostridia|o__Peptostreptococcales-Tissierellales|f__Family_XI|g__Anaerosalibacter	0	0	0	0	0	0	0	0	0	0	0	0	0	0.000115647	0	0	0	0	0	0	0	0	0	0.00213339	0.000641729	0.00183884	0.00128225	0.0019011	0.000212967	7.22794e-06	0.000616174	0.000722794	0.0616174
k__Bacteria|p__Firmicutes|c__Bacilli|o__Bacillales|f__Bacillaceae|g__Anoxybacillus	0.00470035	0	0	0	0	0	0	0	0	0	0	0	0	0	0	0	0.000959406	0	0	0	0	0.00239961	0	0	0	0	9.09397e-06	0	0	0.000293772	0.000259085	0.0293772	0.0259085
k__Bacteria|p__Proteobacteria|c__Gammaproteobacteria|o__Pseudomonadales|f__Marinobacteraceae|g__Marinobacter	0	0	0.00525779	0	0	0	0	0.00030847	0.000169	0.00211667	0	0.000211459	0	0	0	0	0	0	0	0	0	0	0	0	0	0	0	0	0	0.000503962	0	0.0503962	0
k__Bacteria|p__Bacteroidota|c__Bacteroidia|o__Flavobacteriales|f__|g__	3.01305e-05	0.00390593	4.07581e-05	0	0	0	0	9.95064e-06	0	0	0	0	2.12739e-05	0	9.34448e-05	7.3822e-06	0	0.00197702	0.000206462	0	0.0011767	0	5.24256e-05	6.77266e-05	2.07009e-05	0	0.000300101	7.45529e-06	0	0.000256804	0.000292969	0.0256804	0.0292969
k__Bacteria|p__Chloroflexi|c__Chloroflexia|o__Chloroflexales|f__Chloroflexaceae|g__Chloronema	0	0	0	0	0	0	0	0	0	0	0	0.000248775	0.000361656	0.00248641	0.00308368	6.64398e-05	0	0	0	0	0	0	0	0.00152385	0	5.28402e-05	0	6.70976e-05	0	0.000390435	0.000126445	0.0390435	0.0126445
k__Bacteria|p__Firmicutes|c__Clostridia|o__Peptostreptococcales-Tissierellales|f__Family_XI|g__Tissierella	0	0.00245828	0	0	0	0	0	0	0	0	0	0	0	0.0004915	0	0	0.000319802	0	5.16156e-05	0	0	0	0	0.000338633	0.00190449	0.000676354	0.0015005	0.000134195	0	0.000184361	0.000378892	0.0184361	0.0378892
k__Bacteria|p__Firmicutes|c__Clostridia|o__Peptostreptococcales-Tissierellales|f__Anaerovoracaceae|g__	0	0	0	0	0	0	0	0	0	0	0.00120484	0	0.000191465	0.000202382	0	0	0	0	0.00160008	0	0	0.00228215	0	0.000677266	0	0.00101453	0.000500168	0.000164016	0	9.99182e-05	0.000479862	0.00999182	0.0479862
k__Bacteria|p__Proteobacteria|c__Alphaproteobacteria|o__Rhodobacterales|f__Rhodobacteraceae|g__Litoreibacter	0	0	0	0	0.000478094	0.000129178	0.000773558	0	0	0	0	0	0	0	0	0	0.000959406	0	0	0	0	0	0	0	0.00505103	0	0.000291007	8.20082e-05	0	8.63019e-05	0.000491035	0.00863019	0.0491035
k__Bacteria|p__Actinobacteriota|c__Acidimicrobiia|o__Microtrichales|f__Microtrichaceae|g__Candidatus_Microthrix	0	0	0	0	0	0	0	0	0	0	0	7.46324e-05	0	0	0	0	0	0	0	0	0	0	0	0.000491018	0.00697621	0	7.27517e-05	0	0	4.66453e-06	0.000579999	0.000466453	0.0579999
k__Bacteria|p__Firmicutes|c__Clostridia|o__Clostridiales|f__Clostridiaceae|g__Haloimpatiens	0	0	0	0	0	0	0	0	0	0	0	0	0.00231885	0	0	0	0.00202541	0	0	0	0	0	0	0.000321701	0.0022978	0.000295905	3.63759e-05	2.98211e-05	7.09889e-06	0.000144928	0.000385701	0.0144928	0.0385701
k__Bacteria|p__Bacteroidota|c__Bacteroidia|o__Flavobacteriales|f__Flavobacteriaceae|g__Kordia	0.00620688	0	0	0	0	0	0	0	0	0	0	0.000174142	0	0	0	0	0.000319802	0	0	0	0	0	0	0.000440223	0	0	0	0	0	0.000398814	5.84635e-05	0.0398814	0.00584635
k__Bacteria|p__Proteobacteria|c__Alphaproteobacteria|o__Rhodobacterales|f__Rhodobacteraceae|g__Yoonia-Loktanella	0	0.00620032	0	0	0	0	0	0	0	0	0	0	0	0.000578235	0	0	0	0	0	0	0	0	0	0	0	0	0.000336477	0	0	0.00042366	2.58828e-05	0.042366	0.00258828
k__Bacteria|p__Proteobacteria|c__Gammaproteobacteria|o__Burkholderiales|f__Comamonadaceae|g__Ideonella	0	0	0	0	0	0	0	0	0	0	0	0.000485111	0.00368038	0.00135885	0	7.3822e-06	0	0	0	0	0	0	0	0.00103283	0	0.000200793	0	0.000305667	0	0.000345733	0.000118407	0.0345733	0.0118407
k__Bacteria|p__Proteobacteria|c__Alphaproteobacteria|o__Rhizobiales|f__Stappiaceae|g__	0	0	0	0	0	0	0	0.00193043	0.00321101	0.00128776	0	0	0	0	0	0	0	0	0	0.000598208	0	0	0	0	0	0	0	0	0	0.000401825	4.6016e-05	0.0401825	0.0046016
k__Bacteria|p__Proteobacteria|c__Alphaproteobacteria|o__Rhizobiales|f__|g__	6.02609e-05	2.73142e-05	4.07581e-05	0	0	0	0	0	0	0	0	0	0	5.78235e-05	0	0	0	0	0	0	0.000196117	1.67805e-05	0	0.000186248	0.00589977	0	0.000345571	0	0.000177472	1.16348e-05	0.000524766	0.00116348	0.0524766
k__Bacteria|p__Actinobacteriota|c__Actinobacteria|o__Micrococcales|f__Micrococcaceae|g__Arthrobacter	0	0	0	0	0	0	0	0	0	0	0.000898528	0.000509988	0.000510573	0.00144559	0	0	0	0	0	0	0	0	0	0.000660334	0.00242201	0.000412153	0	7.45529e-06	1.41978e-05	0.000210292	0.000270473	0.0210292	0.0270473
k__Bacteria|p__Bacteroidota|c__Bacteroidia|o__|f__|g__	9.03914e-05	0	0.000326065	0	2.03444e-05	0	0	9.95064e-06	0	0	2.04211e-05	0	8.50955e-05	2.89118e-05	0	0	0.000106601	7.46046e-05	0.000361309	0	0.0011767	0.00229893	0.000401929	0	0.00159397	0	3.63759e-05	2.23659e-05	0.000177472	3.63237e-05	0.000480789	0.00363237	0.0480789
k__Bacteria|p__Proteobacteria|c__Gammaproteobacteria|o__Burkholderiales|f__Comamonadaceae|g__Ottowia	0	0	0	0	0	0	0	0	0	0	0	0.000771202	0.000808407	0.00257315	0.00140167	0	0	0	0	0	0	0	0	0.000914309	0	6.34082e-05	0	0.000275846	0	0.000347152	9.64279e-05	0.0347152	0.00964279
k__Bacteria|p__Firmicutes|c__Bacilli|o__Lactobacillales|f__Aerococcaceae|g__Facklamia	0	0.00297725	0	0	0	0	0	0	0	0	0	0	0.00274433	0	0	0	0	0	0	0	0	0	0	0.000541813	0.000496822	0	0	0	0	0.000357599	7.9895e-05	0.0357599	0.0079895
k__Bacteria|p__Proteobacteria|c__Alphaproteobacteria|o__Rhodobacterales|f__Rhodobacteraceae|g__Marivita	0	0	0	0	0.000152583	0	0.000257853	0	0	0	0	0	0	0	0	0	0	0	0	0.00023501	0.000588351	0	0	0	0.00548575	0	0	0	0	2.56523e-05	0.000485316	0.00256523	0.0485316
k__Bacteria|p__Actinobacteriota|c__Actinobacteria|o__Bifidobacteriales|f__Bifidobacteriaceae|g__Bifidobacterium	0.00198861	2.73142e-05	0	0	0	0	0	0	0.000688073	0	0	0	0	0.000144559	0	2.95288e-05	0.0023239	0.000503581	0	0	0	0	0	0.000237043	0	0.000359313	0.000381947	0	0	0.00017988	0.000292752	0.017988	0.0292752
k__Bacteria|p__Proteobacteria|c__Gammaproteobacteria|o__Enterobacterales|f__Morganellaceae|g__	0	2.73142e-05	0	4.23348e-05	0	0	0	0	0	0	0	1.24387e-05	0	0.00161906	0	0.000147644	0.00151373	0	0	0	0	0	0	0.000626471	0	0.000972259	0.000882115	0.00079026	7.09889e-06	0.000115549	0.00036861	0.0115549	0.036861
k__Bacteria|p__Firmicutes|c__Bacilli|o__Lactobacillales|f__Lactobacillaceae|g__Liquorilactobacillus	0.00141613	0	0	0	0	0	0	0	0	0	0	0.000584621	0	0.00361397	0	0	0	0	0	0	0	0.000285268	0	0.000372496	0	0.00015852	0.000109128	2.23659e-05	0	0.00035092	7.2906e-05	0.035092	0.0072906
k__Bacteria|p__Bacteroidota|c__Bacteroidia|o__Flavobacteriales|f__Flavobacteriaceae|g__Winogradskyella	0	0	0	0	0	2.15297e-05	2.34412e-05	0.00166176	0	0	0	0	0	0	0	0	0	0	0	0.000128187	0.00470681	0	0	0	0	0	0	0	0	0.000106671	0.000371923	0.0106671	0.0371923
k__Bacteria|p__Firmicutes|c__Bacilli|o__Bacillales|f__Bacillaceae|g__Aeribacillus	0.00147639	0.00109257	0	0	0	0	0	0	0	0	0	8.70712e-05	0	0.000780618	0	0	6.39604e-05	0	0	0	0	0	0	0	0	0.00075033	0.000918491	0.00135686	0	0.000214791	0.000237665	0.0214791	0.0237665
k__Bacteria|p__Proteobacteria|c__Gammaproteobacteria|o__Pseudomonadales|f__Moraxellaceae|g__Moraxella	0.00536322	0	0	0	0	0	0.000234412	0	0	0	0	0	0	0	0	0	0	0	0	0	0	0	0.000489305	0	0	0.000391017	0	0	0	0.000349852	6.77171e-05	0.0349852	0.00677171
k__Bacteria|p__Actinobacteriota|c__Actinobacteria|o__Micrococcales|f__Micrococcaceae|g__Rothia	0.00156678	0	0	0	0	0	0	0	0	0	0.00347158	0	0.00110624	0	0	0	0	0	0	0	0	0	0	0.00010159	0	0	0	5.96423e-05	0	0.000384038	1.24025e-05	0.0384038	0.00124025
k__Bacteria|p__Patescibacteria|c__Gracilibacteria|o__JGI_0000069-P22|f__JGI_0000069-P22_fa|g__JGI_0000069-P22_ge	0	0.00142034	0	0.00160872	0	0	0	0	0	0	0	0	0	0	0	0	0.00251578	0	5.16156e-05	0	0	0.000268488	0.000227177	0	0	0	6.36578e-05	3.72764e-05	0	0.000189316	0.000243384	0.0189316	0.0243384
k__Bacteria|p__Campylobacterota|c__Campylobacteria|o__Campylobacterales|f__Arcobacteraceae|g__Pseudarcobacter	0	0	0	0	0	0	0	0	0	0	0	0	0	0	0	0	0.00238786	0.00326395	0.000412925	0	0	0	0	0	0	0	0	6.70976e-05	0	0	0.000471679	0	0.0471679
k__Bacteria|p__Acidobacteriota|c__Blastocatellia|o__Pyrinomonadales|f__Pyrinomonadaceae|g__RB41	0	0	0	0	0	0	0	0	0	0	0	0.000360723	0.00478662	0	0	0	0	0	0	0	0	0	0	0	0	0	0.000982149	0	0	0.000321709	7.55499e-05	0.0321709	0.00755499
k__Bacteria|p__Actinobacteriota|c__Actinobacteria|o__Bifidobacteriales|f__Bifidobacteriaceae|g__Bifidobacteriaceae_ge	0	5.46284e-05	0	0	0	0	0	0	0	0	0	0	0	0.00190818	0	0.000125497	0.000490363	0.000932557	0.00149685	0	0	0	0	0.000152385	0.000848738	3.17041e-05	2.72819e-05	0	0	0.000130519	0.000306145	0.0130519	0.0306145
k__Bacteria|p__Proteobacteria|c__Gammaproteobacteria|o__Enterobacterales|f__Morganellaceae|g__Providencia	0	0.00131108	0	0	0	0	0	0	0	0	0	0	0	0	0	0.000162408	0	0	0	0	0	0	0	0.000389428	0	0.00203963	0.00126406	0.000797716	0	9.20931e-05	0.000345449	0.00920931	0.0345449
k__Bacteria|p__Firmicutes|c__Negativicutes|o__Veillonellales-Selenomonadales|f__Selenomonadaceae|g__Selenomonas	0	0.00284068	0	0	0	0	0	0	0	0	0	0.00039804	0	0	0	0	0	0.001604	0.000567771	0	0	0	0	0.000152385	0	0.000169089	0.000227349	0	0	0.00020242	0.000209276	0.020242	0.0209276
k__Bacteria|p__Bacteroidota|c__Bacteroidia|o__Bacteroidales|f__Marinilabiliaceae|g__Carboxylicivirga	0	0	0	0	0	0	0	0	0.000265572	0	0	0	0	0	0	0	0	0	0	0	0	0.00340644	0.00223682	0	0	0	0	0	0	1.65983e-05	0.000434097	0.00165983	0.0434097
k__Bacteria|p__Firmicutes|c__Clostridia|o__Peptostreptococcales-Tissierellales|f__Peptostreptococcaceae|g__Acetoanaerobium	0	0	0	0	0	0	0	0	0.000434573	0.00205746	0	0.000970222	0	0.00182144	0	0	0	0	0	0	0	0	0	0.000389428	0	0.000232497	0	0	0	0.000330231	4.78404e-05	0.0330231	0.00478404
k__Bacteria|p__Proteobacteria|c__Gammaproteobacteria|o__Cardiobacteriales|f__Wohlfahrtiimonadaceae|g__Ignatzschineria	0	0	0	0	0	0	0	0	0	0	0	8.70712e-05	0	0.000607147	0.000841004	0	0.000191881	0.000186511	0	0	0	0	0	5.07949e-05	0	0.00118362	0.00201886	0.000566602	0.000134879	9.59514e-05	0.000333319	0.00959514	0.0333319
k__Bacteria|p__Firmicutes|c__Bacilli|o__Lactobacillales|f__Aerococcaceae|g__Aerococcus	0	0	0	0	0	0	0	0	0.000362144	0	0.000122526	0	0	0.00234185	0	0	0	0	0	0	0	0.00172839	0	0.000338633	0	0.000517834	0.000154597	8.94634e-05	2.12967e-05	0.000176658	0.000219247	0.0176658	0.0219247
k__Bacteria|p__Actinobacteriota|c__Thermoleophilia|o__Gaiellales|f__|g__	0	0	0	0	0	0	0	0	0	0	0	0	0	0.00508847	0.000327057	0	0	0	0	0	0	0	0	0	0	0	0.000245537	0	0	0.00033847	1.88875e-05	0.033847	0.00188875
k__Bacteria|p__Bacteroidota|c__Bacteroidia|o__Flavobacteriales|f__Flavobacteriaceae|g__Flavobacterium	0	0	0	0	0	0	0	0	0	0	0	0	4.25478e-05	0	0	7.3822e-06	0.000170561	0.00268577	0.00129039	0	0	0	0.00117084	0	0	0.000200793	0	1.49106e-05	0	3.12062e-06	0.000425635	0.000312062	0.0425635
k__Bacteria|p__Proteobacteria|c__Gammaproteobacteria|o__Enterobacterales|f__Idiomarinaceae|g__Idiomarina	0	0	0	0	0	0	0	0	0	0	0	0	0	0	0	0	0	5.59534e-05	0	0	0	0.00350712	0.00195722	0	0	0	0	0	0	0	0.000424638	0	0.0424638
k__Bacteria|p__Firmicutes|c__Clostridia|o__Oscillospirales|f__Oscillospirales_fa|g__Oscillospirales_ge	0	0	0	0	0	0	0	0	0	0	0.00265474	0	0	0	0	0	0	5.59534e-05	0	0	0	0	0	5.07949e-05	0	0.00153236	0.00114584	7.45529e-06	2.83956e-05	0.000165921	0.000216985	0.0165921	0.0216985
k__Bacteria|p__Proteobacteria|c__Gammaproteobacteria|o__Pseudomonadales|f__Pseudomonadaceae|g__	3.01305e-05	0.000191199	0.000163032	1.05837e-05	0	0	0	0.000447779	6.03573e-05	0.000251632	0.000326737	2.48775e-05	0.000872229	0.000173471	0.000607391	0	6.39604e-05	0.000298418	0	3.20468e-05	0	0.000218146	3.49504e-05	0.00040636	0.000186308	0.000866579	0.000109128	3.72764e-05	7.09889e-06	0.000197464	0.000173867	0.0197464	0.0173867
k__Bacteria|p__Firmicutes|c__Clostridia|o__Peptostreptococcales-Tissierellales|f__Family_XI|g__W5053	0	0	0	0	0	0	0	0	0	0	0	0.000286091	0	2.89118e-05	0.00107462	0	2.13201e-05	0	0	0	0	0	0	0.000507949	0.00122136	0.00136328	0.000100034	0.000700797	0.000106483	8.68512e-05	0.000309324	0.00868512	0.0309324
k__Bacteria|p__Proteobacteria|c__Gammaproteobacteria|o__Burkholderiales|f__Nitrosomonadaceae|g__Nitrosomonas	0	0	0	0	0	0	0	0	0	0	0	0	0.00153172	0.000722794	0.000140167	0	0	0	0	0	0	0	0	0.00148998	0.00128346	0	0	0.000164016	0	0.000149668	0.000225958	0.0149668	0.0225958
k__Bacteria|p__Proteobacteria|c__Alphaproteobacteria|o__Rhizobiales|f__|g__Phreatobacter	0	0	0	0	0	0	0	0	0	0	0	0.000236336	0.00255287	0.000664971	0.000981171	0	0	0	0	0	0	0	0	0.000846582	0	0	0	0	0	0.000277209	6.51217e-05	0.0277209	0.00651217
k__Bacteria|p__Proteobacteria|c__Alphaproteobacteria|o__Kordiimonadales|f__Kordiimonadaceae|g__Kordiimonas	0	0	0	0	0	0	0	0	0	0	0	0	0	0	0	5.16754e-05	0	0	0	0	0	0.000990049	0.00401929	0	0	0	0.000154597	0	0	3.22971e-06	0.000397226	0.000322971	0.0397226
k__Bacteria|p__Actinobacteriota|c__Acidimicrobiia|o__Microtrichales|f__Iamiaceae|g__Iamia	0	0	0	0	1.01722e-05	0	0	0	0	0	0	0	0	0	0	2.95288e-05	0	0	0	0	0	0	0	0	0.00471981	0	0	0.000432407	0	2.48131e-06	0.000396325	0.000248131	0.0396325
k__Bacteria|p__Acidobacteriota|c__Vicinamibacteria|o__Vicinamibacterales|f__|g__	0	0	0	0	0	0	0	0	0	0	0	0	0.00372293	0	0.000700836	0	0	0	0	0	0	0	0	0	0	0	0.00070933	0	0	0.000276485	5.45638e-05	0.0276485	0.00545638
k__Bacteria|p__Bacteroidota|c__Bacteroidia|o__Flavobacteriales|f__Weeksellaceae|g__Chryseobacterium	0	0	0.000489097	0.000116421	0	0	0	0	0	0	0.00124569	0	0	0	0	8.85864e-05	0.000959406	0.00169725	0	0	0	0	0	8.46582e-05	0	0.000211361	0.000181879	5.2187e-05	0	0.000121237	0.000245134	0.0121237	0.0245134
k__Bacteria|p__Actinobacteriota|c__Acidimicrobiia|o__|f__|g__	0	0	0	0	0	0	0	0	0	0	0	0	0.00346764	0	0.000887726	0	0	0.000522232	0	0	0.000196117	0	0	0	2.07009e-05	1.0568e-05	0	0	0	0.000272211	5.76629e-05	0.0272211	0.00576629
k__Bacteria|p__Firmicutes|c__Bacilli|o__Paenibacillales|f__Paenibacillaceae|g__Paenibacillus	0	0	0	0	0	0	4.68823e-05	0	0	0	0.00187874	0	0	0	0	0	0.00155637	0	0	0	0	0	0	1.69316e-05	0	0.000116248	0.00140957	3.72764e-05	0	0.000120351	0.000241261	0.0120351	0.0241261
k__Bacteria|p__Firmicutes|c__Bacilli|o__Lactobacillales|f__Streptococcaceae|g__	3.01305e-05	0.000136571	0	0	0	0	0	9.95064e-06	0	0	0.000306316	3.73162e-05	0.000234013	0.000318029	0	7.3822e-06	0.000127921	0.000298418	0.000258078	0	0	0	0	0.00010159	0.0022357	6.34082e-05	0.000645672	0.00012674	0	6.74818e-05	0.000296733	0.00674818	0.0296733
k__Bacteria|p__Proteobacteria|c__Gammaproteobacteria|o__Granulosicoccales|f__Granulosicoccaceae|g__Granulosicoccus	0	0	0	0	0	0	0	0	0	0	4.08422e-05	1.24387e-05	0	0	0	0	0.00483967	0	0	0	0	0	0	0	0	0	9.09397e-06	0	0	3.33006e-06	0.000372982	0.000333006	0.0372982
k__Bacteria|p__Chloroflexi|c__Anaerolineae|o__Caldilineales|f__Caldilineaceae|g__	0	0	0	0	0	0	0	0	0	0	0	0.000684131	0	0.000896265	0	0	0	0	0	0	0	0	0	0.0017101	0	0.000771466	0.000336477	0.000313122	0.000113582	9.87747e-05	0.000249596	0.00987747	0.0249596
k__Bacteria|p__Patescibacteria|c__Saccharimonadia|o__Saccharimonadales|f__Saccharimonadales_fa|g__Saccharimonadales_ge	0	0	0	0	0	0	0	0	0	0	0.000735159	3.73162e-05	4.25478e-05	0.00355615	0	6.64398e-05	0	3.73023e-05	0	0	0	0	0	0	0	0	0.000245537	5.2187e-05	2.12967e-05	0.000277351	2.74095e-05	0.0277351	0.00274095
k__Bacteria|p__Actinobacteriota|c__Actinobacteria|o__Micrococcales|f__Micrococcaceae|g__Micrococcus	0	0	0	0	0	0	0	0.000109457	0	0	0.000530948	0	0	0	0	0	0.000682245	0	0	0.000224328	0	0.0021479	0.000524256	3.38633e-05	0	0	0.000400135	0	7.09889e-05	4.00253e-05	0.000314132	0.00400253	0.0314132
k__Bacteria|p__Actinobacteriota|c__Actinobacteria|o__Micrococcales|f__Micrococcaceae|g__	0	0	0	3.17511e-05	0	0	0	9.95064e-06	2.41429e-05	4.44056e-05	0.000204211	0.000261214	0.000127643	0.00254423	0	7.3822e-06	0	0	0	0	0	5.03415e-05	3.49504e-05	0.000744992	0.00022771	0.000285337	0	7.45529e-06	7.09889e-06	0.000203433	0.000104453	0.0203433	0.0104453
k__Bacteria|p__Bacteroidota|c__Bacteroidia|o__Flavobacteriales|f__Cryomorphaceae|g__	0	8.19426e-05	4.07581e-05	0	6.10333e-05	8.61187e-05	0	0	8.45002e-05	0.000162821	2.04211e-05	1.24387e-05	6.38216e-05	0	9.34448e-05	0	0	0.000839302	0	0.000502067	0	0	0.00248148	0	0	0	0	0	0	4.42062e-05	0.000294065	0.00442062	0.0294065
k__Bacteria|p__Firmicutes|c__Clostridia|o__|f__|g__	0	0.00207588	4.07581e-05	8.46695e-05	0	0	0	0	0	0	2.04211e-05	0	6.38216e-05	0	4.67224e-05	0	2.13201e-05	1.86511e-05	0	0	0	0.00166127	1.74752e-05	1.69316e-05	0	0.000369881	9.09397e-06	2.23659e-05	7.09889e-06	0.000145767	0.00016493	0.0145767	0.016493
k__Bacteria|p__Proteobacteria|c__Gammaproteobacteria|o__Pseudomonadales|f__Alcanivoracaceae1|g__Alcanivorax	0	0	0.000570613	0	0	0	0	0.00146274	0.00164172	0.000666084	0	0	0	0	0	0	0	0	0	0.000128187	0	0	0	0	0	0	0	0	0	0.000271323	9.86056e-06	0.0271323	0.000986056
k__Bacteria|p__Proteobacteria|c__Gammaproteobacteria|o__Enterobacterales|f__Yersiniaceae|g__	0	0	0	0.000444515	4.06889e-05	2.15297e-05	7.03235e-05	0.000746298	0	1.48019e-05	0.000612632	8.70712e-05	0	0.000664971	0	0	6.39604e-05	0	0	0	0	0	0	0.000152385	0.00128346	2.11361e-05	0.000109128	1.49106e-05	6.38901e-05	0.000168927	0.000131451	0.0168927	0.0131451
k__Bacteria|p__Proteobacteria|c__Gammaproteobacteria|o__Chromatiales|f__Chromatiaceae|g__Allochromatium	0	0	0	0	0	0	0	0	0	0	0	0.000248775	0.00327618	8.67353e-05	0	0	0	0	0	0	0	0	0	0.000338633	0	0	0.000400135	0	4.25934e-05	0.00022573	6.01047e-05	0.022573	0.00601047
k__Bacteria|p__Proteobacteria|c__Gammaproteobacteria|o__Pseudomonadales|f__Halomonadaceae|g__Halomonas	0	0	4.07581e-05	0	0	0	0.000152368	0	0	0	0	0	0	0	0	0	0	0	0	0	0	0.00333932	0	0	0.000538224	0	0	0.000223659	0	1.20704e-05	0.000315477	0.00120704	0.0315477
k__Bacteria|p__Campylobacterota|c__Campylobacteria|o__Campylobacterales|f__Arcobacteraceae|g__Halarcobacter	3.01305e-05	0	0	0	0	0.000549007	0	0	0	0	0	0	0	0	0	0	0	0.000242465	0	0	0	0	0.00346009	0	0	0	0	0	0	3.61961e-05	0.000284812	0.00361961	0.0284812
k__Bacteria|p__Desulfobacterota|c__Desulfobacteria|o__Desulfobacterales|f__Desulfolunaceae|g__Desulfofrigus	0	0	0	0	0	1.07648e-05	0	0	0	0	0	0	0	0	0	0	0	0	0	0	0	0.00344	0.000733958	0	0	0	0	0	0	6.72803e-07	0.000321074	6.72803e-05	0.0321074
k__Bacteria|p__Fusobacteriota|c__Fusobacteriia|o__Fusobacteriales|f__Leptotrichiaceae|g__Leptotrichia	0	0	0	0	0	0	0	0	0	0	0.00128653	0	0.00229758	0	0	0	0	0	0	0	0	0	0	0.000491018	0	0	6.36578e-05	0	0	0.000224007	4.26673e-05	0.0224007	0.00426673
k__Bacteria|p__Proteobacteria|c__Alphaproteobacteria|o__Acetobacterales|f__Acetobacteraceae|g__Acetobacter	0	0	0	0	0	0	0	0.00287574	0	0	0	0	0	0	0	0	0	0.00121232	0	0	0	0	0	0	0	0	2.72819e-05	0	0	0.000179734	9.53544e-05	0.0179734	0.00953544
k__Bacteria|p__Firmicutes|c__Bacilli|o__Erysipelotrichales|f__Erysipelotrichaceae|g__	0	0	0	0	0	0	0	0	0	0	0	0	0.000234013	2.89118e-05	0	1.47644e-05	0.000362442	0	0	0	0	0	0	0.000778856	0	0.000560106	0.00115493	0.00077535	4.96923e-05	1.73556e-05	0.000283183	0.00173556	0.0283183
k__Bacteria|p__Firmicutes|c__Thermoanaerobacteria|o__Thermoanaerobacterales|f__Thermoanaerobacteraceae|g__Caldanaerobius	0	0	0	0	0	0	0	0	0	0	0	0	0	0	0	0	0	0	0	0	0	0	0	0.000169316	0.000786635	0.000295905	0.00232806	0.000313122	4.25934e-05	0	0.000302741	0	0.0302741
k__Bacteria|p__Proteobacteria|c__Alphaproteobacteria|o__Rhodobacterales|f__Rhodobacteraceae|g__Phaeobacter	0	2.73142e-05	0	1.05837e-05	0	0	0	0.000706496	0.00113472	0.00167261	0	0	0	0	0	6.64398e-05	0	0	0	0	0	0	0	0	2.07009e-05	0	0.000281913	0	0	0.000226135	2.3278e-05	0.0226135	0.0023278
k__Bacteria|p__Proteobacteria|c__Gammaproteobacteria|o__Pseudomonadales|f__MBAE14|g__MBAE14_ge	0	0	0	0.000275176	0	0	0	0	0	0	0	0	0	0	0	0	0	0	0	0	0	0.000536976	0.00309311	0	0	0	0	0	0	1.71985e-05	0.000279237	0.00171985	0.0279237
k__Bacteria|p__Firmicutes|c__Bacilli|o__Exiguobacterales|f__Exiguobacteraceae|g__Exiguobacterium	0	0	0	0	0	0	0	0	0.00098986	0	0	0.00029853	0	0.00141668	0	0	0	0	0	0	0	0	0	0.000220111	2.07009e-05	0	0.000281913	0.000633699	0	0.000169067	8.89557e-05	0.0169067	0.00889557
k__Bacteria|p__Verrucomicrobiota|c__Verrucomicrobiae|o__Chthoniobacterales|f__Chthoniobacteraceae|g__Candidatus_Udaeobacter	0	0	0	0.00228608	0	0	0	0	0	1.48019e-05	0	0	0	0.00130103	0	0	0	0	5.16156e-05	0	0.000196117	0	0	0	0	0	0	0	0	0.000225119	1.90563e-05	0.0225119	0.00190563
k__Bacteria|p__Actinobacteriota|c__Actinobacteria|o__Micrococcales|f__Micrococcaceae|g__Kocuria	0	0	0	0	0	0	0	0.000786101	0.000313858	0.00162821	0	0	0	0.00104082	0	0	0	0	0	7.47759e-05	0	0	0	0	0	0	0	0	0	0.000235562	5.752e-06	0.0235562	0.0005752
k__Bacteria|p__Firmicutes|c__Clostridia|o__Peptostreptococcales-Tissierellales|f__Family_XI|g__Sporanaerobacter	0	0	0	0	0	0	0	0	0	0	0	0.000211459	0.000191465	0	0	0	0.000127921	0	0	0	0	0	0	0.00140533	0	0.000813738	0.000700236	0.000387675	0	2.51827e-05	0.000264223	0.00251827	0.0264223
k__Bacteria|p__Proteobacteria|c__Alphaproteobacteria|o__Rhizobiales|f__Xanthobacteraceae|g__	0.000753262	0	0	0	0	0	0	0	0	0	0	6.21937e-05	2.12739e-05	8.67353e-05	0	1.47644e-05	0	0	0.000103231	0	0.000196117	0	0	0.000118522	0.000848738	7.39762e-05	0.00131863	0	0.000198769	5.86393e-05	0.000219844	0.00586393	0.0219844
k__Bacteria|p__Patescibacteria|c__Parcubacteria|o__Candidatus_Campbellbacteria|f__Candidatus_Campbellbacteria_fa|g__Candidatus_Campbellbacteria_ge	0	0	0	0	0	0	0	0	0	0	0	0	0	0	0	0	0	0	0	0	0	0	0	3.38633e-05	0.000600327	0	0.00310104	0	0	0	0.000287326	0	0.0287326
k__Bacteria|p__Bacteroidota|c__Bacteroidia|o__Bacteroidales|f__Prevotellaceae|g__Prevotella_9	0	0	0	0	0	0	0	0	0	0	0	0.000957783	0.000936051	0.000404765	0	0	0	9.32557e-05	0	0	0	0	0	0.000169316	0	0.00116248	0	7.45529e-06	0	0.000143662	0.000110193	0.0143662	0.0110193
k__Bacteria|p__Firmicutes|c__Bacilli|o__Lactobacillales|f__Carnobacteriaceae|g__Atopococcus	0	0	0	2.11674e-05	0	0	0	0	0	0	0	0	0	0	0	0	0	0	0	0	0	0.00224859	0.00138054	0	0	0	0	0	0	1.32296e-06	0.000279164	0.000132296	0.0279164
k__Bacteria|p__Firmicutes|c__Clostridia|o__Peptococcales|f__Peptococcaceae|g__Peptococcus	0	0	0	0	0	0	0	0	0	0	0	0	6.38216e-05	0.000115647	0	0	6.39604e-05	0	0	0	0	0	0	0	0.00279463	9.51123e-05	0.000300101	0.000171472	4.25934e-05	1.12168e-05	0.000266759	0.00112168	0.0266759
k__Bacteria|p__Planctomycetota|c__Planctomycetes|o__Isosphaerales|f__Isosphaeraceae|g__	0	0	0	0	0	0	0	0	3.62144e-05	0	0	0.000111949	0	0.000607147	0	0	0	0	0	0	0	0	0	0.000423291	0.00186308	0	0	0.000454773	0	4.72069e-05	0.000210858	0.00472069	0.0210858
k__Bacteria|p__Proteobacteria|c__Alphaproteobacteria|o__Caulobacterales|f__Caulobacteraceae|g__Brevundimonas	0	0	0	0	0	2.15297e-05	0	0	0.0010985	0.000399651	0	0	0.00159554	0	0	0	0	0	0	0	0	0	0	0	0	4.22721e-05	9.09397e-05	0	0	0.000194702	1.02471e-05	0.0194702	0.00102471
k__Bacteria|p__Firmicutes|c__Clostridia|o__Oscillospirales|f__|g__	0	0	0	0	0	0	0	0	0	0	0.000428843	0	0.000595669	0	0	0	6.39604e-05	7.46046e-05	0	0	0	0	0	1.69316e-05	0	0.000739762	0.000863927	0.000246024	0.000113582	6.4032e-05	0.000162984	0.0064032	0.0162984
k__Bacteria|p__Bacteroidota|c__Bacteroidia|o__Bacteroidetes_VC2.1_Bac22|f__Bacteroidetes_VC2.1_Bac22_fa|g__Bacteroidetes_VC2.1_Bac22_ge	0	0	0	0	0.000986705	0.000882717	0.000304735	6.96545e-05	0.000639788	0	0	0	0	0	0	0	0	0	0	0	0	0	0.000227177	0	0	0	0	0	0	0.000180225	1.74752e-05	0.0180225	0.00174752
k__Bacteria|p__Proteobacteria|c__Alphaproteobacteria|o__Rhodobacterales|f__Rhodobacteraceae|g__Donghicola	0	0	0	0	0	0	0	0	0	0.00241271	0	0	0	0	0	0	0	0	0	0.000630254	0	0	1.74752e-05	0	0	0	0	0	0	0.000150794	4.98253e-05	0.0150794	0.00498253
k__Bacteria|p__Proteobacteria|c__Gammaproteobacteria|o__Pseudomonadales|f__Pseudomonadaceae|g__Oblitimonas	0	0	0	0	0	0	0	0	0	0	0	0	0	0	0	0	0.000874126	0.000615488	0	0	0	0	0	0.000287838	0	0.000274769	0.00013641	0.000745529	0	0	0.000225705	0	0.0225705
k__Bacteria|p__Firmicutes|c__Bacilli|o__Erysipelotrichales|f__Erysipelotrichaceae|g__Erysipelotrichaceae_UCG-009	0	0	0	0	0	0	0	0	0	0	0	0	8.50955e-05	0	0	7.3822e-06	0.000213201	0	0	0	0	0	0	0.000321701	0	0.000549538	0.00132772	0.000298211	0	5.77986e-06	0.00020849	0.000577986	0.020849
k__Bacteria|p__Proteobacteria|c__Gammaproteobacteria|o__Burkholderiales|f__Alcaligenaceae|g__Paenalcaligenes	0	0	0	4.23348e-05	0	0	0	0	0	0	0	0	0	8.67353e-05	0	6.64398e-05	0.000319802	0.000540883	0	0	0	0.000654439	0	8.46582e-05	0	2.11361e-05	0.000500168	0.000328033	7.80878e-05	1.22194e-05	0.000194401	0.00122194	0.0194401
k__Bacteria|p__Actinobacteriota|c__Actinobacteria|o__Corynebacteriales|f__Nocardiaceae|g__	0	0	0	0	0	0	5.86029e-05	0.000348273	0.000845002	0.000177623	0	0	0	0	0	0	0	0	0	0.000907994	0	0	0	0	0	0	0	0	0	8.93438e-05	6.98457e-05	0.00893438	0.00698457
k__Bacteria|p__Proteobacteria|c__Gammaproteobacteria|o__Cardiobacteriales|f__Wohlfahrtiimonadaceae|g__Wohlfahrtiimonas	0	0	0	0	0	0	0	0	0	0	0	0	0	0	0	0	0.000490363	0.000391674	0	0	0	0	0	0.000135453	0	9.51123e-05	0.000500168	0.000454773	0.000262659	0	0.000179246	0	0.0179246
