# Supplementary material for: Bacterial 16S Ribosomal Gene Fingerprints as a Tool to Diagnose and Mitigate Fish Larvae Gut Dysbiosis
Source: Environ Microbiol Rep. 2025 Oct 3;17(5):e70187. doi: 10.1111/1758-2229.70187 (PMC12492350; doi:10.1111/1758-2229.70187)
Supplement: Supplementary file 4 — Table S4: The output of statistical analysis to compare alpha‐diversity differences based on quality, species and hatchery factors. [file EMI4-17-e70187-s009.xlsx]

## Sheet: quality
Supplementary Table 4. The output of statistical analysis to compare alpha-diversity differences based on quality factor
Kruskal-Wallis								Wilcoxon
Comparison	Measure	Test_method	Group	P.unadj	P.adj	Significance		Comparison	Measure	Test_method	Group	P.unadj	P.adj	Significance
bad - good	Observed	Kruskal-Wallis Rank Sum Test	good	0.0225536	0.0451738	*		bad - good	Observed	Wilcoxon Rank Sum Test	good	0.0238846	0.0477692	*
bad - good	Chao1	Kruskal-Wallis Rank Sum Test	good	0.0178818	0.0451738	*		bad - good	Chao1	Wilcoxon Rank Sum Test	good	0.0172435	0.0477692	*
bad - good	ACE	Kruskal-Wallis Rank Sum Test	good	0.0225869	0.0451738	*		bad - good	ACE	Wilcoxon Rank Sum Test	good	0.0222136	0.0477692	*
bad - good	Shannon	Kruskal-Wallis Rank Sum Test	good	0.0536654	0.0536654	ns		bad - good	Shannon	Wilcoxon Rank Sum Test	good	0.0555354	0.0555354	ns
bad - good	Simpson	Kruskal-Wallis Rank Sum Test	good	0.0392948	0.0467243	*		bad - good	Simpson	Wilcoxon Rank Sum Test	good	0.0400763	0.0492593	*
bad - good	InvSimpson	Kruskal-Wallis Rank Sum Test	good	0.0392948	0.0467243	*		bad - good	InvSimpson	Wilcoxon Rank Sum Test	good	0.0400763	0.0492593	*
bad - good	Fisher	Kruskal-Wallis Rank Sum Test	good	0.0225536	0.0451738	*		bad - good	Fisher	Wilcoxon Rank Sum Test	good	0.0238846	0.0477692	*
bad - good	Coverage	Kruskal-Wallis Rank Sum Test	bad	0.0408837	0.0467243	*		bad - good	Coverage	Wilcoxon Rank Sum Test	bad	0.0431019	0.0492593	*

## Sheet: species
Supplementary Table 4. The output of statistical analysis to compare alpha-diversity differences based on speices factor
Kruskal-Wallis								Wilcoxon
Comparison	Measure	Test_method	Group	P.unadj	P.adj	Significance		Comparison	Measure	Test_method	Group	P.unadj	P.adj	Significance
Sea bream - Seabass	Observed	Kruskal-Wallis Rank Sum Test	Sea bream	0.000529643	0.00106265	**		Sea bream - Seabass	Observed	Wilcoxon Rank Sum Test	Sea bream	0.000579793	0.00115959	**
Sea bream - Seabass	Chao1	Kruskal-Wallis Rank Sum Test	Sea bream	0.000442677	0.00106265	**		Sea bream - Seabass	Chao1	Wilcoxon Rank Sum Test	Sea bream	0.00012022	0.000646763	***
Sea bream - Seabass	ACE	Kruskal-Wallis Rank Sum Test	Sea bream	0.000531326	0.00106265	**		Sea bream - Seabass	ACE	Wilcoxon Rank Sum Test	Sea bream	0.000161691	0.000646763	***
Sea bream - Seabass	Shannon	Kruskal-Wallis Rank Sum Test	Sea bream	0.0168046	0.0224061	*		Sea bream - Seabass	Shannon	Wilcoxon Rank Sum Test	Sea bream	0.0156313	0.0208418	*
Sea bream - Seabass	Simpson	Kruskal-Wallis Rank Sum Test	Sea bream	0.0317949	0.0317949	*		Sea bream - Seabass	Simpson	Wilcoxon Rank Sum Test	Sea bream	0.0317128	0.0317128	*
Sea bream - Seabass	InvSimpson	Kruskal-Wallis Rank Sum Test	Sea bream	0.0317949	0.0317949	*		Sea bream - Seabass	InvSimpson	Wilcoxon Rank Sum Test	Sea bream	0.0317128	0.0317128	*
Sea bream - Seabass	Fisher	Kruskal-Wallis Rank Sum Test	Sea bream	0.000529643	0.00106265	**		Sea bream - Seabass	Fisher	Wilcoxon Rank Sum Test	Sea bream	0.000579793	0.00115959	**
Sea bream - Seabass	Coverage	Kruskal-Wallis Rank Sum Test	Seabass	0.00205306	0.00328489	**		Sea bream - Seabass	Coverage	Wilcoxon Rank Sum Test	Seabass	0.00222831	0.0035653	**

## Sheet: hatchery
					Supplementary Table 4. The output of statistical analysis to compare alpha-diversity differences based on hatchery factor
Kruskal-Wallis								Wilcoxon								Dunn's								anova
Comparison	Measure	Test_method G	Group	P.unadj	P.adj	Significance		Comparison	Measure	Test_method	Group	P.unadj	P.adj	Significance		Measure	Test_method	Group	Letter	MonoLetter				Measure	Test_method	Group	Letter
H1 - H3 - H4 - H5 - H6 - H2	Observed	Kruskal-Wallis Rank Sum Test	H2	0.000878291	0.00176817	**		H1-H3	Observed	Wilcoxon Rank Sum Test	H1	0.0952381	0.193705	ns		Observed	Dunn's	Kruskal-Wallis	Multiple	Comparisons	H1	ab	ab	Observed	anova	H2	a
H1 - H3 - H4 - H5 - H6 - H2	Chao1	Kruskal-Wallis Rank Sum Test	H2	0.000884086	0.00176817	**		H1-H4	Observed	Wilcoxon Rank Sum Test	H1	0.0357143	0.133929	ns		Observed	Dunn's	Kruskal-Wallis	Multiple	Comparisons	H2	a	a	Observed	anova	H1	ab
H1 - H3 - H4 - H5 - H6 - H2	ACE	Kruskal-Wallis Rank Sum Test	H2	0.000747517	0.00176817	**		H1-H5	Observed	Wilcoxon Rank Sum Test	H1	0.00793651	0.0680272	ns		Observed	Dunn's	Kruskal-Wallis	Multiple	Comparisons	H3	ab	ab	Observed	anova	H6	ab
H1 - H3 - H4 - H5 - H6 - H2	Shannon	Kruskal-Wallis Rank Sum Test	H6	0.0140977	0.0140977	*		H1-H6	Observed	Wilcoxon Rank Sum Test	H1	1	1	ns		Observed	Dunn's	Kruskal-Wallis	Multiple	Comparisons	H4	b	b	Observed	anova	H5	bc
H1 - H3 - H4 - H5 - H6 - H2	Simpson	Kruskal-Wallis Rank Sum Test	H6	0.0126097	0.0140977	*		H1-H2	Observed	Wilcoxon Rank Sum Test	H2	0.170063	0.27907	ns		Observed	Dunn's	Kruskal-Wallis	Multiple	Comparisons	H5	b	b	Observed	anova	H4	c
H1 - H3 - H4 - H5 - H6 - H2	InvSimpson	Kruskal-Wallis Rank Sum Test	H6	0.0126097	0.0140977	*		H3-H4	Observed	Wilcoxon Rank Sum Test	H3	1	1	ns		Observed	Dunn's	Kruskal-Wallis	Multiple	Comparisons	H6	ab	ab	Observed	anova	H3	c
H1 - H3 - H4 - H5 - H6 - H2	Fisher	Kruskal-Wallis Rank Sum Test	H2	0.000878291	0.00176817	**		H3-H5	Observed	Wilcoxon Rank Sum Test	H5	0.0952381	0.193705	ns		Chao1	Dunn's	Kruskal-Wallis	Multiple	Comparisons	H1	ab	ab	Chao1	anova	H2	a
H1 - H3 - H4 - H5 - H6 - H2	Coverage	Kruskal-Wallis Rank Sum Test	H3	0.00228916	0.00366265	**		H3-H6	Observed	Wilcoxon Rank Sum Test	H6	0.333333	0.392157	ns		Chao1	Dunn's	Kruskal-Wallis	Multiple	Comparisons	H2	a	a	Chao1	anova	H1	a
								H3-H2	Observed	Wilcoxon Rank Sum Test	H2	0.0355608	0.133929	ns		Chao1	Dunn's	Kruskal-Wallis	Multiple	Comparisons	H3	ab	ab	Chao1	anova	H6	ab
								H4-H5	Observed	Wilcoxon Rank Sum Test	H5	0.142857	0.252101	ns		Chao1	Dunn's	Kruskal-Wallis	Multiple	Comparisons	H4	b	b	Chao1	anova	H5	bc
								H4-H6	Observed	Wilcoxon Rank Sum Test	H6	0.2	0.27907	ns		Chao1	Dunn's	Kruskal-Wallis	Multiple	Comparisons	H5	b	b	Chao1	anova	H4	c
								H4-H2	Observed	Wilcoxon Rank Sum Test	H2	0.011466	0.0859952	ns		Chao1	Dunn's	Kruskal-Wallis	Multiple	Comparisons	H6	ab	ab	Chao1	anova	H3	c
								H5-H6	Observed	Wilcoxon Rank Sum Test	H6	0.0952381	0.193705	ns		ACE	Dunn's	Kruskal-Wallis	Multiple	Comparisons	H1	ab	ab	ACE	anova	H2	a
								H5-H2	Observed	Wilcoxon Rank Sum Test	H2	0.00186152	0.0558456	ns		ACE	Dunn's	Kruskal-Wallis	Multiple	Comparisons	H2	a	a	ACE	anova	H1	a
								H6-H2	Observed	Wilcoxon Rank Sum Test	H2	0.31477	0.392157	ns		ACE	Dunn's	Kruskal-Wallis	Multiple	Comparisons	H3	b	b	ACE	anova	H6	ab
								H1-H3	Chao1	Wilcoxon Rank Sum Test	H1	0.0952381	0.193705	ns		ACE	Dunn's	Kruskal-Wallis	Multiple	Comparisons	H4	b	b	ACE	anova	H5	bc
								H1-H4	Chao1	Wilcoxon Rank Sum Test	H1	0.0357143	0.133929	ns		ACE	Dunn's	Kruskal-Wallis	Multiple	Comparisons	H5	b	b	ACE	anova	H4	c
								H1-H5	Chao1	Wilcoxon Rank Sum Test	H1	0.00793651	0.0680272	ns		ACE	Dunn's	Kruskal-Wallis	Multiple	Comparisons	H6	ab	ab	ACE	anova	H3	c
								H1-H6	Chao1	Wilcoxon Rank Sum Test	H1	0.857143	0.89441	ns		Shannon	Dunn's	Kruskal-Wallis	Multiple	Comparisons	H1	a	a	Shannon	anova	H6	a
								H1-H2	Chao1	Wilcoxon Rank Sum Test	H2	0.234324	0.315943	ns		Shannon	Dunn's	Kruskal-Wallis	Multiple	Comparisons	H2	a	a	Shannon	anova	H1	a
								H3-H4	Chao1	Wilcoxon Rank Sum Test	H3	0.8	0.872727	ns		Shannon	Dunn's	Kruskal-Wallis	Multiple	Comparisons	H3	a	a	Shannon	anova	H2	ab
								H3-H5	Chao1	Wilcoxon Rank Sum Test	H5	0.0952381	0.193705	ns		Shannon	Dunn's	Kruskal-Wallis	Multiple	Comparisons	H4	a	a	Shannon	anova	H5	bc
								H3-H6	Chao1	Wilcoxon Rank Sum Test	H6	0.333333	0.392157	ns		Shannon	Dunn's	Kruskal-Wallis	Multiple	Comparisons	H5	a	a	Shannon	anova	H4	c
								H3-H2	Chao1	Wilcoxon Rank Sum Test	H2	0.021978	0.133929	ns		Shannon	Dunn's	Kruskal-Wallis	Multiple	Comparisons	H6	a	a	Shannon	anova	H3	c
								H4-H5	Chao1	Wilcoxon Rank Sum Test	H5	0.142857	0.252101	ns		Simpson	Dunn's	Kruskal-Wallis	Multiple	Comparisons	H1	a	a	Simpson	anova	H6	a
								H4-H6	Chao1	Wilcoxon Rank Sum Test	H6	0.2	0.27907	ns		Simpson	Dunn's	Kruskal-Wallis	Multiple	Comparisons	H2	a	a	Simpson	anova	H1	ab
								H4-H2	Chao1	Wilcoxon Rank Sum Test	H2	0.0043956	0.0680272	ns		Simpson	Dunn's	Kruskal-Wallis	Multiple	Comparisons	H3	a	a	Simpson	anova	H2	ab
								H5-H6	Chao1	Wilcoxon Rank Sum Test	H6	0.0952381	0.193705	ns		Simpson	Dunn's	Kruskal-Wallis	Multiple	Comparisons	H4	a	a	Simpson	anova	H5	ab
								H5-H2	Chao1	Wilcoxon Rank Sum Test	H2	0.000323206	0.0193924	*		Simpson	Dunn's	Kruskal-Wallis	Multiple	Comparisons	H5	a	a	Simpson	anova	H4	b
								H6-H2	Chao1	Wilcoxon Rank Sum Test	H2	0.263736	0.347784	ns		Simpson	Dunn's	Kruskal-Wallis	Multiple	Comparisons	H6	a	a	Simpson	anova	H3	c
								H1-H3	ACE	Wilcoxon Rank Sum Test	H1	0.0952381	0.193705	ns		InvSimpson	Dunn's	Kruskal-Wallis	Multiple	Comparisons	H1	a	a	InvSimpson	anova	H6	a
								H1-H4	ACE	Wilcoxon Rank Sum Test	H1	0.0357143	0.133929	ns		InvSimpson	Dunn's	Kruskal-Wallis	Multiple	Comparisons	H2	a	a	InvSimpson	anova	H1	ab
								H1-H5	ACE	Wilcoxon Rank Sum Test	H1	0.00793651	0.0680272	ns		InvSimpson	Dunn's	Kruskal-Wallis	Multiple	Comparisons	H3	a	a	InvSimpson	anova	H2	ab
								H1-H6	ACE	Wilcoxon Rank Sum Test	H6	0.857143	0.89441	ns		InvSimpson	Dunn's	Kruskal-Wallis	Multiple	Comparisons	H4	a	a	InvSimpson	anova	H5	ab
								H1-H2	ACE	Wilcoxon Rank Sum Test	H2	0.103749	0.207498	ns		InvSimpson	Dunn's	Kruskal-Wallis	Multiple	Comparisons	H5	a	a	InvSimpson	anova	H4	ab
								H3-H4	ACE	Wilcoxon Rank Sum Test	H3	0.8	0.872727	ns		InvSimpson	Dunn's	Kruskal-Wallis	Multiple	Comparisons	H6	a	a	InvSimpson	anova	H3	b
								H3-H5	ACE	Wilcoxon Rank Sum Test	H5	0.190476	0.27907	ns		Fisher	Dunn's	Kruskal-Wallis	Multiple	Comparisons	H1	ab	ab	Fisher	anova	H2	a
								H3-H6	ACE	Wilcoxon Rank Sum Test	H6	0.333333	0.392157	ns		Fisher	Dunn's	Kruskal-Wallis	Multiple	Comparisons	H2	a	a	Fisher	anova	H1	ab
								H3-H2	ACE	Wilcoxon Rank Sum Test	H2	0.021978	0.133929	ns		Fisher	Dunn's	Kruskal-Wallis	Multiple	Comparisons	H3	ab	ab	Fisher	anova	H6	abc
								H4-H5	ACE	Wilcoxon Rank Sum Test	H5	0.142857	0.252101	ns		Fisher	Dunn's	Kruskal-Wallis	Multiple	Comparisons	H4	b	b	Fisher	anova	H5	bc
								H4-H6	ACE	Wilcoxon Rank Sum Test	H6	0.2	0.27907	ns		Fisher	Dunn's	Kruskal-Wallis	Multiple	Comparisons	H5	b	b	Fisher	anova	H4	c
								H4-H2	ACE	Wilcoxon Rank Sum Test	H2	0.0043956	0.0680272	ns		Fisher	Dunn's	Kruskal-Wallis	Multiple	Comparisons	H6	ab	ab	Fisher	anova	H3	c
								H5-H6	ACE	Wilcoxon Rank Sum Test	H6	0.0952381	0.193705	ns		Coverage	Dunn's	Kruskal-Wallis	Multiple	Comparisons	H1	ab	ab	Coverage	anova	H3	a
								H5-H2	ACE	Wilcoxon Rank Sum Test	H2	0.000323206	0.0193924	*		Coverage	Dunn's	Kruskal-Wallis	Multiple	Comparisons	H2	a	a	Coverage	anova	H5	a
								H6-H2	ACE	Wilcoxon Rank Sum Test	H2	0.263736	0.347784	ns		Coverage	Dunn's	Kruskal-Wallis	Multiple	Comparisons	H3	ab	ab	Coverage	anova	H4	a
								H1-H3	Shannon	Wilcoxon Rank Sum Test	H1	0.0952381	0.193705	ns		Coverage	Dunn's	Kruskal-Wallis	Multiple	Comparisons	H4	ab	ab	Coverage	anova	H6	a
								H1-H4	Shannon	Wilcoxon Rank Sum Test	H1	0.0357143	0.133929	ns		Coverage	Dunn's	Kruskal-Wallis	Multiple	Comparisons	H5	b	b	Coverage	anova	H1	ab
								H1-H5	Shannon	Wilcoxon Rank Sum Test	H1	0.00793651	0.0680272	ns		Coverage	Dunn's	Kruskal-Wallis	Multiple	Comparisons	H6	ab	ab	Coverage	anova	H2	b
								H1-H6	Shannon	Wilcoxon Rank Sum Test	H6	1	1	ns
								H1-H2	Shannon	Wilcoxon Rank Sum Test	H1	0.574337	0.656386	ns
								H3-H4	Shannon	Wilcoxon Rank Sum Test	H4	0.2	0.27907	ns
								H3-H5	Shannon	Wilcoxon Rank Sum Test	H5	0.0952381	0.193705	ns
								H3-H6	Shannon	Wilcoxon Rank Sum Test	H6	0.333333	0.392157	ns
								H3-H2	Shannon	Wilcoxon Rank Sum Test	H2	0.0879121	0.193705	ns
								H4-H5	Shannon	Wilcoxon Rank Sum Test	H5	0.0357143	0.133929	ns
								H4-H6	Shannon	Wilcoxon Rank Sum Test	H6	0.2	0.27907	ns
								H4-H2	Shannon	Wilcoxon Rank Sum Test	H2	0.0483516	0.165777	ns
								H5-H6	Shannon	Wilcoxon Rank Sum Test	H6	0.0952381	0.193705	ns
								H5-H2	Shannon	Wilcoxon Rank Sum Test	H2	0.129606	0.24629	ns
								H6-H2	Shannon	Wilcoxon Rank Sum Test	H6	0.549451	0.633981	ns
								H1-H3	Simpson	Wilcoxon Rank Sum Test	H1	0.0952381	0.193705	ns
								H1-H4	Simpson	Wilcoxon Rank Sum Test	H1	0.0357143	0.133929	ns
								H1-H5	Simpson	Wilcoxon Rank Sum Test	H1	0.00793651	0.0680272	ns
								H1-H6	Simpson	Wilcoxon Rank Sum Test	H6	0.857143	0.89441	ns
								H1-H2	Simpson	Wilcoxon Rank Sum Test	H1	0.19457	0.27907	ns
								H3-H4	Simpson	Wilcoxon Rank Sum Test	H4	0.2	0.27907	ns
								H3-H5	Simpson	Wilcoxon Rank Sum Test	H5	0.0952381	0.193705	ns
								H3-H6	Simpson	Wilcoxon Rank Sum Test	H6	0.333333	0.392157	ns
								H3-H2	Simpson	Wilcoxon Rank Sum Test	H2	0.0879121	0.193705	ns
								H4-H5	Simpson	Wilcoxon Rank Sum Test	H5	0.0357143	0.133929	ns
								H4-H6	Simpson	Wilcoxon Rank Sum Test	H6	0.2	0.27907	ns
								H4-H2	Simpson	Wilcoxon Rank Sum Test	H2	0.232967	0.315943	ns
								H5-H6	Simpson	Wilcoxon Rank Sum Test	H6	0.0952381	0.193705	ns
								H5-H2	Simpson	Wilcoxon Rank Sum Test	H2	0.129606	0.24629	ns
								H6-H2	Simpson	Wilcoxon Rank Sum Test	H6	0.197802	0.27907	ns
								H1-H3	InvSimpson	Wilcoxon Rank Sum Test	H1	0.0952381	0.193705	ns
								H1-H4	InvSimpson	Wilcoxon Rank Sum Test	H1	0.0357143	0.133929	ns
								H1-H5	InvSimpson	Wilcoxon Rank Sum Test	H1	0.00793651	0.0680272	ns
								H1-H6	InvSimpson	Wilcoxon Rank Sum Test	H6	0.857143	0.89441	ns
								H1-H2	InvSimpson	Wilcoxon Rank Sum Test	H1	0.19457	0.27907	ns
								H3-H4	InvSimpson	Wilcoxon Rank Sum Test	H4	0.2	0.27907	ns
								H3-H5	InvSimpson	Wilcoxon Rank Sum Test	H5	0.0952381	0.193705	ns
								H3-H6	InvSimpson	Wilcoxon Rank Sum Test	H6	0.333333	0.392157	ns
								H3-H2	InvSimpson	Wilcoxon Rank Sum Test	H2	0.0879121	0.193705	ns
								H4-H5	InvSimpson	Wilcoxon Rank Sum Test	H5	0.0357143	0.133929	ns
								H4-H6	InvSimpson	Wilcoxon Rank Sum Test	H6	0.2	0.27907	ns
								H4-H2	InvSimpson	Wilcoxon Rank Sum Test	H2	0.232967	0.315943	ns
								H5-H6	InvSimpson	Wilcoxon Rank Sum Test	H6	0.0952381	0.193705	ns
								H5-H2	InvSimpson	Wilcoxon Rank Sum Test	H2	0.129606	0.24629	ns
								H6-H2	InvSimpson	Wilcoxon Rank Sum Test	H6	0.197802	0.27907	ns
								H1-H3	Fisher	Wilcoxon Rank Sum Test	H1	0.0952381	0.193705	ns
								H1-H4	Fisher	Wilcoxon Rank Sum Test	H1	0.0357143	0.133929	ns
								H1-H5	Fisher	Wilcoxon Rank Sum Test	H1	0.00793651	0.0680272	ns
								H1-H6	Fisher	Wilcoxon Rank Sum Test	H1	1	1	ns
								H1-H2	Fisher	Wilcoxon Rank Sum Test	H2	0.170063	0.27907	ns
								H3-H4	Fisher	Wilcoxon Rank Sum Test	H3	1	1	ns
								H3-H5	Fisher	Wilcoxon Rank Sum Test	H5	0.0952381	0.193705	ns
								H3-H6	Fisher	Wilcoxon Rank Sum Test	H6	0.333333	0.392157	ns
								H3-H2	Fisher	Wilcoxon Rank Sum Test	H2	0.0355608	0.133929	ns
								H4-H5	Fisher	Wilcoxon Rank Sum Test	H5	0.142857	0.252101	ns
								H4-H6	Fisher	Wilcoxon Rank Sum Test	H6	0.2	0.27907	ns
								H4-H2	Fisher	Wilcoxon Rank Sum Test	H2	0.011466	0.0859952	ns
								H5-H6	Fisher	Wilcoxon Rank Sum Test	H6	0.0952381	0.193705	ns
								H5-H2	Fisher	Wilcoxon Rank Sum Test	H2	0.00186152	0.0558456	ns
								H6-H2	Fisher	Wilcoxon Rank Sum Test	H2	0.31477	0.392157	ns
								H1-H3	Coverage	Wilcoxon Rank Sum Test	H3	0.190476	0.27907	ns
								H1-H4	Coverage	Wilcoxon Rank Sum Test	H4	0.131355	0.24629	ns
								H1-H5	Coverage	Wilcoxon Rank Sum Test	H5	0.0731398	0.193705	ns
								H1-H6	Coverage	Wilcoxon Rank Sum Test	H6	0.324127	0.392157	ns
								H1-H2	Coverage	Wilcoxon Rank Sum Test	H1	0.0394684	0.143522	ns
								H3-H4	Coverage	Wilcoxon Rank Sum Test	H3	0.8	0.872727	ns
								H3-H5	Coverage	Wilcoxon Rank Sum Test	H3	0.843669	0.89441	ns
								H3-H6	Coverage	Wilcoxon Rank Sum Test	H3	0.666667	0.754717	ns
								H3-H2	Coverage	Wilcoxon Rank Sum Test	H3	0.0355608	0.133929	ns
								H4-H5	Coverage	Wilcoxon Rank Sum Test	H5	0.356373	0.415192	ns
								H4-H6	Coverage	Wilcoxon Rank Sum Test	H4	0.760907	0.853353	ns
								H4-H2	Coverage	Wilcoxon Rank Sum Test	H4	0.0139662	0.0985848	ns
								H5-H6	Coverage	Wilcoxon Rank Sum Test	H5	0.324127	0.392157	ns
								H5-H2	Coverage	Wilcoxon Rank Sum Test	H5	0.00513415	0.0680272	ns
								H6-H2	Coverage	Wilcoxon Rank Sum Test	H6	0.0441415	0.155794	ns
