# Supplementary material for: Bacterial 16S Ribosomal Gene Fingerprints as a Tool to Diagnose and Mitigate Fish Larvae Gut Dysbiosis
Source: Environ Microbiol Rep. 2025 Oct 3;17(5):e70187. doi: 10.1111/1758-2229.70187 (PMC12492350; doi:10.1111/1758-2229.70187)
Supplement: Supplementary file 5 — Table S5: The most abundant and/or most variable OTUs that contributed to microbiome beta‐diversity based on quality, species and hatchery factors. The simper functions performed pairwise comparisons of groups of sampling units and identified the average contributions of each OTU to the average overall Bray–Curtis dissimilarity. SD = standard deviation of contribution, ratio = average to SD ratio, ava & avb = average abundances per group, p = permutation p‐value, cumsum = ordered cumulative contribution. [file EMI4-17-e70187-s004.xlsx]

## Sheet: quality_bad good
Supplementary Table 5. The most abundant and/or most variable OTUs that contribute to beta-diversity bad and good larvae microbiome. The simper functions performs pairwise comparisons of groups of sampling units and finds the average contributions of each OTU to the average overall Bray-Curtis dissimilarity. sd = standard deviation of contribution; ratio = average to sd ratio; ava & avb = average…
OTU	average	sd	ratio	ava	avb	cumsum	p	Taxonomy
Otu0002	0.121959	0.14299	0.852916	16.9441	15.1236	0.145329	0.891089	Bacteria(100);Bacteroidota(100);Bacteroidia(100);Flavobacteriales(100);Flavobacteriaceae(100);Polaribacter(100);
Otu0003	0.108068	0.112972	0.956589	20.7163	5.79129	0.274106	0.138614	Bacteria(100);Proteobacteria(100);Gammaproteobacteria(100);Enterobacterales(100);Vibrionaceae(100);Vibrio(100);
Otu0001	0.0940227	0.0882096	1.0659	19.5503	3.73472	0.386145	0.0693069	Bacteria(100);Proteobacteria(100);Gammaproteobacteria(100);Enterobacterales(100);Vibrionaceae(100);Vibrionaceae_unclassified(100);
Otu0005	0.0606689	0.153703	0.394716	11.8499	0.413172	0.45844	0.970297	Bacteria(100);Proteobacteria(100);Gammaproteobacteria(100);Enterobacterales(100);Vibrionaceae(100);Enterovibrio(100);
Otu0004	0.0378405	0.0498487	0.759106	1.11909	7.58961	0.503532	0.019802	Bacteria(100);Proteobacteria(100);Gammaproteobacteria(100);Enterobacterales(100);Vibrionaceae(100);Photobacterium(100);
Otu0058	0.0229519	0.0796847	0.288034	0	4.59038	0.530882	0.227723	Bacteria(100);Proteobacteria(100);Alphaproteobacteria(100);Rhodobacterales(100);Rhodobacteraceae(100);Shimia(100);
Otu0018	0.0173304	0.0322124	0.538004	0.047336	3.44262	0.551533	0.039604	Bacteria(100);Bacteroidota(100);Bacteroidia(100);Flavobacteriales(100);Flavobacteriaceae(100);Flavobacteriaceae_unclassified(100);
Otu0016	0.0168693	0.0288744	0.584231	0.164084	3.36843	0.571635	0.019802	Bacteria(100);Firmicutes(100);Bacilli(100);Lactobacillales(100);Lactobacillaceae(100);Latilactobacillus(100);
Otu0011	0.016306	0.0225906	0.721805	0.846345	3.09933	0.591065	0.0693069	Bacteria(100);Firmicutes(100);Bacilli(100);Lactobacillales(100);Lactobacillaceae(100);Lactobacillus(100);
Otu0007	0.0141478	0.0245739	0.575725	1.84001	1.53068	0.607924	0.584158	Bacteria(100);Proteobacteria(100);Gammaproteobacteria(100);Enterobacterales(100);Vibrionaceae(100);Aliivibrio(100);
Otu0023	0.0125261	0.032492	0.385513	0.000835766	2.50476	0.622851	0.0792079	Bacteria(100);Bacteroidota(100);Bacteroidia(100);Chitinophagales(100);Saprospiraceae(100);Saprospira(100);
Otu0008	0.01169	0.0234399	0.498725	0.756877	2.26548	0.636781	0.138614	Bacteria(100);Proteobacteria(100);Alphaproteobacteria(100);Rhodobacterales(100);Rhodobacteraceae(100);Rhodobacteraceae_unclassified(100);
Otu0009	0.0103437	0.0123685	0.836295	1.46044	1.42097	0.649107	0.70297	Bacteria(100);Firmicutes(100);Bacilli(100);Lactobacillales(100);Vagococcaceae(100);Vagococcus(100);
Otu0010	0.00938358	0.00944485	0.993513	1.37182	1.28332	0.660288	0.405941	Bacteria(100);Proteobacteria(100);Gammaproteobacteria(100);Enterobacterales(100);Pseudoalteromonadaceae(100);Pseudoalteromonas(100);
Otu0017	0.00886995	0.0173928	0.509977	0.0744873	1.76412	0.670858	0.039604	Bacteria(100);Proteobacteria(100);Gammaproteobacteria(100);Thiotrichales(100);Thiotrichaceae(100);Leucothrix(100);
Otu0014	0.00863957	0.00952517	0.907025	1.02234	1.41422	0.681153	0.405941	Bacteria(100);Firmicutes(100);Bacilli(100);Lactobacillales(100);Lactobacillaceae(100);Weissella(100);
Otu0036	0.00830292	0.0157823	0.52609	0.0993083	1.62767	0.691047	0.0693069	Bacteria(100);Firmicutes(100);Bacilli(100);Lactobacillales(100);Lactobacillaceae(100);Leuconostoc(100);
Otu0024	0.00751546	0.0172793	0.43494	0.217765	1.36712	0.700003	0.168317	Bacteria(100);Proteobacteria(100);Gammaproteobacteria(100);Pseudomonadales(100);Unknown_Family(100);Alkalimarinus(100);

## Sheet: species_seabream seabass
Supplementary Table 5.The most abundant and/or most variable OTUs that contribute to beta-diversity of seabream and seabass larvae microbiome. The simper functions performs pairwise comparisons of groups of sampling units and finds the average contributions of each OTU to the average overall Bray-Curtis dissimilarity. sd = standard deviation of contribution; ratio = average to sd ratio; ava & avb…
OTU	average	sd	ratio	ava	avb	cumsum	p	Taxonomy
Otu0003	0.200076	0.0987948	2.02516	3.08953	42.7335	0.222183	0.00990099	Bacteria(100);Proteobacteria(100);Gammaproteobacteria(100);Enterobacterales(100);Vibrionaceae(100);Vibrio(100);
Otu0001	0.134229	0.077701	1.72751	5.79293	29.9631	0.371244	0.00990099	Bacteria(100);Proteobacteria(100);Gammaproteobacteria(100);Enterobacterales(100);Vibrionaceae(100);Vibrionaceae_unclassified(100);
Otu0002	0.11136	0.147288	0.756073	22.272	0	0.494909	0.673267	Bacteria(100);Bacteroidota(100);Bacteroidia(100);Flavobacteriales(100);Flavobacteriaceae(100);Polaribacter(100);
Otu0005	0.0464359	0.137269	0.338285	9.27642	0.0205443	0.546475	0.80198	Bacteria(100);Proteobacteria(100);Gammaproteobacteria(100);Enterobacterales(100);Vibrionaceae(100);Enterovibrio(100);
Otu0058	0.0372923	0.0989546	0.376862	0.000485488	7.45809	0.587888	0.237624	Bacteria(100);Proteobacteria(100);Alphaproteobacteria(100);Rhodobacterales(100);Rhodobacteraceae(100);Shimia(100);
Otu0004	0.0277411	0.0439921	0.630592	5.55009	0.00231608	0.618694	0.643564	Bacteria(100);Proteobacteria(100);Gammaproteobacteria(100);Enterobacterales(100);Vibrionaceae(100);Photobacterium(100);
Otu0007	0.0275919	0.029862	0.923982	0.182033	5.68954	0.649335	0.00990099	Bacteria(100);Proteobacteria(100);Gammaproteobacteria(100);Enterobacterales(100);Vibrionaceae(100);Aliivibrio(100);
Otu0010	0.0127667	0.0124445	1.02589	0.828464	2.65433	0.663512	0.019802	Bacteria(100);Proteobacteria(100);Gammaproteobacteria(100);Enterobacterales(100);Pseudoalteromonadaceae(100);Pseudoalteromonas(100);
Otu0011	0.0127329	0.0202199	0.629721	2.55864	0.0126616	0.677652	0.742574	Bacteria(100);Firmicutes(100);Bacilli(100);Lactobacillales(100);Lactobacillaceae(100);Lactobacillus(100);
Otu0006	0.0122274	0.00776678	1.57432	0.282098	2.68384	0.691231	0.00990099	Bacteria(100);Proteobacteria(100);Gammaproteobacteria(100);Enterobacterales(100);Vibrionaceae(100);Catenococcus(100);
Otu0016	0.0110505	0.0242605	0.455493	2.21018	0.000134383	0.703502	0.752475	Bacteria(100);Firmicutes(100);Bacilli(100);Lactobacillales(100);Lactobacillaceae(100);Latilactobacillus(100);

## Sheet: Hatchery
Supplementary Table 5. The most abundant and/or most variable OTUs that contribute to beta-diversity of different sites microbiome. The simper functions performs pairwise comparisons of groups of sampling units and finds the average contributions of each OTU to the average overall Bray-Curtis dissimilarity. sd = standard deviation of contribution; ratio = average to sd ratio; ava & avb = average …
OTU	average	sd	ratio	ava	avb	cumsum	p	Hatchery comparison	Taxonomy
Otu0005	0.465632	0.00790401	58.9109	0.460161	93.5866	0.479899	0.00990099	H1 vs H3	Bacteria(100);Proteobacteria(100);Gammaproteobacteria(100);Enterobacterales(100);Vibrionaceae(100);Enterovibrio(100);
Otu0001	0.0746421	0.108425	0.688425	15.1743	0.49518	0.556828	0.613861	H1 vs H3	Bacteria(100);Proteobacteria(100);Gammaproteobacteria(100);Enterobacterales(100);Vibrionaceae(100);Vibrionaceae_unclassified(100);
Otu0018	0.04467	0.0406922	1.09775	8.934	0	0.602867	0.0891089	H1 vs H3	Bacteria(100);Bacteroidota(100);Bacteroidia(100);Flavobacteriales(100);Flavobacteriaceae(100);Flavobacteriaceae_unclassified(100);
Otu0016	0.0419379	0.0363247	1.15453	8.38757	0	0.646089	0.00990099	H1 vs H3	Bacteria(100);Firmicutes(100);Bacilli(100);Lactobacillales(100);Lactobacillaceae(100);Latilactobacillus(100);
Otu0011	0.0357452	0.0288773	1.23783	7.37178	0.353336	0.68293	0.029703	H1 vs H3	Bacteria(100);Firmicutes(100);Bacilli(100);Lactobacillales(100);Lactobacillaceae(100);Lactobacillus(100);
Otu0003	0.0225245	0.0292418	0.770285	4.57272	0.0678125	0.706144	0.920792	H1 vs H3	Bacteria(100);Proteobacteria(100);Gammaproteobacteria(100);Enterobacterales(100);Vibrionaceae(100);Vibrio(100);
Otu0003	0.287981	0.0360305	7.9927	4.57272	62.1689	0.339816	0.00990099	H1 vs H4	Bacteria(100);Proteobacteria(100);Gammaproteobacteria(100);Enterobacterales(100);Vibrionaceae(100);Vibrio(100);
Otu0001	0.102667	0.0496552	2.0676	15.1743	24.0307	0.460963	0.326733	H1 vs H4	Bacteria(100);Proteobacteria(100);Gammaproteobacteria(100);Enterobacterales(100);Vibrionaceae(100);Vibrionaceae_unclassified(100);
Otu0018	0.0446683	0.039959	1.11785	8.934	0.000338131	0.513671	0.00990099	H1 vs H4	Bacteria(100);Bacteroidota(100);Bacteroidia(100);Flavobacteriales(100);Flavobacteriaceae(100);Flavobacteriaceae_unclassified(100);
Otu0016	0.0419361	0.0356701	1.17566	8.38757	0.000358354	0.563155	0.00990099	H1 vs H4	Bacteria(100);Firmicutes(100);Bacilli(100);Lactobacillales(100);Lactobacillaceae(100);Latilactobacillus(100);
Otu0007	0.0403497	0.0289491	1.39381	0.0311057	8.10105	0.610768	0.00990099	H1 vs H4	Bacteria(100);Proteobacteria(100);Gammaproteobacteria(100);Enterobacterales(100);Vibrionaceae(100);Aliivibrio(100);
Otu0011	0.0368572	0.0292126	1.26169	7.37178	0.000338131	0.654259	0.00990099	H1 vs H4	Bacteria(100);Firmicutes(100);Bacilli(100);Lactobacillales(100);Lactobacillaceae(100);Lactobacillus(100);
Otu0036	0.0213657	0.0203624	1.04927	4.27313	0	0.67947	0.00990099	H1 vs H4	Bacteria(100);Firmicutes(100);Bacilli(100);Lactobacillales(100);Lactobacillaceae(100);Leuconostoc(100);
Otu0014	0.0178714	0.0124215	1.43875	3.57467	0.000389517	0.700559	0.019802	H1 vs H4	Bacteria(100);Firmicutes(100);Bacilli(100);Lactobacillales(100);Lactobacillaceae(100);Weissella(100);
Otu0001	0.138747	0.0922293	1.50437	15.1743	33.5225	0.169032	0.039604	H1 vs H5	Bacteria(100);Proteobacteria(100);Gammaproteobacteria(100);Enterobacterales(100);Vibrionaceae(100);Vibrionaceae_unclassified(100);
Otu0003	0.135836	0.075068	1.8095	4.57272	31.0722	0.334517	0.158416	H1 vs H5	Bacteria(100);Proteobacteria(100);Gammaproteobacteria(100);Enterobacterales(100);Vibrionaceae(100);Vibrio(100);
Otu0058	0.0596708	0.121782	0.489982	0.00203905	11.9329	0.407212	0.0693069	H1 vs H5	Bacteria(100);Proteobacteria(100);Alphaproteobacteria(100);Rhodobacterales(100);Rhodobacteraceae(100);Shimia(100);
Otu0018	0.04467	0.0394001	1.13375	8.934	0	0.461632	0.00990099	H1 vs H5	Bacteria(100);Bacteroidota(100);Bacteroidia(100);Flavobacteriales(100);Flavobacteriaceae(100);Flavobacteriaceae_unclassified(100);
Otu0016	0.0419379	0.0351712	1.19239	8.38757	0	0.512724	0.00990099	H1 vs H5	Bacteria(100);Firmicutes(100);Bacilli(100);Lactobacillales(100);Lactobacillaceae(100);Latilactobacillus(100);
Otu0011	0.0367781	0.0287785	1.27797	7.37178	0.0200557	0.55753	0.00990099	H1 vs H5	Bacteria(100);Firmicutes(100);Bacilli(100);Lactobacillales(100);Lactobacillaceae(100);Lactobacillus(100);
Otu0036	0.0213657	0.0200776	1.06415	4.27313	0	0.583559	0.00990099	H1 vs H5	Bacteria(100);Firmicutes(100);Bacilli(100);Lactobacillales(100);Lactobacillaceae(100);Leuconostoc(100);
Otu0007	0.0210577	0.0290347	0.725259	0.0311057	4.24264	0.609213	0.168317	H1 vs H5	Bacteria(100);Proteobacteria(100);Gammaproteobacteria(100);Enterobacterales(100);Vibrionaceae(100);Aliivibrio(100);
Otu0014	0.0178714	0.0122477	1.45916	3.57467	0.000397346	0.630985	0.00990099	H1 vs H5	Bacteria(100);Firmicutes(100);Bacilli(100);Lactobacillales(100);Lactobacillaceae(100);Weissella(100);
Otu0006	0.0175004	0.00658511	2.65756	0.0386382	3.53871	0.652305	0.00990099	H1 vs H5	Bacteria(100);Proteobacteria(100);Gammaproteobacteria(100);Enterobacterales(100);Vibrionaceae(100);Catenococcus(100);
Otu0039	0.0172983	0.0152185	1.13667	3.45966	0	0.673379	0.00990099	H1 vs H5	Bacteria(100);Proteobacteria(100);Gammaproteobacteria(100);Enterobacterales(100);Moritellaceae(100);Moritella(100);
Otu0010	0.0168292	0.0123083	1.3673	1.08115	3.94329	0.693882	0.019802	H1 vs H5	Bacteria(100);Proteobacteria(100);Gammaproteobacteria(100);Enterobacterales(100);Pseudoalteromonadaceae(100);Pseudoalteromonas(100);
Otu0022	0.014445	0.0139806	1.03322	2.889	0	0.71148	0.00990099	H1 vs H5	Bacteria(100);Firmicutes(100);Bacilli(100);Lactobacillales(100);Lactobacillaceae(100);Ligilactobacillus(100);
Otu0023	0.0813827	0.0369106	2.20486	0.000597175	16.2771	0.0901452	0.00990099	H1 vs H6	Bacteria(100);Bacteroidota(100);Bacteroidia(100);Chitinophagales(100);Saprospiraceae(100);Saprospira(100);
Otu0001	0.0755986	0.103591	0.729782	15.1743	1.61333	0.173884	0.613861	H1 vs H6	Bacteria(100);Proteobacteria(100);Gammaproteobacteria(100);Enterobacterales(100);Vibrionaceae(100);Vibrionaceae_unclassified(100);
Otu0060	0.044821	0.0183859	2.43779	0	8.96419	0.22353	0.00990099	H1 vs H6	Bacteria(100);Proteobacteria(100);Gammaproteobacteria(100);Competibacterales(100);Competibacteraceae(100);Candidatus_Competibacter(100);
Otu0018	0.04467	0.0406922	1.09775	8.934	0	0.27301	0.0891089	H1 vs H6	Bacteria(100);Bacteroidota(100);Bacteroidia(100);Flavobacteriales(100);Flavobacteriaceae(100);Flavobacteriaceae_unclassified(100);
Otu0017	0.042327	0.0205589	2.05881	0.226427	8.69182	0.319894	0.00990099	H1 vs H6	Bacteria(100);Proteobacteria(100);Gammaproteobacteria(100);Thiotrichales(100);Thiotrichaceae(100);Leucothrix(100);
Otu0016	0.0419379	0.0363247	1.15453	8.38757	0	0.366348	0.049505	H1 vs H6	Bacteria(100);Firmicutes(100);Bacilli(100);Lactobacillales(100);Lactobacillaceae(100);Latilactobacillus(100);
Otu0024	0.0412779	0.0225995	1.8265	0.459263	8.71485	0.41207	0.00990099	H1 vs H6	Bacteria(100);Proteobacteria(100);Gammaproteobacteria(100);Pseudomonadales(100);Unknown_Family(100);Alkalimarinus(100);
Otu0043	0.0405262	0.0289164	1.4015	0.000539462	8.10577	0.45696	0.00990099	H1 vs H6	Bacteria(100);Bacteroidota(100);Bacteroidia(100);Bacteroidales(100);Williamwhitmaniaceae(100);Williamwhitmaniaceae_ge(100);
Otu0011	0.0362456	0.029316	1.23638	7.37178	0.186535	0.497108	0.049505	H1 vs H6	Bacteria(100);Firmicutes(100);Bacilli(100);Lactobacillales(100);Lactobacillaceae(100);Lactobacillus(100);
Otu0036	0.0213657	0.020736	1.03036	4.27313	0	0.520774	0.0891089	H1 vs H6	Bacteria(100);Firmicutes(100);Bacilli(100);Lactobacillales(100);Lactobacillaceae(100);Leuconostoc(100);
Otu0003	0.0198527	0.0292632	0.678419	4.57272	0.602173	0.542764	0.950495	H1 vs H6	Bacteria(100);Proteobacteria(100);Gammaproteobacteria(100);Enterobacterales(100);Vibrionaceae(100);Vibrio(100);
Otu0014	0.0178691	0.0126494	1.41264	3.57467	0.000858531	0.562557	0.0990099	H1 vs H6	Bacteria(100);Firmicutes(100);Bacilli(100);Lactobacillales(100);Lactobacillaceae(100);Weissella(100);
Otu0039	0.0172263	0.0156958	1.09751	3.45966	0.0180292	0.581638	0.0891089	H1 vs H6	Bacteria(100);Proteobacteria(100);Gammaproteobacteria(100);Enterobacterales(100);Moritellaceae(100);Moritella(100);
Otu0071	0.0163122	0.00688229	2.37017	0.000842655	3.26328	0.599707	0.00990099	H1 vs H6	Bacteria(100);Fusobacteriota(100);Fusobacteriia(100);Fusobacteriales(100);Fusobacteriaceae(100);Fusobacteriaceae_unclassified(100);
Otu0048	0.0161263	0.00468988	3.43853	0.556569	3.78183	0.617569	0.00990099	H1 vs H6	Bacteria(100);Proteobacteria(100);Gammaproteobacteria(100);Enterobacterales(100);Shewanellaceae(100);Psychrobium(100);
Otu0022	0.0144364	0.0144391	0.999816	2.889	0.00171706	0.63356	0.0990099	H1 vs H6	Bacteria(100);Firmicutes(100);Bacilli(100);Lactobacillales(100);Lactobacillaceae(100);Ligilactobacillus(100);
Otu0005	0.0131999	0.0124707	1.05848	0.460161	2.63998	0.648181	0.544554	H1 vs H6	Bacteria(100);Proteobacteria(100);Gammaproteobacteria(100);Enterobacterales(100);Vibrionaceae(100);Enterovibrio(100);
Otu0028	0.0131486	0.00911646	1.44229	2.63058	0.000858531	0.662746	0.049505	H1 vs H6	Bacteria(100);Firmicutes(100);Bacilli(100);Lactobacillales(100);Streptococcaceae(100);Lactococcus(100);
Otu0013	0.0126648	0.0103254	1.22656	2.70377	0.170817	0.676774	0.0990099	H1 vs H6	Bacteria(100);Firmicutes(100);Bacilli(100);Lactobacillales(100);Lactobacillaceae(100);Limosilactobacillus(100);
Otu0075	0.0114617	0.0041723	2.74711	0.102625	2.39497	0.68947	0.00990099	H1 vs H6	Bacteria(100);Firmicutes(100);Clostridia(100);Clostridiales(100);Clostridiaceae(100);Clostridium_sensu_stricto_5(100);
Otu0010	0.0105662	0.00355744	2.97017	1.08115	3.19439	0.701174	0.356436	H1 vs H6	Bacteria(100);Proteobacteria(100);Gammaproteobacteria(100);Enterobacterales(100);Pseudoalteromonadaceae(100);Pseudoalteromonas(100);
Otu0002	0.19063	0.149845	1.27218	0.531161	38.6571	0.227592	0.049505	H1 vs H2	Bacteria(100);Bacteroidota(100);Bacteroidia(100);Flavobacteriales(100);Flavobacteriaceae(100);Polaribacter(100);
Otu0001	0.0782843	0.0946133	0.827413	15.1743	3.46356	0.321056	0.663366	H1 vs H2	Bacteria(100);Proteobacteria(100);Gammaproteobacteria(100);Enterobacterales(100);Vibrionaceae(100);Vibrionaceae_unclassified(100);
Otu0018	0.0445939	0.0386173	1.15476	8.934	0.0700375	0.374296	0.019802	H1 vs H2	Bacteria(100);Bacteroidota(100);Bacteroidia(100);Flavobacteriales(100);Flavobacteriaceae(100);Flavobacteriaceae_unclassified(100);
Otu0004	0.0409912	0.0500706	0.818668	1.33714	9.08383	0.423235	0.257426	H1 vs H2	Bacteria(100);Proteobacteria(100);Gammaproteobacteria(100);Enterobacterales(100);Vibrionaceae(100);Photobacterium(100);
Otu0016	0.0405475	0.0342833	1.18272	8.38757	0.372999	0.471645	0.00990099	H1 vs H2	Bacteria(100);Firmicutes(100);Bacilli(100);Lactobacillales(100);Lactobacillaceae(100);Latilactobacillus(100);
Otu0011	0.0339869	0.0249869	1.36019	7.37178	1.31607	0.512222	0.019802	H1 vs H2	Bacteria(100);Firmicutes(100);Bacilli(100);Lactobacillales(100);Lactobacillaceae(100);Lactobacillus(100);
Otu0003	0.0297617	0.0393262	0.756789	4.57272	3.38971	0.547754	1	H1 vs H2	Bacteria(100);Proteobacteria(100);Gammaproteobacteria(100);Enterobacterales(100);Vibrionaceae(100);Vibrio(100);
Otu0036	0.0209319	0.0196968	1.0627	4.27313	0.115252	0.572745	0.00990099	H1 vs H2	Bacteria(100);Firmicutes(100);Bacilli(100);Lactobacillales(100);Lactobacillaceae(100);Leuconostoc(100);
Otu0039	0.0169246	0.0146626	1.15427	3.45966	0.147143	0.592951	0.019802	H1 vs H2	Bacteria(100);Proteobacteria(100);Gammaproteobacteria(100);Enterobacterales(100);Moritellaceae(100);Moritella(100);
Otu0014	0.0135619	0.0108251	1.25282	3.57467	1.40534	0.609142	0.049505	H1 vs H2	Bacteria(100);Firmicutes(100);Bacilli(100);Lactobacillales(100);Lactobacillaceae(100);Weissella(100);
Otu0009	0.0124393	0.0129165	0.963055	1.00015	3.01139	0.623994	0.287129	H1 vs H2	Bacteria(100);Firmicutes(100);Bacilli(100);Lactobacillales(100);Vagococcaceae(100);Vagococcus(100);
Otu0022	0.0124355	0.0127763	0.973322	2.889	0.746128	0.63884	0.019802	H1 vs H2	Bacteria(100);Firmicutes(100);Bacilli(100);Lactobacillales(100);Lactobacillaceae(100);Ligilactobacillus(100);
Otu0008	0.0119856	0.0239699	0.500025	0.881539	2.12005	0.65315	0.386139	H1 vs H2	Bacteria(100);Proteobacteria(100);Alphaproteobacteria(100);Rhodobacterales(100);Rhodobacteraceae(100);Rhodobacteraceae_unclassified(100);
Otu0028	0.0111089	0.00825028	1.34649	2.63058	0.554542	0.666413	0.019802	H1 vs H2	Bacteria(100);Firmicutes(100);Bacilli(100);Lactobacillales(100);Streptococcaceae(100);Lactococcus(100);
Otu0013	0.010344	0.0089665	1.15363	2.70377	0.935089	0.678762	0.029703	H1 vs H2	Bacteria(100);Firmicutes(100);Bacilli(100);Lactobacillales(100);Lactobacillaceae(100);Limosilactobacillus(100);
Otu0021	0.00908144	0.0101389	0.895704	0	1.81629	0.689605	0.0990099	H1 vs H2	Bacteria(100);Proteobacteria(100);Gammaproteobacteria(100);Burkholderiales(100);Rhodocyclaceae(100);Thauera(100);
Otu0030	0.0083423	0.0151438	0.550873	0.903085	1.01603	0.699564	0.188119	H1 vs H2	Bacteria(100);Proteobacteria(100);Alphaproteobacteria(100);Rhodobacterales(100);Rhodobacteraceae(100);Pseudophaeobacter(100);
Otu0015	0.00829719	0.00857652	0.96743	0.6353	1.94248	0.70947	0.277228	H1 vs H2	Bacteria(100);Firmicutes(100);Bacilli(100);Lactobacillales(100);Carnobacteriaceae(100);Carnobacterium(100);
Otu0005	0.467916	0.00648552	72.1478	93.5866	0.00347449	0.473468	0.00990099	H3 vs H4	Bacteria(100);Proteobacteria(100);Gammaproteobacteria(100);Enterobacterales(100);Vibrionaceae(100);Enterovibrio(100);
Otu0003	0.310506	0.0230358	13.4792	0.0678125	62.1689	0.787658	0.00990099	H3 vs H4	Bacteria(100);Proteobacteria(100);Gammaproteobacteria(100);Enterobacterales(100);Vibrionaceae(100);Vibrio(100);
Otu0005	0.467779	0.00624333	74.9247	93.5866	0.0307861	0.47669	0.00990099	H3 vs H5	Bacteria(100);Proteobacteria(100);Gammaproteobacteria(100);Enterobacterales(100);Vibrionaceae(100);Enterovibrio(100);
Otu0001	0.165137	0.0956598	1.72629	0.49518	33.5225	0.644973	0.00990099	H3 vs H5	Bacteria(100);Proteobacteria(100);Gammaproteobacteria(100);Enterobacterales(100);Vibrionaceae(100);Vibrionaceae_unclassified(100);
Otu0003	0.155022	0.07843	1.97657	0.0678125	31.0722	0.802948	0.168317	H3 vs H5	Bacteria(100);Proteobacteria(100);Gammaproteobacteria(100);Enterobacterales(100);Vibrionaceae(100);Vibrio(100);
Otu0005	0.454733	0.0167049	27.2216	93.5866	2.63998	0.481716	0.00990099	H3 vs H6	Bacteria(100);Proteobacteria(100);Gammaproteobacteria(100);Enterobacterales(100);Vibrionaceae(100);Enterovibrio(100);
Otu0023	0.0813756	0.0404335	2.01258	0.00202815	16.2771	0.56792	0.00990099	H3 vs H6	Bacteria(100);Bacteroidota(100);Bacteroidia(100);Chitinophagales(100);Saprospiraceae(100);Saprospira(100);
Otu0060	0.0447813	0.0201408	2.22341	0.00792477	8.96419	0.615359	0.00990099	H3 vs H6	Bacteria(100);Proteobacteria(100);Gammaproteobacteria(100);Competibacterales(100);Competibacteraceae(100);Candidatus_Competibacter(100);
Otu0024	0.0435109	0.0242242	1.79617	0.0126796	8.71485	0.661451	0.00990099	H3 vs H6	Bacteria(100);Proteobacteria(100);Gammaproteobacteria(100);Pseudomonadales(100);Unknown_Family(100);Alkalimarinus(100);
Otu0017	0.0423523	0.0225005	1.88228	0.221365	8.69182	0.706317	0.00990099	H3 vs H6	Bacteria(100);Proteobacteria(100);Gammaproteobacteria(100);Thiotrichales(100);Thiotrichaceae(100);Leucothrix(100);
Otu0005	0.467912	0.00604794	77.3672	93.5866	0.00423835	0.47848	0.00990099	H3 vs H2	Bacteria(100);Proteobacteria(100);Gammaproteobacteria(100);Enterobacterales(100);Vibrionaceae(100);Enterovibrio(100);
Otu0002	0.191983	0.151774	1.26493	0.260461	38.6571	0.674799	0.178218	H3 vs H2	Bacteria(100);Bacteroidota(100);Bacteroidia(100);Flavobacteriales(100);Flavobacteriaceae(100);Polaribacter(100);
Otu0004	0.0454192	0.0523134	0.868213	0	9.08383	0.721244	0.19802	H3 vs H2	Bacteria(100);Proteobacteria(100);Gammaproteobacteria(100);Enterobacterales(100);Vibrionaceae(100);Photobacterium(100);
Otu0003	0.155484	0.0800327	1.94275	62.1689	31.0722	0.350088	0.0792079	H4 vs H5	Bacteria(100);Proteobacteria(100);Gammaproteobacteria(100);Enterobacterales(100);Vibrionaceae(100);Vibrio(100);
Otu0001	0.0947851	0.0416611	2.27514	24.0307	33.5225	0.563507	0.376238	H4 vs H5	Bacteria(100);Proteobacteria(100);Gammaproteobacteria(100);Enterobacterales(100);Vibrionaceae(100);Vibrionaceae_unclassified(100);
Otu0058	0.0596647	0.123518	0.483046	0	11.9329	0.697848	0.277228	H4 vs H5	Bacteria(100);Proteobacteria(100);Alphaproteobacteria(100);Rhodobacterales(100);Rhodobacteraceae(100);Shimia(100);
Otu0007	0.034517	0.0287635	1.20003	8.10105	4.24264	0.775567	0.039604	H4 vs H5	Bacteria(100);Proteobacteria(100);Gammaproteobacteria(100);Enterobacterales(100);Vibrionaceae(100);Aliivibrio(100);
Otu0003	0.307834	0.0230652	13.3463	62.1689	0.602173	0.322666	0.00990099	H4 vs H6	Bacteria(100);Proteobacteria(100);Gammaproteobacteria(100);Enterobacterales(100);Vibrionaceae(100);Vibrio(100);
Otu0001	0.112087	0.0123416	9.08205	24.0307	1.61333	0.440154	0.257426	H4 vs H6	Bacteria(100);Proteobacteria(100);Gammaproteobacteria(100);Enterobacterales(100);Vibrionaceae(100);Vibrionaceae_unclassified(100);
Otu0023	0.0813821	0.0383586	2.12161	0.000727649	16.2771	0.525457	0.00990099	H4 vs H6	Bacteria(100);Bacteroidota(100);Bacteroidia(100);Chitinophagales(100);Saprospiraceae(100);Saprospira(100);
Otu0060	0.0448151	0.0191072	2.34546	0.00116855	8.96419	0.572431	0.00990099	H4 vs H6	Bacteria(100);Proteobacteria(100);Gammaproteobacteria(100);Competibacterales(100);Competibacteraceae(100);Candidatus_Competibacter(100);
Otu0024	0.0435472	0.022981	1.89492	0.00540647	8.71485	0.618077	0.00990099	H4 vs H6	Bacteria(100);Proteobacteria(100);Gammaproteobacteria(100);Pseudomonadales(100);Unknown_Family(100);Alkalimarinus(100);
Otu0017	0.0434556	0.0213114	2.03908	0.000696485	8.69182	0.663626	0.00990099	H4 vs H6	Bacteria(100);Proteobacteria(100);Gammaproteobacteria(100);Thiotrichales(100);Thiotrichaceae(100);Leucothrix(100);
Otu0043	0.0405289	0.0300508	1.34868	0	8.10577	0.706108	0.00990099	H4 vs H6	Bacteria(100);Bacteroidota(100);Bacteroidia(100);Bacteroidales(100);Williamwhitmaniaceae(100);Williamwhitmaniaceae_ge(100);
Otu0003	0.293896	0.0458539	6.4094	62.1689	3.38971	0.320454	0.00990099	H4 vs H2	Bacteria(100);Proteobacteria(100);Gammaproteobacteria(100);Enterobacterales(100);Vibrionaceae(100);Vibrio(100);
Otu0002	0.193286	0.15068	1.28275	0	38.6571	0.531205	0.118812	H4 vs H2	Bacteria(100);Bacteroidota(100);Bacteroidia(100);Flavobacteriales(100);Flavobacteriaceae(100);Polaribacter(100);
Otu0001	0.102836	0.0296335	3.47025	24.0307	3.46356	0.643334	0.247525	H4 vs H2	Bacteria(100);Proteobacteria(100);Gammaproteobacteria(100);Enterobacterales(100);Vibrionaceae(100);Vibrionaceae_unclassified(100);
Otu0004	0.0453883	0.0519384	0.873887	0.00617622	9.08383	0.692823	0.207921	H4 vs H2	Bacteria(100);Proteobacteria(100);Gammaproteobacteria(100);Enterobacterales(100);Vibrionaceae(100);Photobacterium(100);
Otu0007	0.0389788	0.0284456	1.3703	8.10105	0.305279	0.735325	0.00990099	H4 vs H2	Bacteria(100);Proteobacteria(100);Gammaproteobacteria(100);Enterobacterales(100);Vibrionaceae(100);Aliivibrio(100);
Otu0001	0.159546	0.0957221	1.66676	33.5225	1.61333	0.173199	0.049505	H5 vs H6	Bacteria(100);Proteobacteria(100);Gammaproteobacteria(100);Enterobacterales(100);Vibrionaceae(100);Vibrionaceae_unclassified(100);
Otu0003	0.15235	0.078438	1.9423	31.0722	0.602173	0.338587	0.207921	H5 vs H6	Bacteria(100);Proteobacteria(100);Gammaproteobacteria(100);Enterobacterales(100);Vibrionaceae(100);Vibrio(100);
Otu0023	0.0813739	0.0369106	2.20462	0.00236047	16.2771	0.426924	0.00990099	H5 vs H6	Bacteria(100);Bacteroidota(100);Bacteroidia(100);Chitinophagales(100);Saprospiraceae(100);Saprospira(100);
Otu0058	0.0596647	0.125784	0.474342	11.9329	0	0.491695	0.188119	H5 vs H6	Bacteria(100);Proteobacteria(100);Alphaproteobacteria(100);Rhodobacterales(100);Rhodobacteraceae(100);Shimia(100);
Otu0060	0.0447482	0.0183864	2.43377	0.014541	8.96419	0.540272	0.00990099	H5 vs H6	Bacteria(100);Proteobacteria(100);Gammaproteobacteria(100);Competibacterales(100);Competibacteraceae(100);Candidatus_Competibacter(100);
Otu0017	0.0430985	0.0205093	2.10141	0.0721191	8.69182	0.587059	0.00990099	H5 vs H6	Bacteria(100);Proteobacteria(100);Gammaproteobacteria(100);Thiotrichales(100);Thiotrichaceae(100);Leucothrix(100);
Otu0024	0.0420884	0.0221304	1.90184	0.297172	8.71485	0.632749	0.00990099	H5 vs H6	Bacteria(100);Proteobacteria(100);Gammaproteobacteria(100);Pseudomonadales(100);Unknown_Family(100);Alkalimarinus(100);
Otu0043	0.0405289	0.0289164	1.40159	0	8.10577	0.676746	0.00990099	H5 vs H6	Bacteria(100);Bacteroidota(100);Bacteroidia(100);Bacteroidales(100);Williamwhitmaniaceae(100);Williamwhitmaniaceae_ge(100);
Otu0007	0.0212089	0.0299864	0.707284	4.24264	0.000858531	0.69977	0.207921	H5 vs H6	Bacteria(100);Proteobacteria(100);Gammaproteobacteria(100);Enterobacterales(100);Vibrionaceae(100);Aliivibrio(100);
Otu0048	0.0189091	0.00365156	5.17838	0	3.78183	0.720297	0.00990099	H5 vs H6	Bacteria(100);Proteobacteria(100);Gammaproteobacteria(100);Enterobacterales(100);Shewanellaceae(100);Psychrobium(100);
Otu0002	0.193286	0.149826	1.29006	0	38.6571	0.213355	0.0594059	H5 vs H2	Bacteria(100);Bacteroidota(100);Bacteroidia(100);Flavobacteriales(100);Flavobacteriaceae(100);Polaribacter(100);
Otu0001	0.153572	0.0900697	1.70504	33.5225	3.46356	0.382873	0.00990099	H5 vs H2	Bacteria(100);Proteobacteria(100);Gammaproteobacteria(100);Enterobacterales(100);Vibrionaceae(100);Vibrionaceae_unclassified(100);
Otu0003	0.142218	0.0785684	1.81012	31.0722	3.38971	0.539857	0.0594059	H5 vs H2	Bacteria(100);Proteobacteria(100);Gammaproteobacteria(100);Enterobacterales(100);Vibrionaceae(100);Vibrio(100);
Otu0058	0.0596647	0.120336	0.495816	11.9329	0	0.605717	0.148515	H5 vs H2	Bacteria(100);Proteobacteria(100);Alphaproteobacteria(100);Rhodobacterales(100);Rhodobacteraceae(100);Shimia(100);
Otu0004	0.0454192	0.0516441	0.879465	0	9.08383	0.655852	0.118812	H5 vs H2	Bacteria(100);Proteobacteria(100);Gammaproteobacteria(100);Enterobacterales(100);Vibrionaceae(100);Photobacterium(100);
Otu0007	0.0198391	0.0286611	0.692195	4.24264	0.305279	0.677751	0.178218	H5 vs H2	Bacteria(100);Proteobacteria(100);Gammaproteobacteria(100);Enterobacterales(100);Vibrionaceae(100);Aliivibrio(100);
Otu0010	0.0185673	0.0138579	1.33984	3.94329	0.453285	0.698247	0.00990099	H5 vs H2	Bacteria(100);Proteobacteria(100);Gammaproteobacteria(100);Enterobacterales(100);Pseudoalteromonadaceae(100);Pseudoalteromonas(100);
Otu0006	0.0157961	0.00682985	2.3128	3.53871	0.402451	0.715683	0.00990099	H5 vs H2	Bacteria(100);Proteobacteria(100);Gammaproteobacteria(100);Enterobacterales(100);Vibrionaceae(100);Catenococcus(100);
Otu0002	0.191659	0.151777	1.26277	0.325348	38.6571	0.205374	0.188119	H6 Vs H2	Bacteria(100);Bacteroidota(100);Bacteroidia(100);Flavobacteriales(100);Flavobacteriaceae(100);Polaribacter(100);
Otu0023	0.0813857	0.0357696	2.27528	16.2771	0	0.292584	0.00990099	H6 Vs H2	Bacteria(100);Bacteroidota(100);Bacteroidia(100);Chitinophagales(100);Saprospiraceae(100);Saprospira(100);
Otu0060	0.0448157	0.0178175	2.51526	8.96419	0.00104563	0.340606	0.00990099	H6 Vs H2	Bacteria(100);Proteobacteria(100);Gammaproteobacteria(100);Competibacterales(100);Competibacteraceae(100);Candidatus_Competibacter(100);
Otu0024	0.0435729	0.0214299	2.03328	8.71485	0.000274284	0.387297	0.00990099	H6 Vs H2	Bacteria(100);Proteobacteria(100);Gammaproteobacteria(100);Pseudomonadales(100);Unknown_Family(100);Alkalimarinus(100);
Otu0004	0.0433258	0.052271	0.82887	0.430125	9.08383	0.433724	0.267327	H6 Vs H2	Bacteria(100);Proteobacteria(100);Gammaproteobacteria(100);Enterobacterales(100);Vibrionaceae(100);Photobacterium(100);
Otu0017	0.0414574	0.0207703	1.99599	8.69182	0.400346	0.478148	0.00990099	H6 Vs H2	Bacteria(100);Proteobacteria(100);Gammaproteobacteria(100);Thiotrichales(100);Thiotrichaceae(100);Leucothrix(100);
Otu0043	0.0405289	0.0280225	1.4463	8.10577	0	0.521577	0.00990099	H6 Vs H2	Bacteria(100);Bacteroidota(100);Bacteroidia(100);Bacteroidales(100);Williamwhitmaniaceae(100);Williamwhitmaniaceae_ge(100);
Otu0048	0.0188843	0.00353945	5.33537	3.78183	0.00497357	0.541812	0.00990099	H6 Vs H2	Bacteria(100);Proteobacteria(100);Gammaproteobacteria(100);Enterobacterales(100);Shewanellaceae(100);Psychrobium(100);
Otu0001	0.0176781	0.0233269	0.757843	1.61333	3.46356	0.560755	1	H6 Vs H2	Bacteria(100);Proteobacteria(100);Gammaproteobacteria(100);Enterobacterales(100);Vibrionaceae(100);Vibrionaceae_unclassified(100);
Otu0003	0.0166687	0.039821	0.418591	0.602173	3.38971	0.578617	1	H6 Vs H2	Bacteria(100);Proteobacteria(100);Gammaproteobacteria(100);Enterobacterales(100);Vibrionaceae(100);Vibrio(100);
Otu0071	0.0162807	0.00667063	2.44066	3.26328	0.00713411	0.596063	0.00990099	H6 Vs H2	Bacteria(100);Fusobacteriota(100);Fusobacteriia(100);Fusobacteriales(100);Fusobacteriaceae(100);Fusobacteriaceae_unclassified(100);
Otu0009	0.0138022	0.0140566	0.981901	0.341609	3.01139	0.610853	0.178218	H6 Vs H2	Bacteria(100);Firmicutes(100);Bacilli(100);Lactobacillales(100);Vagococcaceae(100);Vagococcus(100);
Otu0010	0.0137055	0.00416321	3.29206	3.19439	0.453285	0.625539	0.128713	H6 Vs H2	Bacteria(100);Proteobacteria(100);Gammaproteobacteria(100);Enterobacterales(100);Pseudoalteromonadaceae(100);Pseudoalteromonas(100);
Otu0005	0.0131999	0.0134623	0.980513	2.63998	0.00423835	0.639683	0.762376	H6 Vs H2	Bacteria(100);Proteobacteria(100);Gammaproteobacteria(100);Enterobacterales(100);Vibrionaceae(100);Enterovibrio(100);
Otu0075	0.0119452	0.00399238	2.99201	2.39497	0.00592521	0.652483	0.00990099	H6 Vs H2	Bacteria(100);Firmicutes(100);Clostridia(100);Clostridiales(100);Clostridiaceae(100);Clostridium_sensu_stricto_5(100);
Otu0076	0.0108436	0.00502558	2.15769	2.16873	0	0.664103	0.00990099	H6 Vs H2	Bacteria(100);Proteobacteria(100);Gammaproteobacteria(100);Pseudomonadales(100);Saccharospirillaceae(100);Oleispira(100);
Otu0015	0.0097124	0.00959778	1.01194	0	1.94248	0.67451	0.168317	H6 Vs H2	Bacteria(100);Firmicutes(100);Bacilli(100);Lactobacillales(100);Carnobacteriaceae(100);Carnobacterium(100);
Otu0008	0.00970416	0.0248023	0.39126	0.575745	2.12005	0.684909	0.485149	H6 Vs H2	Bacteria(100);Proteobacteria(100);Alphaproteobacteria(100);Rhodobacterales(100);Rhodobacteraceae(100);Rhodobacteraceae_unclassified(100);
Otu0078	0.00936009	0.00114915	8.14521	1.8907	0.0186865	0.694939	0.00990099	H6 Vs H2	Bacteria(100);Bacteroidota(100);Bacteroidia(100);Bacteroidales(100);Marinifilaceae(100);Marinifilum(100);
Otu0112	0.00918035	0.00366235	2.50668	1.83974	0.00367285	0.704776	0.00990099	H6 Vs H2	Bacteria(100);Bacteroidota(100);Bacteroidia(100);Bacteroidales(100);Marinifilaceae(100);uncultured(100);
