# Supplementary material for: Bacterial 16S Ribosomal Gene Fingerprints as a Tool to Diagnose and Mitigate Fish Larvae Gut Dysbiosis
Source: Environ Microbiol Rep. 2025 Oct 3;17(5):e70187. doi: 10.1111/1758-2229.70187 (PMC12492350; doi:10.1111/1758-2229.70187)
Supplement: Supplementary file 6 — Table S6: Bacteria taxa (phylum, class, family and genus) with significantly different abundance based on the factors quality and species. Three statistical methods were applied and included Generalised Linear Model (GLM), EdgeR and DESeq2. In edgeR output, a positive log‐fold change indicates higher abundance in the good batch, while in DESeq2, a negative log‐fold change indicates higher abundance in the good batch. [file EMI4-17-e70187-s011.xlsx]

## Sheet: Title
Supplementary Table 6. Bacteria taxa (phylum, class, family, genus) with significantly different abundance based on the factors quality and species.
Three statistical methods were applied and included Generalized Linear Model (GLM), EdgeR, and DESeq2.

## Sheet: GLM-Quality
Genus	metadata	value	coef	stderr	N	N.not.0	pval	qval		Family	metadata	value	coef	stderr	N	N.not.0	pval	qval		Class	metadata	value	coef	stderr	N	N.not.0	pval	qval		Phylum	metadata	value	coef	stderr	N	N.not.0	pval	qval
Anaerosalibacter	quality	good	2.89701	0.597549	29	7	5.32477e-05	0.0145366		f__Clostridiaceae	quality	good	1.79522	0.549065	29	19	0.00335619	0.0865898		c__Fusobacteriia	quality	good	2.94639	0.782444	29	18	0.000900732	0.0272186		p__Fusobacteriota	quality	good	2.48258	0.628323	29	18	0.000567433	0.00907893
Peptostreptococcaceae_unclassified	quality	good	3.23924	0.75797	29	13	0.000219667	0.0199897		f__Fusobacteriaceae	quality	good	3.12602	0.907196	29	17	0.00198682	0.0865898		c__Thermoanaerobacteria	quality	good	1.55462	0.446802	29	6	0.00175604	0.0272186		p__Proteobacteria	quality	good	-0.0969924	0.609647	29	29	0.874905	0.878936
Shewanellaceae_unclassified	quality	good	3.3959	0.774046	29	10	0.000170517	0.0199897		f__Moritellaceae	quality	good	4.6547	1.43042	29	13	0.00309832	0.0865898		c__Clostridia	quality	good	0.832859	0.528278	29	23	0.127574	0.720703		p__Bacteroidota	quality	good	0.167408	0.786369	29	29	0.833167	0.878936
Cetobacterium	quality	good	2.57578	0.705519	29	12	0.00117114	0.0488487		f__Wohlfahrtiimonadaceae	quality	good	1.62169	0.487027	29	10	0.00256341	0.0865898		c__Desulfobulbia	quality	good	-1.13696	0.854695	29	8	0.196483	0.720703		p__Firmicutes	quality	good	0.322328	0.605918	29	29	0.599523	0.878936
Clostridium_sensu_stricto_1	quality	good	1.87272	0.498134	29	14	0.000949449	0.0488487		f__Thermoanaerobacteraceae	quality	good	1.07832	0.307735	29	6	0.00165004	0.0865898		c__Coriobacteriia	quality	good	1.79409	1.05612	29	17	0.101486	0.720703		p__Actinobacteriota	quality	good	0.0724154	0.470208	29	28	0.878936	0.878936
Clostridium_sensu_stricto_15	quality	good	3.14859	0.871512	29	8	0.00125253	0.0488487		f__Peptococcaceae	quality	good	1.63496	0.522157	29	8	0.00420233	0.09035		c__Campylobacteria	quality	good	2.12045	1.43568	29	18	0.151716	0.720703		p__Desulfobacterota	quality	good	-0.618337	0.996256	29	11	0.540931	0.878936
Wohlfahrtiimonas	quality	good	1.69718	0.46795	29	7	0.00118493	0.0488487		f__Family_III	quality	good	0.9283	0.333603	29	5	0.00975951	0.179854		c__Negativicutes	quality	good	0.643808	0.497009	29	10	0.206817	0.720703		p__Chloroflexi	quality	good	0.134379	0.572988	29	12	0.816502	0.878936
Caldanaerobius	quality	good	1.07912	0.310645	29	6	0.00178124	0.0607849		f__Shewanellaceae	quality	good	2.8596	1.10461	29	20	0.0156004	0.251557		c__Anaerolineae	quality	good	0.557115	0.432325	29	11	0.209236	0.720703		p__Bdellovibrionota	quality	good	0.415263	0.98501	29	15	0.676798	0.878936
Psychrilyobacter	quality	good	1.69509	0.522672	29	15	0.00328044	0.0814145		f__Otu0154	quality	good	2.73938	1.09001	29	17	0.0182374	0.261403		c__Parcubacteria	quality	good	0.965715	0.563076	29	3	0.0978082	0.720703		p__Campylobacterota	quality	good	1.91053	1.50359	29	18	0.215249	0.878936
Moritella	quality	good	4.48087	1.38104	29	13	0.00316818	0.0814145		f__Sphingomonadaceae	quality	good	-3.62945	1.48763	29	19	0.0215455	0.277937		c__Bacilli	quality	good	0.557783	0.622111	29	29	0.37865	0.781112		p__Cyanobacteria	quality	good	0.15379	0.486888	29	9	0.75461	0.878936
Savagea	quality	good	3.47424	1.06812	29	15	0.00314261	0.0814145		f__Otu0012	quality	good	1.35546	0.573455	29	29	0.0270624	0.29092		c__Alphaproteobacteria	quality	good	0.601677	0.670453	29	29	0.377634	0.781112		p__Otu0082	quality	good	-0.279682	1.16592	29	26	0.81229	0.878936
Clostridiaceae_unclassified	quality	good	2.41996	0.752861	29	15	0.00362739	0.0816404		f__Erysipelotrichaceae	quality	good	1.12426	0.4774	29	15	0.0268097	0.29092		c__Actinobacteria	quality	good	-0.505677	0.483954	29	28	0.30685	0.781112		p__Patescibacteria	quality	good	0.171682	1.05577	29	17	0.87207	0.878936
Oblitimonas	quality	good	1.35789	0.429784	29	6	0.00388764	0.0816404		f__Otu0117	quality	good	-2.20086	0.959814	29	14	0.0301426	0.299108		c__Acidimicrobiia	quality	good	1.13967	1.02793	29	12	0.277448	0.781112		p__Planctomycetota	quality	good	0.824676	0.834988	29	10	0.332229	0.878936
Myroides	quality	good	1.62533	0.524012	29	12	0.00452978	0.0824419		f__Pseudoalteromonadaceae	quality	good	2.88772	1.30114	29	26	0.0353561	0.325781		c__Gemmatimonadetes	quality	good	-0.575824	0.614384	29	4	0.356973	0.781112		p__Acidobacteriota	quality	good	-0.292089	0.371386	29	4	0.438459	0.878936
Fusobacteriaceae_unclassified	quality	good	2.80871	0.898189	29	13	0.00424304	0.0824419		f__Beijerinckiaceae	quality	good	-1.91839	0.893749	29	11	0.0409802	0.330402		c__Saccharimonadia	quality	good	-0.595377	0.700729	29	9	0.403155	0.781112		p__Gemmatimonadota	quality	good	-0.578142	0.634851	29	4	0.370553	0.878936
Photobacterium	quality	good	1.41028	0.496534	29	22	0.00924108	0.114673		f__Alcaligenaceae	quality	good	1.73294	0.799909	29	11	0.0394054	0.330402		c__Planctomycetes	quality	good	0.642785	0.634937	29	6	0.320406	0.781112		p__Verrucomicrobiota	quality	good	-0.568408	0.647896	29	5	0.388056	0.878936
Latilactobacillus	quality	good	1.55581	0.537366	29	18	0.00815595	0.114673		f__Otu0225	quality	good	1.58751	0.777172	29	9	0.0510906	0.387688		c__Bacteroidia	quality	good	0.510301	0.773195	29	29	0.515431	0.815267
Ureibacillus	quality	good	2.17675	0.768804	29	13	0.00875981	0.114673		f__Family_XI	quality	good	0.881989	0.513815	29	20	0.0990502	0.395795		c__Desulfovibrionia	quality	good	0.120086	0.179946	29	7	0.511409	0.815267
Sphingomonadaceae_unclassified	quality	good	-3.91476	1.38899	29	18	0.00893539	0.114673		f__Planococcaceae	quality	good	1.44483	0.799027	29	21	0.0820286	0.395795		c__Blastocatellia	quality	good	-0.108321	0.150472	29	3	0.4778	0.815267
Thermoanaerobacterium	quality	good	0.905224	0.3159	29	5	0.00800838	0.114673		f__Moraxellaceae	quality	good	-1.36543	0.815929	29	28	0.105807	0.395795		c__Thermoleophilia	quality	good	-0.211166	0.328665	29	3	0.525979	0.815267
Erysipelotrichaceae_unclassified	quality	good	2.37216	0.841573	29	9	0.00902346	0.114673		f__Nitrincolaceae	quality	good	-2.39049	1.31558	29	14	0.0812427	0.395795		c__Verrucomicrobiae	quality	good	-0.418759	0.778286	29	5	0.594949	0.878257
Peptococcus	quality	good	1.50334	0.514995	29	8	0.00705434	0.114673		f__Otu0094	quality	good	1.55486	0.928534	29	16	0.106769	0.395795		c__Phycisphaerae	quality	good	0.484682	0.982598	29	6	0.625824	0.881843
Carnobacterium	quality	good	-1.47826	0.54759	29	19	0.0126436	0.127841		f__Crocinitomicaceae	quality	good	-2.24495	1.29113	29	19	0.0936488	0.395795		c__Cyanobacteriia	quality	good	0.158825	0.465888	29	9	0.735871	0.9505
Clostridium_sensu_stricto_7	quality	good	1.90185	0.704675	29	16	0.0123851	0.127841		f__Otu0101	quality	good	1.50866	0.790657	29	15	0.0671669	0.395795		c__Vicinamibacteria	quality	good	-0.0993426	0.267618	29	3	0.713383	0.9505
Coriobacteriales_unclassified	quality	good	1.58853	0.589849	29	11	0.0121546	0.127841		f__Otu0080	quality	good	1.45421	0.851539	29	14	0.100618	0.395795		c__Gammaproteobacteria	quality	good	0.125362	0.537194	29	29	0.817472	0.972478
W5053	quality	good	2.219	0.823411	29	10	0.0122286	0.127841		f__Bacteroidaceae	quality	good	2.07736	1.13787	29	17	0.0792576	0.395795		c__Chloroflexia	quality	good	-0.0747381	0.593254	29	11	0.900743	0.972478
Erysipelotrichaceae_UCG.009	quality	good	1.36419	0.499387	29	7	0.0110089	0.127841		f__Oleiphilaceae	quality	good	0.979302	0.587676	29	3	0.107386	0.395795		c__Bdellovibrionia	quality	good	0.069293	1.20009	29	14	0.954393	0.972478
Marinibacterium	quality	good	0.90396	0.352724	29	3	0.0165652	0.16151		f__Oxalobacteraceae	quality	good	-1.56251	0.782619	29	6	0.0560523	0.395795		c__0082	quality	good	0.0592432	1.14747	29	26	0.959214	0.972478
Pseudarcobacter	quality	good	1.13381	0.449339	29	4	0.0182268	0.171583		f__SC.I.84	quality	good	-1.68128	0.903852	29	4	0.0738625	0.395795		c__Oligoflexia	quality	good	-0.028129	0.807677	29	8	0.972478	0.972478
Tepidimicrobium	quality	good	2.15801	0.862925	29	18	0.019375	0.176312		f__Stappiaceae	quality	good	-0.332926	0.197838	29	4	0.105024	0.395795		c__Gracilibacteria	quality	good	0.100998	0.521686	29	8	0.848006	0.972478
Micrococcales_unclassified	quality	good	-2.27164	0.928455	29	14	0.021459	0.188978		f__Anaerovoracaceae	quality	good	1.37249	0.702406	29	9	0.0611993	0.395795		c__Desulfobacteria	quality	good	0.0149498	0.155441	29	3	0.924247	0.972478
Kocuria	quality	good	-0.759092	0.31569	29	5	0.0240467	0.205148		f__Candidatus_Campbellbacteria_fa	quality	good	0.956672	0.541911	29	3	0.0888303	0.395795
Flavobacterium	quality	good	1.81744	0.768044	29	8	0.0255177	0.211101		f__Caldilineaceae	quality	good	0.627622	0.373803	29	7	0.104853	0.395795
Ligilactobacillus	quality	good	2.12113	0.89864	29	18	0.0269378	0.216295		f__Alcanivoracaceae1	quality	good	-0.728085	0.386491	29	5	0.0711482	0.395795
Fusobacterium	quality	good	2.74709	1.2321	29	14	0.0344838	0.254605		f__Xanthobacteraceae	quality	good	1.83496	0.944734	29	12	0.0626774	0.395795
Methylobacterium.Methylorubrum	quality	good	-2.12984	0.949925	29	11	0.0333688	0.254605		f__Lactobacillaceae	quality	good	0.799422	0.499403	29	29	0.12316	0.418096
Bacteroidia_unclassified	quality	good	2.41496	1.08458	29	17	0.0345069	0.254605		f__Carnobacteriaceae	quality	good	-1.34619	0.837475	29	23	0.121117	0.418096
Atopobiaceae_unclassified	quality	good	1.92298	0.871721	29	11	0.0361848	0.256043		f__Oscillospirales_fa	quality	good	1.42892	0.889567	29	7	0.119902	0.418096
Micrococcus	quality	good	1.7549	0.797825	29	9	0.0365776	0.256043		f__Marinobacteraceae	quality	good	-0.84371	0.535046	29	5	0.12705	0.420243
Kurthia	quality	good	1.48473	0.692429	29	10	0.0412381	0.28145		f__Marinifilaceae	quality	good	1.16776	0.793887	29	11	0.153927	0.496416
Ignatzschineria	quality	good	1.33443	0.627422	29	10	0.0429032	0.285673		f__Desulfocapsaceae	quality	good	-1.11915	0.788954	29	8	0.169607	0.520937
Tissierella	quality	good	1.49801	0.718606	29	9	0.0469722	0.30532		f__Microtrichaceae	quality	good	0.83537	0.59102	29	4	0.168978	0.520937
Aliivibrio	quality	good	2.63293	1.29607	29	22	0.053069	0.308252		f__Enterococcaceae	quality	good	-0.893124	0.637758	29	20	0.174362	0.523085
Clostridium_sensu_stricto_18	quality	good	0.983597	0.478311	29	14	0.0502035	0.308252		f__Atopobiaceae	quality	good	1.57024	1.13974	29	12	0.179811	0.527174
Enhydrobacter	quality	good	-2.22188	1.09589	29	6	0.0527424	0.308252		f__Caulobacteraceae	quality	good	-0.950068	0.703146	29	6	0.187976	0.538865
Paenalcaligenes	quality	good	1.70242	0.838336	29	11	0.0523927	0.308252		f__Veillonellaceae	quality	good	0.777589	0.588762	29	7	0.198069	0.555455
Haloimpatiens	quality	good	1.64285	0.811332	29	8	0.0529096	0.308252		f__Corynebacteriaceae	quality	good	-1.35268	1.04422	29	20	0.206797	0.567591
Massilia	quality	good	-1.7367	0.866918	29	6	0.0552753	0.314378		f__Alteromonadaceae	quality	good	1.64596	1.31698	29	25	0.222433	0.579462
Enterococcus	quality	good	-1.23419	0.618861	29	20	0.0577433	0.317592		f__Arcobacteraceae	quality	good	1.8084	1.48197	29	18	0.233457	0.579462
Phaeobacter	quality	good	-1.93571	0.976936	29	8	0.058167	0.317592		f__Otu0210	quality	good	1.2315	1.00596	29	15	0.231504	0.579462
Sporanaerobacter	quality	good	0.962573	0.493777	29	7	0.0618148	0.330891		f__Bacteroidetes_VC2.1_Bac22_fa	quality	good	-0.524846	0.414571	29	6	0.218293	0.579462
Oscillospirales_unclassified	quality	good	1.51885	0.793882	29	9	0.0665157	0.349207		f__Isosphaeraceae	quality	good	0.643963	0.528432	29	6	0.233582	0.579462
Shewanella	quality	good	2.0909	1.10857	29	14	0.0705545	0.363422		f__Rhodobacteraceae	quality	good	0.742809	0.644703	29	29	0.259672	0.632031
SC.I.84_ge	quality	good	-1.80401	0.96931	29	4	0.0737149	0.37267		f__Thiotrichaceae	quality	good	1.28401	1.13554	29	18	0.268296	0.63719
Pseudoalteromonas	quality	good	2.40647	1.33511	29	26	0.0830196	0.389818		f__Iamiaceae	quality	good	0.43663	0.389141	29	4	0.271744	0.63719
Bacillus	quality	good	1.12233	0.62754	29	18	0.0861182	0.389818		f__Saccharimonadales_fa	quality	good	-0.764633	0.68829	29	9	0.27661	0.63719
Anaerovoracaceae_unclassified	quality	good	1.19268	0.659553	29	9	0.0817722	0.389818		f__Otu0046	quality	good	0.696789	0.639283	29	29	0.285601	0.646361
Alcanivorax	quality	good	-0.716087	0.402312	29	5	0.0871021	0.389818		f__Bacillaceae	quality	good	0.719443	0.696423	29	24	0.311052	0.691823
Chloronema	quality	good	-1.23032	0.681834	29	8	0.0826657	0.389818		f__Morganellaceae	quality	good	1.23713	1.26134	29	15	0.335615	0.711266
Rhizobiales_unclassified	quality	good	1.86204	1.01851	29	10	0.0786137	0.389818		f__Microbacteriaceae	quality	good	-1.15951	1.19118	29	13	0.339188	0.711266
Candidatus_Campbellbacteria_ge	quality	good	0.984695	0.55454	29	3	0.0870764	0.389818		f__Yersiniaceae	quality	good	-1.09168	1.09067	29	16	0.325974	0.711266
Planococcaceae_unclassified	quality	good	2.03443	1.16713	29	20	0.0929748	0.390494		f__Gemmatimonadaceae	quality	good	-0.662783	0.684961	29	4	0.341849	0.711266
Alteromonas	quality	good	0.857817	0.482318	29	7	0.088839	0.390494		f__Aeromonadaceae	quality	good	0.472141	0.527703	29	12	0.379112	0.776276
Corynebacterium	quality	good	-1.82227	1.04234	29	20	0.0924824	0.390494		f__Idiomarinaceae	quality	good	0.0797081	0.0913931	29	3	0.392532	0.791198
Salinirepens	quality	good	-1.89368	1.08245	29	9	0.0922988	0.390494		f__Otu0024	quality	good	-0.906724	1.10268	29	16	0.419137	0.806995
Cerasibacillus	quality	good	1.10572	0.642749	29	13	0.0972315	0.396182		f__Bifidobacteriaceae	quality	good	1.12587	1.35868	29	14	0.415068	0.806995
Xanthobacteraceae_unclassified	quality	good	1.58985	0.922701	29	12	0.0964118	0.396182		f__Paenibacillaceae	quality	good	0.767199	0.925056	29	7	0.414177	0.806995
Crocinitomicaceae_unclassified	quality	good	-2.09182	1.2247	29	17	0.0992886	0.398615		f__Vagococcaceae	quality	good	0.289573	0.3693	29	19	0.440952	0.812611
Bacteroides	quality	good	1.80203	1.09687	29	17	0.112252	0.42186		f__Staphylococcaceae	quality	good	0.518599	0.645562	29	26	0.428811	0.812611
Oleiphilus	quality	good	1.0008	0.6074	29	3	0.111201	0.42186		f__Pyrinomonadaceae	quality	good	-0.177055	0.224448	29	3	0.437087	0.812611
Ruegeria	quality	good	1.35307	0.824404	29	17	0.112805	0.42186		f__Marinilabiliaceae	quality	good	-0.0619882	0.085097	29	3	0.473962	0.837549
Litoreibacter	quality	good	0.988754	0.590752	29	7	0.107642	0.42186		f__Halomonadaceae	quality	good	0.315349	0.422451	29	5	0.461921	0.837549
Lysinibacillus	quality	good	1.2767	0.770023	29	11	0.109068	0.42186		f__Otu0321	quality	good	-0.249044	0.34062	29	3	0.470997	0.837549
Sphingomonas	quality	good	-1.84291	1.13687	29	11	0.11663	0.424533		f__Otu0037	quality	good	0.49115	0.713016	29	23	0.497558	0.867365
Stappiaceae_unclassified	quality	good	-0.316303	0.19449	29	4	0.116616	0.424533		f__Peptostreptococcaceae	quality	good	0.279657	0.442127	29	20	0.533188	0.901336
Nautella	quality	good	1.8739	1.18016	29	7	0.125207	0.438226		f__Williamwhitmaniaceae	quality	good	-0.101876	0.182931	29	3	0.583204	0.901336
Rothia	quality	good	-0.974701	0.615079	29	5	0.124759	0.438226		f__Saccharospirillaceae	quality	good	-0.556847	0.876084	29	10	0.531197	0.901336
Oscillospirales_ge	quality	good	1.51097	0.953252	29	7	0.124654	0.438226		f__Nocardiaceae	quality	good	-0.453754	0.811044	29	6	0.580736	0.901336
Lapidilactobacillus	quality	good	-1.0997	0.697524	29	5	0.12729	0.439876		f__Rhizobiaceae	quality	good	0.687469	1.2496	29	16	0.586916	0.901336
Peptostreptococcales.Tissierellales_unclassified	quality	good	1.05538	0.680601	29	15	0.132712	0.452879		f__Brevibacteriaceae	quality	good	0.866346	1.42159	29	9	0.547377	0.901336
Marinobacter	quality	good	-0.898581	0.582915	29	5	0.135444	0.456497		f__Selenomonadaceae	quality	good	0.261811	0.433571	29	7	0.551106	0.901336
Alteromonadaceae_unclassified	quality	good	1.68275	1.09684	29	16	0.137457	0.457633		f__Otu0285	quality	good	-0.173465	0.306034	29	3	0.57553	0.901336
Enterobacterales_unclassified	quality	good	0.844869	0.557145	29	29	0.143217	0.45952		f__Granulosicoccaceae	quality	good	0.448755	0.762931	29	4	0.561287	0.901336
Secundilactobacillus	quality	good	1.64797	1.09533	29	13	0.144757	0.45952		f__Leptotrichiaceae	quality	good	-0.374877	0.623088	29	4	0.552446	0.901336
Epibacterium	quality	good	1.36127	0.900369	29	7	0.142873	0.45952		f__Flavobacteriaceae	quality	good	0.420802	0.827206	29	29	0.615482	0.90181
Acetoanaerobium	quality	good	-0.836922	0.550813	29	6	0.140353	0.45952		f__Saprospiraceae	quality	good	0.510162	1.05477	29	13	0.633124	0.90181
Family_XI_unclassified	quality	good	1.61417	1.08502	29	18	0.148782	0.461563		f__Comamonadaceae	quality	good	0.405989	0.845974	29	15	0.635497	0.90181
Schleiferilactobacillus	quality	good	0.696757	0.467937	29	7	0.148308	0.461563		f__Listeriaceae	quality	good	-0.333601	0.711366	29	14	0.643152	0.90181
Leucothrix	quality	good	1.79739	1.21367	29	17	0.150506	0.461663		f__Chromatiaceae	quality	good	-0.266764	0.555996	29	11	0.635461	0.90181
Peptoniphilus	quality	good	1.49256	1.02308	29	16	0.15746	0.463174		f__Otu0221	quality	good	0.599048	1.26244	29	13	0.638993	0.90181
Desulforhopalus	quality	good	-0.497887	0.340476	29	7	0.157625	0.463174		f__WD2101_soil_group	quality	good	0.496139	0.959397	29	6	0.609282	0.90181
Furfurilactobacillus	quality	good	1.84234	1.2712	29	8	0.15906	0.463174		f__Chthoniobacteraceae	quality	good	-0.421517	0.850111	29	5	0.624021	0.90181
Bacteroidales_unclassified	quality	good	1.23292	0.848765	29	14	0.159481	0.463174		f__Micrococcaceae	quality	good	-0.379262	0.830345	29	20	0.651652	0.903904
Lentilactobacillus	quality	good	1.57804	1.0781	29	9	0.155517	0.463174		f__Desulfovibrionaceae	quality	good	0.0878538	0.204797	29	7	0.672065	0.922302
Lactiplantibacillus	quality	good	2.30182	1.61694	29	13	0.166455	0.463695		f__Vibrionaceae	quality	good	0.273305	0.760485	29	29	0.722596	0.970988
uncultured.1	quality	good	0.458068	0.31934	29	4	0.165404	0.463695		f__Chloroflexaceae	quality	good	-0.215717	0.587347	29	11	0.716459	0.970988
Dellaglioa	quality	good	-1.01258	0.708296	29	8	0.164614	0.463695		f__Lachnospiraceae	quality	good	0.30902	1.07262	29	17	0.775614	0.974332
Tropicibacter	quality	good	1.17404	0.815692	29	9	0.162091	0.463695		f__Phormidiaceae	quality	good	0.144269	0.506389	29	9	0.777955	0.974332
Streptococcus	quality	good	-0.747023	0.536263	29	21	0.176848	0.487672		f__Nitrosomonadaceae	quality	good	-0.397517	1.25026	29	8	0.752994	0.974332
Bifidobacteriaceae_ge	quality	good	1.27156	0.925146	29	10	0.18089	0.493831		f__1.20_fa	quality	good	-0.111459	0.372442	29	7	0.767058	0.974332
Brevundimonas	quality	good	-1.00977	0.744493	29	6	0.186353	0.503708		f__JGI_0000069.P22_fa	quality	good	0.22596	0.702976	29	8	0.750468	0.974332
MND1	quality	good	-1.17287	0.869439	29	3	0.188544	0.504633		f__Kordiimonadaceae	quality	good	-0.10909	0.318444	29	4	0.735057	0.974332
Candidatus_Microthrix	quality	good	0.823443	0.62073	29	4	0.195787	0.51893		f__Otu0324	quality	good	0.29126	0.937291	29	6	0.758379	0.974332
uncultured.3	quality	good	0.517971	0.396583	29	7	0.202684	0.530778		f__Psychromonadaceae	quality	good	-0.207287	0.895506	29	21	0.818915	0.978148
Saccharimonadales_ge	quality	good	-0.889171	0.682913	29	9	0.204145	0.530778		f__Marinomonadaceae	quality	good	-0.0907779	0.366189	29	6	0.806429	0.978148
Amphritea	quality	good	-1.68542	1.32351	29	12	0.21446	0.543434		f__Oceanospirillaceae	quality	good	0.143512	0.537802	29	5	0.792019	0.978148
Planktotalea	quality	good	1.15656	0.910808	29	7	0.214985	0.543434		f__Francisellaceae	quality	good	-0.175265	0.756077	29	5	0.818498	0.978148
Phreatobacter	quality	good	-0.430137	0.336622	29	5	0.212281	0.543434		f__Desulfolunaceae	quality	good	0.0392185	0.155911	29	3	0.803641	0.978148
Streptococcaceae_unclassified	quality	good	0.806673	0.643468	29	16	0.221306	0.554279		f__Competibacteraceae	quality	good	-0.124111	0.58107	29	11	0.83258	0.985348
Micrococcaceae_unclassified	quality	good	-1.06556	0.864425	29	16	0.22867	0.567517		f__Streptococcaceae	quality	good	-0.0404644	0.481656	29	21	0.933782	0.987792
Marinifilum	quality	good	0.971885	0.80611	29	11	0.239382	0.58875		f__Rhodocyclaceae	quality	good	-0.019891	0.632942	29	12	0.975187	0.987792
Bacteroidetes_VC2.1_Bac22_ge	quality	good	-0.429909	0.361432	29	6	0.24652	0.600892		f__Pseudomonadaceae	quality	good	-0.0256826	0.535101	29	29	0.962099	0.987792
Morganellaceae_unclassified	quality	good	1.25547	1.06743	29	11	0.249949	0.603859		f__Colwelliaceae	quality	good	-0.0289977	1.14103	29	23	0.979915	0.987792
Pseudomonas	quality	good	-0.607433	0.527414	29	29	0.260157	0.607824		f__Enterobacteriaceae	quality	good	-0.0962597	0.832467	29	27	0.908813	0.987792
Proteus	quality	good	1.09312	0.945134	29	12	0.257978	0.607824		f__Bacteriovoracaceae	quality	good	0.051066	1.02356	29	7	0.960581	0.987792
Bifidobacteriaceae_unclassified	quality	good	1.47614	1.27661	29	13	0.258434	0.607824		f__Otu0082	quality	good	-0.0312123	1.1758	29	26	0.979019	0.987792
Ottowia	quality	good	-0.796469	0.692709	29	7	0.260496	0.607824		f__Bdellovibrionaceae	quality	good	0.0208357	0.828998	29	10	0.980134	0.987792
Arcobacteraceae_unclassified	quality	good	1.51881	1.33918	29	16	0.267283	0.618375		f__Propionibacteriaceae	quality	good	-0.242591	1.42105	29	22	0.865727	0.987792
Iamia	quality	good	0.419798	0.372525	29	4	0.269716	0.618761		f__Aerococcaceae	quality	good	0.117704	0.613888	29	12	0.849399	0.987792
uncultured	quality	good	1.16806	1.06484	29	14	0.282888	0.64357		f__Weeksellaceae	quality	good	-0.0608339	0.923449	29	18	0.948012	0.987792
Colwelliaceae_unclassified	quality	good	-1.11669	1.04131	29	16	0.293229	0.661584		f__Oligoflexaceae	quality	good	-0.0457582	0.78453	29	8	0.953926	0.987792
Catenococcus	quality	good	1.38867	1.30905	29	23	0.298495	0.662512		f__Fusibacteraceae	quality	good	0.0736954	0.721288	29	5	0.919485	0.987792
uncultured.7	quality	good	0.53548	0.503428	29	6	0.296951	0.662512		f__Rhodanobacteraceae	quality	good	0.181661	1.16638	29	7	0.877406	0.987792
Nitrincolaceae_unclassified	quality	good	-0.935262	0.892957	29	9	0.305265	0.666699		f__Exiguobacteraceae	quality	good	0.0738392	0.976552	29	7	0.940287	0.987792
Gemmatimonas	quality	good	-0.710575	0.677592	29	4	0.303653	0.666699		f__Cryomorphaceae	quality	good	-0.102665	0.969831	29	13	0.916494	0.987792
Alkalimarinus	quality	good	-1.18794	1.16026	29	16	0.316281	0.676326		f__Prevotellaceae	quality	good	-0.028111	0.898617	29	7	0.975277	0.987792
Pseudophaeobacter	quality	good	1.55207	1.50964	29	22	0.313073	0.676326		f__MBAE14	quality	good	0.0408834	0.279343	29	3	0.884876	0.987792
Megasphaera	quality	good	0.63358	0.624399	29	7	0.319584	0.676326		f__Otu0219	quality	good	0.117542	0.868618	29	15	0.89342	0.987792
Providencia	quality	good	0.348361	0.345323	29	6	0.32206	0.676326		f__Acetobacteraceae	quality	good	0.00273613	0.821735	29	3	0.997368	0.997368
Marivita	quality	good	0.421276	0.413691	29	5	0.318053	0.676326
Yersiniaceae_unclassified	quality	good	-1.1091	1.12066	29	16	0.331294	0.690406
Brochothrix	quality	good	-0.644562	0.661542	29	14	0.339137	0.69878
Microbacteriaceae_unclassified	quality	good	-1.20572	1.2486	29	13	0.342991	0.69878
Winogradskyella	quality	good	0.403034	0.415293	29	5	0.340691	0.69878
Enterobacteriaceae_unclassified	quality	good	0.903844	0.946472	29	21	0.348251	0.698864
Poseidonibacter	quality	good	0.915264	0.954301	29	6	0.346212	0.698864
RB41	quality	good	-0.225552	0.238567	29	3	0.352833	0.698864
Idiomarina	quality	good	0.0780846	0.0823425	29	3	0.353272	0.698864
Geobacillus	quality	good	0.567979	0.610178	29	19	0.36058	0.70819
Flavobacteriales_unclassified	quality	good	0.967309	1.05029	29	15	0.365262	0.71226
Tamlana	quality	good	0.532958	0.611398	29	3	0.391056	0.734221
Oceanobacillus	quality	good	0.988337	1.1173	29	12	0.384427	0.734221
Pseudofulvibacter	quality	good	-1.22016	1.40407	29	14	0.39266	0.734221
uncultured_ge.1	quality	good	-0.290581	0.328853	29	3	0.384715	0.734221
Companilactobacillus	quality	good	0.588802	0.676478	29	4	0.391819	0.734221
Yoonia.Loktanella	quality	good	-0.291971	0.334846	29	3	0.39105	0.734221
Limosilactobacillus	quality	good	0.521456	0.603305	29	22	0.396229	0.735854
Moraxella	quality	good	-0.382486	0.450944	29	4	0.403813	0.744871
Vibrionaceae_unclassified	quality	good	-1.11974	1.34819	29	29	0.413765	0.758106
Chromatiaceae_unclassified	quality	good	-0.493267	0.613716	29	10	0.428889	0.770307
Oleispira	quality	good	-0.754848	0.934778	29	10	0.427548	0.770307
Carboxylicivirga	quality	good	-0.0652609	0.0804493	29	3	0.425893	0.770307
Lactobacillaceae_unclassified	quality	good	0.493113	0.678517	29	27	0.474598	0.80991
Comamonadaceae_unclassified	quality	good	-0.595051	0.819404	29	14	0.474352	0.80991
Profundimonas	quality	good	-0.351788	0.475147	29	4	0.465806	0.80991
Thiothrix	quality	good	-0.527967	0.702147	29	5	0.458631	0.80991
Paenibacillus	quality	good	0.692025	0.949294	29	7	0.472285	0.80991
Candidatus_Udaeobacter	quality	good	-0.604565	0.833851	29	5	0.474672	0.80991
Facklamia	quality	good	-0.219979	0.295416	29	4	0.462924	0.80991
uncultured_ge	quality	good	-0.194955	0.263998	29	3	0.46661	0.80991
Escherichia.Shigella	quality	good	-0.677334	0.955216	29	25	0.484467	0.816417
Aerococcus	quality	good	0.375231	0.525962	29	9	0.481725	0.816417
Paucilactobacillus	quality	good	0.649906	0.926821	29	16	0.48999	0.820658
Lactobacillus	quality	good	-0.640874	0.95396	29	25	0.50762	0.821682
Thalassotalea	quality	good	-1.05052	1.52971	29	15	0.498099	0.821682
Carnobacteriaceae_unclassified	quality	good	0.606088	0.896852	29	17	0.505264	0.821682
Pseudomonadaceae_unclassified	quality	good	-0.545216	0.796049	29	23	0.499425	0.821682
Nitrosomonas	quality	good	0.380124	0.567445	29	6	0.508661	0.821682
Kordia	quality	good	-0.284425	0.415602	29	4	0.499652	0.821682
Serratia	quality	good	-0.795217	1.21051	29	14	0.51684	0.829984
Leptotrichia	quality	good	-0.422556	0.650859	29	4	0.521693	0.832879
Vibrionaceae_ge	quality	good	-0.620146	1.00935	29	12	0.544216	0.849875
Hathewaya	quality	good	0.426365	0.6974	29	9	0.546131	0.849875
Gordonia	quality	good	-0.491815	0.812128	29	6	0.550187	0.849875
uncultured.6	quality	good	0.519932	0.855817	29	8	0.548577	0.849875
Roseovarius	quality	good	0.400734	0.642402	29	3	0.53799	0.849875
Donghicola	quality	good	0.48213	0.798241	29	3	0.551018	0.849875
Leuconostoc	quality	good	0.522881	0.884658	29	17	0.560181	0.854354
Glaciecola	quality	good	-0.634794	1.07526	29	15	0.559993	0.854354
Acinetobacter	quality	good	-0.632366	1.09258	29	26	0.567533	0.860759
Bacillaceae_ge	quality	good	0.602418	1.04959	29	12	0.570788	0.860913
Enterovibrio	quality	good	-0.601672	1.086	29	12	0.58496	0.861797
Tenacibaculum	quality	good	0.71943	1.29695	29	15	0.584041	0.861797
uncultured.2	quality	good	0.309444	0.564115	29	6	0.588305	0.861797
Ideonella	quality	good	-0.362656	0.645118	29	7	0.57871	0.861797
Colwelliaceae_ge	quality	good	-0.613447	1.1258	29	9	0.590315	0.861797
Halomonas	quality	good	0.21505	0.379205	29	5	0.575424	0.861797
Flavobacteriaceae_unclassified	quality	good	0.478769	0.892904	29	28	0.596283	0.861827
Bacteria_unclassified	quality	good	-0.590668	1.1188	29	26	0.601932	0.861827
Macrococcus	quality	good	0.301378	0.572047	29	15	0.602963	0.861827
Bifidobacterium	quality	good	0.593505	1.11761	29	10	0.599767	0.861827
Marinomonas	quality	good	-0.212622	0.408172	29	6	0.607468	0.863743
Bacillaceae_unclassified	quality	good	0.361519	0.726051	29	23	0.622826	0.875608
uncultured.5	quality	good	-0.255412	0.513179	29	8	0.622766	0.875608
Granulosicoccus	quality	good	0.387427	0.784568	29	4	0.625434	0.875608
Williamwhitmaniaceae_ge	quality	good	-0.0992196	0.206693	29	3	0.635935	0.878369
Candidatus_Chloroploca	quality	good	-0.288567	0.604305	29	11	0.637059	0.878369
Loigolactobacillus	quality	good	0.295618	0.613889	29	9	0.634483	0.878369
Liquorilactobacillus	quality	good	-0.377118	0.81758	29	8	0.648347	0.889441
Clostridium_sensu_stricto_5	quality	good	0.271843	0.607559	29	16	0.658589	0.898821
Desulfocapsaceae_unclassified	quality	good	-0.288838	0.671983	29	7	0.6714	0.898821
Rhizobiaceae_unclassified	quality	good	0.594921	1.35279	29	16	0.663734	0.898821
Brevibacterium	quality	good	0.548445	1.26411	29	9	0.667871	0.898821
X1.20_ge	quality	good	-0.143868	0.335653	29	7	0.671646	0.898821
Competibacteraceae_unclassified	quality	good	-0.242217	0.628782	29	11	0.703299	0.901724
Staphylococcus	quality	good	0.345887	0.849707	29	25	0.687196	0.901724
Gammaproteobacteria_unclassified	quality	good	0.246898	0.636338	29	29	0.701121	0.901724
Candidatus_Competibacter	quality	good	-0.305948	0.789182	29	11	0.701543	0.901724
Aeromonas	quality	good	0.229841	0.597388	29	12	0.703543	0.901724
Cutibacterium	quality	good	-0.588156	1.4567	29	22	0.689569	0.901724
NS3a_marine_group	quality	good	-0.374767	0.949446	29	5	0.696199	0.901724
Sporosarcina	quality	good	0.514088	1.32547	29	8	0.701166	0.901724
Olsenella	quality	good	-0.400178	0.999337	29	4	0.691982	0.901724
Vibrio	quality	good	0.47229	1.27434	29	29	0.713944	0.91078
Polaribacter	quality	good	-0.45664	1.31247	29	20	0.730891	0.914602
Thauera	quality	good	-0.214041	0.647837	29	12	0.743922	0.914602
Lactococcus	quality	good	-0.221169	0.698022	29	19	0.754253	0.914602
Lacticaseibacillus	quality	good	0.293612	0.927375	29	15	0.754202	0.914602
Desulfovibrio	quality	good	0.0887669	0.250606	29	7	0.726508	0.914602
Levilactobacillus	quality	good	0.2698	0.81334	29	14	0.742853	0.914602
Colwellia	quality	good	0.438966	1.29323	29	11	0.736909	0.914602
WD2101_soil_group_ge	quality	good	0.282248	0.885621	29	6	0.752413	0.914602
Francisellaceae_unclassified	quality	good	-0.228757	0.726059	29	5	0.75522	0.914602
Selenomonas	quality	good	0.155634	0.498086	29	7	0.757143	0.914602
Halarcobacter	quality	good	0.318771	0.911365	29	4	0.729272	0.914602
Kordiimonas	quality	good	-0.114097	0.321952	29	4	0.726336	0.914602
Saprospira	quality	good	0.156721	0.558126	29	9	0.781452	0.932397
Gallicola	quality	good	0.180508	0.656176	29	15	0.785536	0.932397
Oligoflexus	quality	good	-0.226119	0.796436	29	8	0.778679	0.932397
Anoxybacillus	quality	good	0.276147	1.00148	29	4	0.784898	0.932397
Oceanospirillum	quality	good	0.145795	0.553924	29	5	0.794796	0.939304
Agarivorans	quality	good	-0.292579	1.1664	29	13	0.804084	0.946185
Bdellovibrio	quality	good	-0.183351	0.804051	29	10	0.821345	0.958236
Sulfitobacter	quality	good	0.28813	1.2459	29	10	0.818957	0.958236
Acidimicrobiia_unclassified	quality	good	0.207004	0.958712	29	6	0.830674	0.964996
Diaphorobacter	quality	good	0.170609	0.839357	29	10	0.840532	0.97231
Vagococcus	quality	good	-0.0701515	0.393592	29	19	0.860067	0.982419
Psychrobium	quality	good	-0.219299	1.21842	29	11	0.858681	0.982419
JGI_0000069.P22_ge	quality	good	0.140345	0.764761	29	8	0.855837	0.982419
Anaerococcus	quality	good	-0.100288	0.604484	29	7	0.869515	0.989073
Rhodobacteraceae_unclassified	quality	good	0.0880371	0.608346	29	29	0.886046	0.993418
uncultured.4	quality	good	-0.137837	0.968393	29	13	0.88789	0.993418
MBAE14_ge	quality	good	0.046846	0.307583	29	3	0.880231	0.993418
Desulfofrigus	quality	good	0.0197476	0.130445	29	3	0.881033	0.993418
Weissella	quality	good	0.0367052	0.55323	29	20	0.94769	0.995226
Peptostreptococcus	quality	good	-0.0241377	0.410656	29	18	0.953651	0.995226
Pediococcus	quality	good	0.0576625	1.25081	29	17	0.963596	0.995226
Psychrobacter	quality	good	-0.115139	1.29399	29	18	0.929771	0.995226
Psychromonas	quality	good	0.153678	1.32121	29	15	0.908263	0.995226
Lachnospiraceae_unclassified	quality	good	0.0380188	1.08112	29	17	0.972223	0.995226
Arthrospira_PCC.7345	quality	good	-0.0400527	0.522704	29	9	0.939503	0.995226
Paracoccus	quality	good	0.0319385	0.946297	29	18	0.973353	0.995226
Peredibacter	quality	good	0.0986788	1.00355	29	7	0.922407	0.995226
Halocynthiibacter	quality	good	0.0925259	0.77904	29	6	0.906341	0.995226
Desulfotalea	quality	good	-0.0057146	0.126676	29	4	0.964423	0.995226
Erysipelothrix	quality	good	-0.106122	0.941124	29	13	0.911092	0.995226
Ahniella	quality	good	0.0846139	1.19432	29	7	0.944049	0.995226
Nocardiaceae_unclassified	quality	good	0.0420721	0.358493	29	5	0.907482	0.995226
Cloacibacterium	quality	good	0.028233	0.824554	29	12	0.972941	0.995226
Aeribacillus	quality	good	-0.0445308	0.772854	29	8	0.954481	0.995226
Prevotella_9	quality	good	-0.123951	0.980826	29	7	0.900383	0.995226
Fusibacter	quality	good	0.0612119	0.795127	29	5	0.939287	0.995226
Clostridia_unclassified	quality	good	-0.0605136	0.915674	29	15	0.947832	0.995226
Exiguobacterium	quality	good	-0.0570159	0.954972	29	7	0.952832	0.995226
Arthrobacter	quality	good	-0.0831755	0.970237	29	9	0.932337	0.995226
Atopococcus	quality	good	0.00355649	0.0653853	29	3	0.957112	0.995226
Lentibacter	quality	good	-0.108992	0.980498	29	7	0.912315	0.995226
Lactobacillales_unclassified	quality	good	-0.0113916	0.683258	29	23	0.986836	0.996065
Brachymonas	quality	good	-0.0043136	0.670462	29	12	0.994916	0.996065
Aliiroseovarius	quality	good	-0.00988156	0.89754	29	12	0.991299	0.996065
Allochromatium	quality	good	0.00339282	0.681479	29	6	0.996065	0.996065
Chryseobacterium	quality	good	0.0161731	0.760174	29	10	0.9832	0.996065
Acetobacter	quality	good	-0.0203568	0.854711	29	3	0.981174	0.996065

## Sheet: EdgeR-Quality
Genus	log2FC	logCPM	Pvalues	FDR		Family	log2FC	logCPM	Pvalues	FDR		Class	log2FC	logCPM	Pvalues	FDR		Phylum	log2FC	logCPM	Pvalues	FDR
Saprospira	9.9458	14.115	3.2211e-09	8.6004e-07		Saprospiraceae	8.4546	14.267	5.1106e-08	6.3372e-06		Gemmatimonadetes	-2.5783	6.4717	0.00039441	0.0094429		Fusobacteriota	3.2358	11.809	0.00065736	0.0098604
Alteromonas	8.471	13.267	3.7894e-08	5.0589e-06		Oxalobacteraceae	-5.3987	9.6513	2.2288e-06	0.00013818		Thermoanaerobacteria	2.3421	6.5087	0.00069947	0.0094429		Gemmatimonadota	-2.1639	6.0509	0.0022848	0.017136
Massilia	-5.8619	9.4164	9.2366e-07	6.1839e-05		Beijerinckiaceae	-4.0678	8.5174	1.0825e-05	0.00044743		Fusobacteriia	3.0205	11.883	0.0014217	0.012795		Desulfobacterota	-3.5667	13.241	0.018961	0.090452
Anaerosalibacter	3.3377	7.3514	9.7494e-07	6.1839e-05		Rhizobiales_unclassified	3.6524	7.8883	4.3487e-05	0.0013077		Saccharimonadia	-2.035	6.6583	0.0060603	0.040907		Firmicutes	1.7544	17.295	0.02412	0.090452
Alteromonadaceae_unclassified	5.1971	9.882	1.158e-06	6.1839e-05		Caulobacteraceae	-3.8484	7.6184	5.2732e-05	0.0013077		Bacilli	1.7911	17.229	0.027387	0.12238		Acidobacteriota	1.4623	6.5383	0.051822	0.14336
Enhydrobacter	-5.7935	9.3786	2.3099e-06	0.00010279		Sphingomonadaceae	-3.7734	10.115	8.3002e-05	0.0017154		Desulfobulbia	-3.2652	12.509	0.029306	0.12238		Proteobacteria	-1.6382	20.718	0.057342	0.14336
Shewanellaceae_unclassified	3.1339	7.3126	3.6275e-06	0.00013836		Peptococcaceae	2.9491	7.1086	0.00010044	0.0017608		Gammaproteobacteria	-1.6897	20.131	0.031729	0.12238		Bdellovibrionota	1.4102	9.2359	0.091139	0.1953
Clostridium_sensu_stricto_15	3.221	7.39	4.5187e-06	0.00015081		Bacteroidales_unclassified	3.6973	9.947	0.00012403	0.0017608		Oligoflexia	-1.6137	7.5443	0.04913	0.16581		Patescibacteria	-1.4752	9.2335	0.14147	0.26526
Methylobacterium_Methylorubrum	-4.2543	8.6923	9.1438e-06	0.00027127		Thermoanaerobacteraceae	2.5657	6.6687	0.0001278	0.0017608		Blastocatellia	1.084	6.4688	0.079813	0.22022		Cyanobacteria	0.57863	8.7767	0.35276	0.58794
Flavobacterium	3.7294	7.7701	1.1242e-05	0.00030016		Bacteroidia_unclassified	3.1728	8.2343	0.00015699	0.0019467		Desulfovibrionia	1.9654	9.9555	0.084801	0.22022		Chloroflexi	0.5353	9.6107	0.51658	0.71854
Phaeobacter	-4.607	8.4211	1.4768e-05	0.00035847		Acetobacteraceae	-3.0012	6.9296	0.00019898	0.0022431		Bacteria_unclassified	1.493	10.06	0.089719	0.22022		Bacteria_unclassified	0.46385	9.5532	0.56174	0.71854
Roseobacter	-4.2433	7.7596	2.2372e-05	0.00049778		Gemmatimonadaceae	-2.7127	6.7322	0.00024564	0.0025383		Planctomycetes	-0.78816	7.4527	0.31236	0.70281		Campylobacterota	-0.62314	10.826	0.57483	0.71854
Rhizobiales_unclassified	3.7165	7.9147	2.6151e-05	0.0005371		Pirellulaceae	-3.1112	7.0505	0.00027929	0.002664		Bacteroidia	-0.83595	17.951	0.38407	0.76692		Planctomycetota	-0.35887	7.9053	0.63068	0.72771
Brevundimonas	-4.0521	7.7135	3.4825e-05	0.00066417		Pseudomonadales_unclassified	2.6075	7.4206	0.00042003	0.0035021		Acidimicrobiia	-0.72543	7.5883	0.39766	0.76692		Bacteroidota	0.18044	17.466	0.81972	0.87827
Wohlfahrtiimonas	2.6176	6.7404	4.4919e-05	0.00079956		Marinifilaceae	4.2608	11.597	0.00044563	0.0035021		Chloroflexia	-0.69676	9.804	0.48613	0.83382		Actinobacteriota	0.070549	13.478	0.91069	0.91069
Sphingomonadaceae_unclassified	-3.8768	9.4541	4.8525e-05	0.00080977		Wohlfahrtiimonadaceae	2.3556	7.5809	0.00045189	0.0035021		Negativicutes	0.67647	10.216	0.51706	0.83382
Cetobacterium	3.327	8.926	5.2878e-05	0.00083049		Erwiniaceae	2.5046	7.2599	0.00057302	0.003968		Clostridia	0.52739	14.139	0.525	0.83382
Fusobacteriaceae_unclassified	2.7917	7.7599	6.4615e-05	0.00095845		Alteromonadaceae	4.2482	13.675	0.000576	0.003968		Gracilibacteria	-0.64135	8.8387	0.57094	0.85641
Oblitimonas	2.54	6.6825	7.3112e-05	0.0010274		Bacteroidetes_VC2_1_Bac22_fa	-3.7922	8.5739	0.00062551	0.0039814		Alphaproteobacteria	0.32135	15.164	0.64633	0.91847
Acetoanaerobium	-3.828	8.1572	7.8641e-05	0.0010499		Saccharospirillaceae	4.0202	11.284	0.00064215	0.0039814		Bdellovibrionia	0.35264	9.0672	0.68359	0.92285
Acetobacteraceae_unclassified	-3.0531	6.9616	8.5446e-05	0.0010864		Shewanellaceae	3.5267	12.713	0.00074548	0.0044019		Anaerolineae	0.16725	7.9462	0.80918	0.95386
Caldanaerobius	2.4318	6.6027	9.7976e-05	0.0011891		Micrococcales_unclassified	-2.9284	8.4444	0.00089186	0.0050268		Firmicutes_unclassified	-0.23762	5.7807	0.85833	0.95386
Peptococcus	2.8268	7.1173	0.00013282	0.0015241		Thiotrichaceae	4.0173	13.529	0.0014216	0.0075174		Coriobacteriia	-0.15818	10.357	0.88601	0.95386
Sphingomonas	-3.693	8.83	0.00014629	0.0015241		PeM15_fa	-2.2714	6.8105	0.001455	0.0075174		Campylobacteria	0.1058	10.621	0.89857	0.95386
Rhodoplanes	-3.0146	7.2026	0.0001481	0.0015241		Fusobacteriaceae	2.8917	11.721	0.0022012	0.010918		Actinobacteria	-0.10672	13.13	0.90349	0.95386
Bacteroidia_unclassified	3.1304	8.1779	0.00014841	0.0015241		Saccharimonadales_fa	-2.0614	6.7161	0.0031307	0.014931		Phycisphaerae	0.054854	6.8453	0.91853	0.95386
Blastopirellula	-3.0745	7.0067	0.00018	0.00178		Coriobacteriales_unclassified	1.8599	7.3004	0.0032799	0.015063		Cyanobacteriia	0.011387	9.1983	0.97056	0.97056
Latilactobacillus	4.1985	13.464	0.00026912	0.0025663		Corynebacteriaceae	-2.7018	10.803	0.0051311	0.022724
Lactiplantibacillus	5.064	13.456	0.00029009	0.002596		Alcaligenaceae	1.8842	7.0817	0.0073847	0.031576
Colwelliaceae_ge	-4.1628	8.8294	0.00029168	0.002596		Isosphaeraceae	1.848	6.9	0.0097561	0.040325
Furfurilactobacillus	4.2484	10.89	0.00036599	0.0031523		Lactobacillaceae	2.3325	16.119	0.013448	0.053791
Myroides	2.6971	8.444	0.00039259	0.0031866		Cryomorphaceae	2.1869	8.2337	0.01689	0.065449
Desulforhopalus	-5.3308	11.686	0.00039384	0.0031866		Bacteriovoracaceae	1.9869	7.7973	0.01875	0.070456
Pseudomonadales_unclassified	2.4769	7.3062	0.00041693	0.0032369		Marinomonadaceae	2.9872	11.577	0.020882	0.076156
Marinifilum	4.2648	11.487	0.00042431	0.0032369		Exiguobacteraceae	-1.8646	7.3961	0.022239	0.078366
Oxalobacteraceae_unclassified	-2.9966	7.3295	0.00045465	0.0032975		Bacilli_unclassified	-1.4899	6.541	0.022751	0.078366
Micrococcales_unclassified	-3.3168	8.8176	0.00045696	0.0032975		Yersiniaceae	-1.8921	9.0253	0.031392	0.1052
PeM15_ge	-2.5224	6.9142	0.00053079	0.0037295		Vibrionaceae	-2.013	19.834	0.033716	0.11002
Citrobacter	2.5126	6.7141	0.00056994	0.0038132		Planococcaceae	1.7984	11.433	0.035434	0.11005
Bacteroidetes_VC2_1_Bac22_ge	-3.7582	8.4473	0.00057127	0.0038132		Corynebacteriales_unclassified	-1.6666	5.8536	0.035499	0.11005
Leuconostoc	3.9103	12.345	0.00065125	0.0041556		Blastocatellaceae	1.4244	6.8227	0.03743	0.1132
Bacteroidales_unclassified	3.3044	9.873	0.00066751	0.0041556		Unknown_Family	2.7508	13.573	0.039702	0.11722
Planococcaceae_unclassified	2.7947	9.7153	0.00066925	0.0041556		Desulfovibrionaceae	2.3229	10.129	0.044603	0.12671
Colwelliaceae_unclassified	-3.4054	9.2411	0.00073586	0.0044653		Anaerovoracaceae	1.7298	8.2256	0.045106	0.12671
Oleispira	4.1485	11.134	0.00075354	0.004471		Bacteria_unclassified	1.7813	10.172	0.045985	0.12671
Kurthia	2.8235	8.4185	0.00078821	0.0045751		Actinobacteria_unclassified	-1.3861	6.4195	0.048178	0.12987
Savagea	2.7171	9.406	0.001061	0.0060272		Alphaproteobacteria_unclassified	1.2567	6.7495	0.053206	0.14006
Saccharimonadales_ge	-2.2903	6.8339	0.001401	0.0077932		Desulfocapsaceae	-2.8706	12.485	0.054218	0.14006
Peptostreptococcaceae_unclassified	2.5881	8.9815	0.0016183	0.0088181		Clostridiaceae	1.7263	12.226	0.056676	0.14342
Leucothrix	3.9904	13.41	0.0017036	0.0090971		Oligoflexaceae	-1.4631	7.5555	0.065503	0.1594
Epibacterium	3.9433	10.812	0.0022121	0.011581		Bifidobacteriaceae	1.8739	10.753	0.066139	0.1594
Enterobacteriaceae_unclassified	2.3552	8.4139	0.0023776	0.012208		Acidimicrobiia_unclassified	-1.4556	6.7831	0.066845	0.1594
Psychrobium	4.0064	12.249	0.0028145	0.014179		Enterobacterales_unclassified	-1.3431	11.793	0.077888	0.18223
Paenalcaligenes	1.9341	7.0571	0.0037292	0.018439		Gammaproteobacteria_unclassified	1.1855	9.9077	0.09117	0.2089
Ottowia	-2.149	7.2649	0.0042863	0.020808		Listeriaceae	-1.7913	11.083	0.092659	0.2089
Allochromatium	-2.3916	7.2342	0.0044261	0.021103		Aerococcaceae	1.323	7.6882	0.1033	0.22875
Erysipelotrichaceae_unclassified	1.5917	6.6322	0.004688	0.02196		Burkholderiales_unclassified	-1.0037	6.1445	0.10852	0.2324
Fusobacterium	2.6292	10.221	0.0047733	0.021974		Xanthomonadaceae	-1.0504	6.2126	0.1087	0.2324
Schleiferilactobacillus	2.5432	8.3427	0.0050691	0.022766		Micrococcaceae	1.1749	9.0714	0.11964	0.25144
Corynebacterium	-2.7295	10.76	0.005116	0.022766		Atopobiaceae	-1.3655	8.0597	0.12651	0.26145
Pediococcus	3.1718	12.209	0.0055711	0.024385		Colwelliaceae	-1.5979	11.806	0.12906	0.26235
Chloronema	-2.0518	7.2499	0.0056753	0.024441		Oscillospirales_fa	-1.2918	7.6946	0.15289	0.30352
Ideonella	-2.2789	7.5438	0.0058957	0.024987		Carnobacteriaceae	-1.4588	12.884	0.15421	0.30352
Poseidonibacter	2.6773	8.4273	0.0062321	0.025834		Enterococcaceae	-1.3151	11.438	0.16881	0.32707
Enterovibrio	-5.2136	16.957	0.0062892	0.025834		Nitrosomonadaceae	0.85265	6.8626	0.19194	0.36616
Secundilactobacillus	2.7745	10.41	0.007895	0.031939		Rhizobiaceae	1.0995	9.1292	0.22057	0.4144
Exiguobacterium	-2.1226	7.3776	0.0084443	0.033651		Microbacteriaceae	-1.2784	9.5807	0.2289	0.42007
Micrococcus	2.2959	8.0772	0.0087418	0.033696		Moraxellaceae	-0.89606	11.665	0.23036	0.42007
Tenacibaculum	2.7724	10.301	0.00884	0.033696		Bacillaceae	0.92486	12.614	0.25364	0.45581
Enterobacter	1.7984	6.6364	0.0089892	0.033696		Pseudomonadaceae	-0.79302	12.32	0.26144	0.46313
Pantoea	1.785	6.9658	0.0090472	0.033696		Rhodobacteraceae	0.84921	15.123	0.27718	0.47766
Erysipelotrichaceae_UCG_009	1.4927	6.2498	0.0090865	0.033696		Nitrincolaceae	1.2659	11.546	0.27735	0.47766
Cerasibacillus	2.351	9.48	0.010016	0.036635		Prevotellaceae	-0.78854	6.8737	0.2814	0.47799
Serratia	-2.1413	8.1793	0.011085	0.039995		Moritellaceae	1.0064	10.032	0.29713	0.4979
Aurantivirga	1.7273	7.0359	0.011914	0.042415		Flavobacteriales_unclassified	-0.81086	7.8348	0.38461	0.62114
Coriobacteriales_unclassified	1.5271	7.2428	0.01228	0.043142		Weeksellaceae	-0.71081	8.441	0.38772	0.62114
Clostridiaceae_unclassified	1.8844	8.7368	0.015158	0.052561		Bdellovibrionaceae	-0.79435	8.4213	0.38982	0.62114
Bifidobacteriaceae_unclassified	2.5708	10.445	0.015859	0.054104		Selenomonadaceae	-0.77338	7.6645	0.39138	0.62114
Actinobacteria_unclassified	-1.6775	6.4962	0.016008	0.054104		Bacteroidaceae	0.62724	8.5747	0.39572	0.62114
Bacilli_unclassified	-1.5722	6.5373	0.017039	0.056337		Pseudoalteromonadaceae	-0.90762	14.829	0.40225	0.62348
Jeotgalibaca	1.6409	6.8127	0.017091	0.056337		Clostridia_unclassified	0.60009	7.8296	0.48755	0.72707
Marinomonas	3.015	11.468	0.019641	0.063953		Caldilineaceae	0.457	6.8794	0.48771	0.72707
Psychrilyobacter	2.0898	10.282	0.019944	0.064157		Phormidiaceae	-0.67451	9.2024	0.49153	0.72707
Oligoflexus	-2.0192	7.8808	0.020205	0.064223		JGI_0000069_P22_fa	-0.7361	8.5495	0.4939	0.72707
Corynebacteriales_unclassified	-1.783	5.83	0.024087	0.075661		Cyanobacteriia_unclassified	0.29905	7.0993	0.50468	0.72707
Nautella	2.9885	12.061	0.025714	0.079833		Lactobacillales_unclassified	-0.56665	9.7862	0.51245	0.72707
Clostridium_sensu_stricto_7	1.9281	10.488	0.029625	0.090917		Peptostreptococcales_Tissierellales_unclassified	0.58849	9.8982	0.51336	0.72707
Erwiniaceae_unclassified	1.2953	6.0575	0.033898	0.10256		Flavobacteriaceae	-0.7546	18.054	0.51599	0.72707
Vibrionaceae_unclassified	-2.4777	18.031	0.034188	0.10256		Xanthobacteraceae	-0.49782	7.7045	0.5279	0.7355
Cloacibacterium	-1.7503	7.6387	0.034679	0.10288		Oscillospirales_unclassified	0.43338	6.771	0.53566	0.73761
Clostridium_sensu_stricto_1	1.7337	9.4084	0.035137	0.1031		Propionibacteriaceae	-0.59343	9.934	0.54615	0.73761
Rhodocyclaceae_unclassified	-1.2941	6.248	0.037154	0.10783		Erysipelotrichaceae	0.42231	8.3059	0.54726	0.73761
Bifidobacteriaceae_ge	1.505	7.3654	0.037584	0.1079		Microtrichaceae	-0.48507	6.9997	0.56934	0.75911
Desulfovibrio	2.3561	10.006	0.038304	0.1088		Comamonadaceae	-0.56048	10.909	0.58801	0.77568
Ligilactobacillus	2.1153	12.357	0.039034	0.1089		Enterobacteriaceae	0.38863	11.026	0.60515	0.78988
Alkalimarinus	2.7688	13.445	0.039153	0.1089		Nocardiaceae	-0.59366	10.221	0.61548	0.79499
Burkholderiales_unclassified	-1.276	6.2355	0.039674	0.1092		Streptococcaceae	0.44381	13.253	0.633	0.8092
Streptococcaceae_unclassified	1.3914	7.3489	0.040541	0.11045		Brevibacteriaceae	-0.50065	8.9827	0.6518	0.82271
Alphaproteobacteria_unclassified	1.244	6.7326	0.042443	0.11447		Chitinophagaceae	0.29196	6.3369	0.65684	0.82271
Acidimicrobiia_unclassified	-1.9016	7.3763	0.042879	0.11449		Bacillales_unclassified	-0.2818	6.8387	0.67773	0.84039
Liquorilactobacillus	-1.6351	7.3108	0.045002	0.11798		Rhodocyclaceae	-0.45836	11.429	0.68891	0.84579
Nitrincolaceae_unclassified	2.3675	10.412	0.045073	0.11798		Psychromonadaceae	-0.41953	12.183	0.70248	0.854
Ureibacillus	1.7501	9.2869	0.045791	0.1187		Paenibacillaceae	-0.34289	7.64	0.72348	0.86068
Ignatzschineria	1.2076	7.0097	0.050272	0.12906		Chromatiaceae	-0.35453	9.4893	0.72912	0.86068
Lactobacillus	1.8378	13.68	0.054675	0.13903		1_20_fa	0.24197	7.469	0.73523	0.86068
Shewanella	1.8002	10.21	0.055195	0.13903		Crocinitomicaceae	0.35844	10.779	0.73575	0.86068
Anaerovoracaceae_unclassified	1.6043	8.1264	0.059227	0.14755		Lachnospiraceae	0.26674	9.8377	0.74814	0.86701
Photobacterium	1.8398	14.084	0.059685	0.14755		Chloroflexaceae	-0.33335	10.083	0.75695	0.86909
Bacteria_unclassified	1.6548	10.093	0.061295	0.14886		Family_XI	0.23743	12.367	0.7785	0.88563
Rhodococcus	-1.499	7.1023	0.06133	0.14886		Coriobacteriales_Incertae_Sedis	0.22168	9.9918	0.80116	0.90312
Pseudoxanthomonas	-1.2349	6.3442	0.064097	0.15389		Veillonellaceae	0.18305	9.3282	0.84143	0.93558
Enterobacterales_unclassified	-1.4011	11.648	0.064553	0.15389		Veillonellales_Selenomonadales_unclassified	0.25978	5.7917	0.84504	0.93558
Propionigenium	-1.3627	6.5902	0.066788	0.15781		Competibacteraceae	0.1304	11.488	0.88434	0.97042
Ruegeria	1.8145	11.022	0.076625	0.17946		A4b	0.053451	6.6298	0.92839	0.98587
Prevotella_9	-1.3411	7.112	0.081209	0.18821		Arcobacteraceae	0.064848	10.458	0.92998	0.98587
Thalassotalea	-2.0846	10.817	0.081767	0.18821		Aeromonadaceae	0.057012	8.8161	0.93175	0.98587
Tepidimicrobium	1.4878	10.279	0.083244	0.18997		Vagococcaceae	0.060515	13.17	0.93294	0.98587
Yersiniaceae_unclassified	-1.4845	8.0467	0.086624	0.19523		Morganellaceae	-0.093297	9.8488	0.93816	0.98587
Bacillus	1.4334	10.173	0.087581	0.19523		Peptostreptococcaceae	0.040511	12.493	0.94816	0.98592
Carnobacteriaceae_unclassified	-1.4869	8.4305	0.088087	0.19523		Rhodanobacteraceae	0.016977	7.2563	0.95412	0.98592
Comamonadaceae_unclassified	-1.5207	9.0439	0.088475	0.19523		WD2101_soil_group	-0.073071	6.9795	0.97113	0.99521
Enterococcaceae_unclassified	-1.1957	7.0567	0.092273	0.20194		Firmicutes_unclassified	-0.13916	5.794	0.98585	1
W5053	1.1732	7.2903	0.0964	0.20926		Staphylococcaceae	-0.020617	11.57	0.99541	1
Peredibacter	1.3968	7.7751	0.097477	0.20989		Actinomycetaceae	-0.0012644	6.6047	1	1
Brochothrix	-1.8058	11.117	0.09873	0.21089
Paucilactobacillus	1.5225	9.786	0.10262	0.21746
Jeotgalicoccus	-1.2922	7.0031	0.10512	0.221
Pseudoalteromonadaceae_unclassified	-1.3296	7.7876	0.11357	0.23689
Levilactobacillus	1.3701	9.0323	0.11615	0.23892
Blastocatellaceae_unclassified	1.1044	6.9252	0.11633	0.23892
Arthrospira_PCC_7345	-1.6431	9.7124	0.11794	0.24039
Atopobiaceae_unclassified	-1.3503	7.9094	0.11994	0.24261
Vibrio	-1.8997	18.463	0.12428	0.24813
Morganellaceae_unclassified	1.0289	7.2157	0.12468	0.24813
Oscillospirales_ge	-1.357	7.5974	0.1257	0.24813
Candidatus_Contendobacter	-1.1087	5.6077	0.12639	0.24813
Pseudomonadaceae_unclassified	-1.0508	7.8068	0.12827	0.24992
Moraxellaceae_unclassified	-1.1897	5.6239	0.12992	0.24992
Micrococcaceae_unclassified	-0.91816	6.8569	0.13011	0.24992
Selenomonadaceae_unclassified	-0.91912	5.6155	0.13652	0.26036
Tabrizicola	-1.2691	5.5124	0.14018	0.26308
Microbacteriaceae_unclassified	-1.5291	9.2797	0.14129	0.26308
Gammaproteobacteria_unclassified	1.0224	9.8172	0.14184	0.26308
Bdellovibrio	-1.3882	8.582	0.14246	0.26308
Carnobacterium	-1.5789	12.87	0.14287	0.26308
WD2101_soil_group_ge	-1.21	7.381	0.14822	0.27106
Saccharospirillaceae_unclassified	1.012	6.8607	0.15716	0.28545
Aerococcus	1.0935	7.6572	0.17015	0.30696
Sporanaerobacter	0.82994	6.5712	0.17393	0.31168
Psychromonadaceae_unclassified	-1.1294	5.8544	0.1782	0.31719
Paeniglutamicibacter	-0.9009	6.4505	0.17972	0.31779
Enterococcus	-1.2887	11.341	0.18665	0.32786
Paraclostridium	0.73557	6.3476	0.19351	0.33732
Lactobacillaceae_unclassified	1.2796	11.02	0.19456	0.33732
Xanthobacteraceae_unclassified	0.88566	7.0266	0.20068	0.34568
Limosilactobacillus	1.1545	12.532	0.20302	0.34748
Lactococcus	1.2811	12.223	0.20695	0.35194
Haloimpatiens	1.0647	7.8104	0.20847	0.35228
Psychrobacter	-1.1623	10.124	0.21077	0.35393
Colwellia	1.1758	9.3392	0.2139	0.35695
Dellaglioa	-1.1744	8.3258	0.22373	0.37103
Pseudomonas	-0.8845	12.238	0.23076	0.38033
Pseudofulvibacter	1.1463	9.0312	0.24586	0.40272
Erysipelothrix	-0.92928	8.0224	0.25157	0.40958
Arcobacteraceae_unclassified	-1.1669	9.6401	0.25413	0.41122
Hathewaya	-0.88342	7.5288	0.25977	0.41501
Rhizobiaceae_unclassified	1.0176	9.1575	0.2603	0.41501
Microbacterium	-1.0437	7.4145	0.26113	0.41501
Moritella	1.0594	9.8798	0.26301	0.41553
Aliiroseovarius	-1.2965	10.812	0.27025	0.42262
Bacillaceae_ge	0.99032	8.5483	0.27067	0.42262
Agrilactobacillus	0.62644	6.0716	0.28471	0.44196
Brachymonas	-1.0064	9.501	0.31115	0.48022
Chloroflexaceae_unclassified	-0.6386	6.2319	0.31817	0.48673
Thauera	-1.1931	11.929	0.31901	0.48673
Candidatus_Competibacter	-0.94609	9.3231	0.33364	0.50528
Aeribacillus	-0.73451	7.3779	0.33496	0.50528
Sporosarcina	-0.98924	8.9071	0.34969	0.52453
Peptoniphilus	-0.93287	10.953	0.3562	0.52873
Halocynthiibacter	1.1261	10.708	0.35645	0.52873
Desulfocapsaceae_unclassified	-1.2431	10.852	0.3587	0.52913
Ahniella	-0.7635	7.5668	0.36815	0.54008
uncultured	0.73972	11.122	0.37255	0.54155
Vibrionaceae_ge	-0.89244	8.0611	0.3732	0.54155
Diaphorobacter	-0.97219	10.303	0.3789	0.54599
JGI_0000069_P22_ge	-0.90822	8.3715	0.38128	0.54599
Rhodobacteraceae_unclassified	0.72107	13.761	0.3824	0.54599
Lysinibacillus	0.71702	8.456	0.38471	0.54637
Candidatus_Chloroploca	-0.92259	10.374	0.39575	0.55886
Chromatiaceae_unclassified	-0.91118	9.8222	0.39769	0.55886
Corynebacteriaceae_unclassified	-1.0031	5.5624	0.41737	0.58344
Catenococcus	-0.95823	14.439	0.42964	0.59733
Acinetobacter	-0.62794	10.773	0.43178	0.59733
Flavobacteriaceae_unclassified	0.61577	11.262	0.43875	0.60385
Cutibacterium	-0.7339	9.8037	0.44585	0.60938
Proteus	-0.74345	9.3256	0.44927	0.60938
Gallicola	-0.68675	9.7395	0.45311	0.60938
Bacillaceae_unclassified	0.60353	10.982	0.45414	0.60938
Veillonellaceae_unclassified	0.50452	6.6493	0.4545	0.60938
Pseudoalteromonas	-0.82395	14.721	0.45647	0.60938
IMCC26207	-0.61664	7.0957	0.46142	0.61294
Paracoccus	-0.75247	11.205	0.46384	0.6131
Clostridia_unclassified	0.61415	7.7223	0.46821	0.61582
Paeniclostridium	0.47711	6.8693	0.48396	0.63061
Lactobacillales_unclassified	-0.61466	9.7935	0.48538	0.63061
Actinomyces	-0.51051	6.899	0.48654	0.63061
Agarivorans	-0.84892	11.19	0.49837	0.64283
Moellerella	-0.54036	5.5357	0.5066	0.64907
Clostridium_sensu_stricto_18	0.56497	9.4824	0.50807	0.64907
Paenibacillus	-0.56959	7.479	0.52167	0.66326
Tissierella	0.44308	7.6466	0.57087	0.72238
Peptostreptococcales_Tissierellales_unclassified	0.49646	9.8225	0.57679	0.72643
Litoreibacter	0.53054	8.4542	0.58075	0.72798
Streptococcus	-0.55017	12.4	0.5889	0.73475
Pseudophaeobacter	0.51204	11.843	0.59226	0.7355
Gordonia	-0.65878	9.9593	0.60594	0.749
Planktotalea	-0.5889	9.4537	0.61699	0.75916
Clostridium_sensu_stricto_5	0.40782	10.208	0.63339	0.77576
Competibacteraceae_unclassified	-0.56002	11.687	0.64647	0.78816
Tropicibacter	0.44142	8.9695	0.65489	0.7909
Polaribacter	-0.62541	18.029	0.66105	0.7909
Brevibacterium	-0.47586	8.8814	0.66319	0.7909
Bacillales_unclassified	-0.29413	6.772	0.66667	0.7909
Bifidobacterium	-0.39603	7.9495	0.66883	0.7909
Bacteroides	0.31768	8.6371	0.669	0.7909
Salinirepens	0.47431	9.9266	0.66945	0.7909
Amphritea	0.44188	10.46	0.67558	0.79207
Aliivibrio	-0.57711	15.526	0.67637	0.79207
Family_XI_unclassified	0.34156	8.8207	0.68395	0.79544
Sulfitobacter	0.39489	8.9376	0.68521	0.79544
Lacticaseibacillus	0.34691	9.8846	0.69908	0.80698
Anaerococcus	-0.40424	8.1835	0.70119	0.80698
Chitinophagaceae_unclassified	0.24977	6.6758	0.70716	0.81035
Staphylococcaceae_unclassified	-0.41907	5.9534	0.7201	0.82166
Weissella	0.33556	12.907	0.72743	0.82353
Macrococcus	-0.31928	9.0555	0.72791	0.82353
Escherichia_Shigella	-0.29615	10.608	0.73536	0.82737
Selenomonas	-0.32884	7.686	0.73751	0.82737
Megasphaera	0.31406	9.1578	0.74213	0.82908
Geobacillus	-0.26095	9.4173	0.75687	0.84201
Crocinitomicaceae_unclassified	0.2812	9.4891	0.77223	0.85555
Lentibacter	0.25238	8.5387	0.78662	0.86529
Nitrosomonas	0.19935	7.1352	0.78751	0.86529
Flavobacteriales_unclassified	-0.27359	7.8718	0.79437	0.86925
Lachnospiraceae_unclassified	0.1963	9.7545	0.80877	0.8814
Aeromonas	-0.21563	8.9996	0.82652	0.89707
Peptostreptococcus	-0.22539	12.271	0.84348	0.90946
Veillonellales_Selenomonadales_unclassified	0.11363	5.8242	0.84542	0.90946
Oceanobacillus	-0.20255	8.9411	0.85132	0.90946
A4b_ge	-0.18294	6.7307	0.85155	0.90946
1_20_ge	-0.17601	7.7041	0.86782	0.92314
Oscillospirales_unclassified	0.10957	6.8228	0.88119	0.93364
Arthrobacter	0.10085	7.7287	0.89424	0.94372
Psychromonas	0.099974	10.922	0.90545	0.95179
Anaerosphaera	0.10967	6.1546	0.91628	0.95778
Saccharococcus	-0.1624	5.9642	0.91832	0.95778
Vagococcus	-0.12416	13.229	0.92297	0.95888
Coriobacteriales_Incertae_Sedis_unclassified	-0.28996	5.704	0.92765	0.96001
Providencia	0.084016	7.2271	0.9333	0.962
Pseudogracilibacillus	0.13759	6.2328	0.93678	0.962
Lentilactobacillus	-0.097086	8.5518	0.94766	0.96945
Chryseobacterium	0.040502	7.7498	0.96001	0.97083
Loigolactobacillus	0.022616	9.4745	0.96441	0.97083
Cyanobacteriia_unclassified	-0.015727	7.1936	0.96478	0.97083
Glaciecola	-0.076434	10.354	0.96653	0.97083
Firmicutes_unclassified	-0.25999	5.7789	0.96719	0.97083
Staphylococcus	0.0031174	11.139	0.98082	0.98082

## Sheet: DESeq2-Quality
Genus	log2FC	lfcSE	Pvalues	FDR		Family	log2FC	lfcSE	Pvalues	FDR		Class	log2FC	lfcSE	Pvalues	FDR		Phylum	log2FC	lfcSE	Pvalues	FDR
Vibrio	4.761	1.0887	1.2244e-05	0.0018822		Desulfocapsaceae	10.202	2.541	5.9435e-05	0.0073699		Gammaproteobacteria	2.7982	0.76	0.00023157	0.0062523		Fusobacteriota	-3.7158	1.1296	0.0010039	0.015059
Massilia	10.246	2.3596	1.4099e-05	0.0018822		Pseudomonadales_unclassified	-3.2226	0.89337	0.00030945	0.015632		Desulfobulbia	9.8865	2.9466	0.00079307	0.010706		Proteobacteria	1.9273	0.81206	0.017627	0.1322
Desulfocapsaceae_unclassified	10.161	2.6498	0.00012572	0.011189		Atopobiaceae	-4.4448	1.2503	0.00037821	0.015632		Fusobacteriia	-3.2484	1.24	0.0088006	0.063336		Firmicutes	-1.0708	0.71155	0.13234	0.6617
Pseudomonadales_unclassified	-3.419	0.9524	0.00033084	0.015051		Vibrionaceae	2.7787	0.86145	0.001257	0.0365		Thermoanaerobacteria	-4.9089	1.8897	0.0093832	0.063336		Bacteroidota	-0.75651	0.69493	0.27632	0.76456
Family_XI_unclassified	-3.8552	1.078	0.0003486	0.015051		Moritellaceae	-4.6491	1.4619	0.0014718	0.0365		Negativicutes	-2.5166	1.4271	0.077829	0.42028		Bacteria_unclassified	-0.82868	0.87418	0.34316	0.76456
Clostridium_sensu_stricto_15	-6.2858	1.784	0.00042603	0.015051		Shewanellaceae	-3.5707	1.1586	0.0020565	0.037846		Desulfovibrionia	4.4056	2.683	0.10058	0.45263		Patescibacteria	1.1646	1.2403	0.34778	0.76456
Shewanellaceae_unclassified	-5.6783	1.6134	0.00043238	0.015051		Thiotrichaceae	-4.4366	1.4617	0.002404	0.037846		Clostridia	-1.3361	0.87497	0.12676	0.48895		Actinobacteriota	-0.57272	0.68012	0.39974	0.76456
Latilactobacillus	-4.7578	1.3576	0.00045736	0.015051		Sphingomonadaceae	3.5204	1.1617	0.0024417	0.037846		Bacilli	-1.0299	0.71546	0.15002	0.50632		Gemmatimonadota	1.8235	2.4221	0.45154	0.76456
Atopobiaceae_unclassified	-4.605	1.3245	0.00050733	0.015051		Oxalobacteraceae	5.8113	1.9501	0.0028828	0.039718		Gemmatimonadetes	2.3171	2.0066	0.24819	0.68331		Campylobacterota	-0.87436	1.3208	0.50799	0.76456
Psychrobium	-6.1292	1.8511	0.00092948	0.023585		Thermoanaerobacteraceae	-5.3272	1.8904	0.0048313	0.057141		Alphaproteobacteria	-0.74308	0.65017	0.25308	0.68331		Planctomycetota	0.55506	1.3666	0.68462	0.76456
Anaerosalibacter	-6.2558	1.8965	0.00097166	0.023585		Alteromonadaceae	-2.9994	1.0702	0.005069	0.057141		Coriobacteriia	-1.2275	1.3125	0.34968	0.79791		Chloroflexi	-0.59318	1.6064	0.71194	0.76456
Microbacterium	5.2754	1.6196	0.0011254	0.02504		Beijerinckiaceae	4.1205	1.6833	0.014371	0.14116		Bacteroidia	-0.65356	0.70606	0.35463	0.79791		Desulfobacterota	-0.58971	1.763	0.738	0.76456
Wohlfahrtiimonas	-5.3428	1.691	0.0015801	0.032452		Fusobacteriaceae	-3.1031	1.2732	0.0148	0.14116		Phycisphaerae	-2.4558	2.9544	0.40583	0.82305		Cyanobacteria	-0.27868	0.85007	0.74304	0.76456
Planktotalea	-6.4155	2.0724	0.0019631	0.033533		Wohlfahrtiimonadaceae	-3.7529	1.56	0.016145	0.143		Campylobacteria	-1.0618	1.3361	0.42676	0.82305		Bdellovibrionota	-0.34179	1.132	0.7627	0.76456
Cetobacterium	-4.7987	1.553	0.002002	0.033533		Acetobacteraceae	3.4126	1.4554	0.019038	0.15738		Saccharimonadia	1.0558	1.7123	0.53751	0.84426		Acidobacteriota	-0.69217	2.3111	0.76456	0.76456
Haloimpatiens	-5.5	1.7806	0.0020095	0.033533		Nocardiaceae	3.9342	1.7135	0.021678	0.15907		Planctomycetes	1.0137	1.7193	0.55545	0.84426
Vibrionaceae_unclassified	3.0687	1.0344	0.0030093	0.043302		Enterobacterales_unclassified	1.635	0.7131	0.02186	0.15907		Acidimicrobiia	-0.86423	1.619	0.59347	0.84426
Salinirepens	5.8949	1.9894	0.0030444	0.043302		Bacteroidales_unclassified	-3.1126	1.3701	0.023091	0.15907		Firmicutes_unclassified	-0.73759	1.4459	0.60997	0.84426
Alteromonadaceae_unclassified	-3.9346	1.3295	0.0030814	0.043302		Alphaproteobacteria_unclassified	-2.6583	1.215	0.028676	0.18715		Actinobacteria	-0.34042	0.6915	0.62251	0.84426
Caldanaerobius	-5.3935	1.8771	0.0040613	0.051379		Micrococcales_unclassified	2.9611	1.4102	0.03574	0.22159		Anaerolineae	-0.75581	1.548	0.62538	0.84426
Sphingomonadaceae_unclassified	3.4441	1.2038	0.0042213	0.051379		Flavobacteriales_unclassified	-2.5073	1.2384	0.042901	0.25332		Oligoflexia	0.55115	1.8423	0.76482	0.96921
Moritella	-4.265	1.4983	0.0044211	0.051379		Coriobacteriales_unclassified	-2.7816	1.4446	0.054153	0.30523		Blastocatellia	-0.51588	1.9346	0.78972	0.96921
Oblitimonas	-5.2263	1.8421	0.0045521	0.051379		Bacteroidia_unclassified	-2.2524	1.1918	0.058765	0.31682		Bdellovibrionia	0.25224	1.3344	0.85007	0.97495
Nautella	-6.9316	2.4472	0.0046183	0.051379		Clostridiaceae	-2.272	1.2308	0.064899	0.33531		Cyanobacteriia	-0.088648	0.96246	0.92661	0.97495
Lactiplantibacillus	-5.27	1.8721	0.0048783	0.0521		Rhizobiales_unclassified	-2.9258	1.6273	0.072195	0.35436		Bacteria_unclassified	0.052013	0.99728	0.95841	0.97495
Leucothrix	-3.9246	1.4259	0.0059165	0.060758		Crocinitomicaceae	2.4048	1.3474	0.074301	0.35436		Gracilibacteria	-0.074538	2.1185	0.97193	0.97495
Fusobacteriaceae_unclassified	-3.7895	1.4015	0.0068537	0.06479		Rhodobacteraceae	-1.2344	0.70031	0.077971	0.35809		Chloroflexia	0.054984	1.7511	0.97495	0.97495
Peptostreptococcaceae_unclassified	-3.91	1.45	0.0070051	0.06479		Yersiniaceae	2.1593	1.2773	0.090922	0.40266
Planococcaceae_unclassified	-2.8867	1.0711	0.0070371	0.06479		Bacilli_unclassified	1.4707	0.89128	0.098922	0.416
Aliivibrio	3.5768	1.3582	0.008452	0.075223		Pirellulaceae	3.6732	2.2374	0.10064	0.416
Enterobacterales_unclassified	1.7662	0.7001	0.011641	0.09857		Veillonellaceae	-2.9048	1.8182	0.11013	0.44052
Myroides	-3.8426	1.5263	0.011814	0.09857		Psychromonadaceae	1.8829	1.211	0.12	0.46502
Flavobacterium	-4.628	1.8519	0.012453	0.10017		Marinifilaceae	-2.7255	1.7739	0.12443	0.46754
Methylobacterium_Methylorubrum	4.2366	1.7025	0.012829	0.10017		Corynebacteriales_unclassified	2.7919	1.8629	0.13397	0.4871
Kurthia	-4.3471	1.7598	0.013501	0.10017		Bacteroidetes_VC2_1_Bac22_fa	4.0541	2.7297	0.13749	0.4871
Photobacterium	-2.9919	1.2112	0.013507	0.10017		Saprospiraceae	-2.0552	1.4048	0.14348	0.49374
Phaeobacter	5.3239	2.1897	0.015044	0.10319		Anaerovoracaceae	-2.5697	1.7734	0.14733	0.49374
Fusobacterium	-3.706	1.5255	0.015127	0.10319		Caulobacteraceae	3.2336	2.3483	0.16853	0.54993
Schleiferilactobacillus	-5.0527	2.0834	0.015301	0.10319		Peptococcaceae	-2.4384	1.8384	0.18473	0.58734
Peptococcus	-4.1244	1.7033	0.01546	0.10319		Corynebacteriaceae	1.488	1.1443	0.19348	0.5998
Tissierella	-3.886	1.6427	0.018003	0.11724		Erwiniaceae	-1.879	1.5655	0.23003	0.65347
Roseobacter	5.5863	2.3842	0.019125	0.12023		Bacillaceae	-1.0031	0.83585	0.23009	0.65347
Enhydrobacter	5.5269	2.3635	0.019363	0.12023		Alcaligenaceae	-1.7748	1.499	0.23641	0.65347
Savagea	-3.015	1.3044	0.020807	0.12274		Unknown_Family	-1.8727	1.5839	0.23706	0.65347
Xanthobacteraceae_unclassified	-3.2284	1.4008	0.021187	0.12274		Morganellaceae	-1.6904	1.43	0.23714	0.65347
Acetobacteraceae_unclassified	3.2921	1.4286	0.021201	0.12274		Lactobacillaceae	-0.95528	0.8322	0.25101	0.65484
Erysipelotrichaceae_UCG_009	-4.0682	1.7739	0.02183	0.12274		Actinomycetaceae	-2.1291	1.8621	0.25289	0.65484
Erysipelotrichaceae_unclassified	-3.7661	1.6476	0.022268	0.12274		Colwelliaceae	1.2641	1.107	0.25349	0.65484
Bacteroidetes_VC2_1_Bac22_ge	5.9902	2.6257	0.022526	0.12274		Family_XI	-1.2596	1.1162	0.2591	0.65569
Leuconostoc	-2.9839	1.3292	0.024776	0.13044		Oscillospirales_unclassified	-1.861	1.6938	0.2719	0.66426
Colwelliaceae_unclassified	2.946	1.3136	0.024915	0.13044		Streptococcaceae	-1.3032	1.1895	0.27325	0.66426
Clostridiaceae_unclassified	-3.0404	1.393	0.029058	0.14643		Veillonellales_Selenomonadales_unclassified	-1.8317	1.705	0.28266	0.66426
Bacteroidales_unclassified	-3.1784	1.4567	0.029122	0.14643		Gammaproteobacteria_unclassified	-0.64806	0.60478	0.28392	0.66426
Chloronema	3.9354	1.8092	0.029614	0.14643		Micrococcaceae	-0.91806	0.87295	0.29295	0.67269
Agarivorans	3.6664	1.6988	0.03091	0.14947		WD2101_soil_group	-3.0092	2.9541	0.30836	0.69522
Enterobacteriaceae_unclassified	-2.2751	1.0569	0.03135	0.14947		Moraxellaceae	0.58568	0.60686	0.33449	0.72867
Micrococcales_unclassified	3.1473	1.4737	0.032715	0.15324		Pseudoalteromonadaceae	0.99795	1.0432	0.33875	0.72867
Shewanella	-3.3144	1.5609	0.033717	0.15521		Coriobacteriales_Incertae_Sedis	-1.4137	1.5304	0.35561	0.72867
Alphaproteobacteria_unclassified	-2.6229	1.2411	0.034561	0.1564		Planococcaceae	-1.0166	1.1048	0.35746	0.72867
Marinomonas	-4.2143	2.0205	0.036997	0.16464		Bacteriovoracaceae	1.8984	2.0694	0.35894	0.72867
Erwiniaceae_unclassified	-3.0616	1.4977	0.040928	0.17914		Bifidobacteriaceae	-1.3485	1.4703	0.35904	0.72867
Paucilactobacillus	-2.7551	1.3556	0.042121	0.18139		Lachnospiraceae	-1.1153	1.2298	0.36448	0.72867
Flavobacteriales_unclassified	-2.2966	1.143	0.044511	0.18653		Microbacteriaceae	1.4739	1.6448	0.37021	0.72867
Psychrilyobacter	-2.9252	1.4572	0.04471	0.18653		Gemmatimonadaceae	2.0191	2.3389	0.38798	0.74625
Gordonia	5.2399	2.6278	0.046147	0.18731		Saccharimonadales_fa	1.4488	1.7219	0.40013	0.74625
Tepidimicrobium	-2.4589	1.234	0.046302	0.18731		Cyanobacteriia_unclassified	-0.54795	0.65164	0.40041	0.74625
Desulforhopalus	4.0938	2.0702	0.047982	0.19121		Peptostreptococcaceae	-0.92671	1.1293	0.41185	0.74625
Corynebacteriales_unclassified	2.7645	1.4051	0.049128	0.1929		Xanthomonadaceae	-1.9338	2.3804	0.41657	0.74625
Rhizobiales_unclassified	-3.0372	1.5672	0.052628	0.20365		Erysipelotrichaceae	-1.0257	1.2653	0.41757	0.74625
Enterovibrio	3.4605	1.8074	0.055536	0.20922		Caldilineaceae	-1.6565	2.0597	0.42127	0.74625
Bacteroidia_unclassified	-2.3625	1.2344	0.055635	0.20922		Bacteria_unclassified	-0.67837	0.86807	0.43453	0.75889
Lactobacillus	-1.9243	1.0188	0.058921	0.2185		Acidimicrobiia_unclassified	2.0932	2.744	0.44557	0.76737
Clostridium_sensu_stricto_7	-2.6161	1.3925	0.060274	0.22003		Bacillales_unclassified	-0.92039	1.2421	0.45871	0.77918
Ligilactobacillus	-2.494	1.3327	0.061297	0.22003		Pseudomonadaceae	0.40623	0.56694	0.47366	0.7871
Streptococcaceae_unclassified	-2.0711	1.1089	0.061805	0.22003		A4b	-1.7031	2.3898	0.47607	0.7871
Bacillus	-2.0838	1.1445	0.068641	0.24115		Burkholderiales_unclassified	0.69158	1.0031	0.49053	0.80034
Aurantivirga	-2.159	1.1929	0.070313	0.24381		Oscillospirales_fa	-1.7856	2.8487	0.53078	0.85476
Bacilli_unclassified	1.6929	0.94232	0.072419	0.24789		Aeromonadaceae	-0.94869	1.5698	0.54563	0.86741
Oxalobacteraceae_unclassified	3.0841	1.7383	0.076031	0.25387		Peptostreptococcales_Tissierellales_unclassified	-0.7578	1.3366	0.57075	0.87203
Clostridium_sensu_stricto_1	-2.5981	1.4685	0.076857	0.25387		Staphylococcaceae	0.41455	0.73275	0.57156	0.87203
Furfurilactobacillus	-4.2037	2.3773	0.077018	0.25387		Brevibacteriaceae	-1.1331	2.0095	0.57282	0.87203
Corynebacterium	1.9451	1.126	0.084078	0.27377		Selenomonadaceae	-1.1242	2.0499	0.58338	0.87203
Citrobacter	-3.129	1.8406	0.089133	0.28673		Isosphaeraceae	-1.2822	2.4035	0.59371	0.87203
Coriobacteriales_unclassified	-2.6	1.5407	0.091514	0.29089		Vagococcaceae	-0.63703	1.2564	0.61213	0.87203
Bifidobacteriaceae_unclassified	-2.5758	1.5429	0.095019	0.29692		Carnobacteriaceae	0.57935	1.144	0.61257	0.87203
Enterobacter	-2.921	1.7529	0.095638	0.29692		Bacteroidaceae	-0.59902	1.2336	0.62726	0.87203
Ignatzschineria	-2.6986	1.6374	0.099325	0.30198		Desulfovibrionaceae	1.2462	2.5677	0.62743	0.87203
Serratia	2.3135	1.4045	0.099529	0.30198		Arcobacteraceae	-0.6406	1.3362	0.63164	0.87203
Sphingomonas	2.7746	1.7225	0.10721	0.32164		Cryomorphaceae	-0.73399	1.5355	0.63263	0.87203
Cutibacterium	1.6348	1.0271	0.11146	0.33067		Marinomonadaceae	-1.157	2.4224	0.63292	0.87203
Brevundimonas	3.389	2.1391	0.11313	0.33194		Enterococcaceae	0.46919	1.0883	0.66638	0.89851
Marinifilum	-2.7974	1.7869	0.11746	0.33782		Propionibacteriaceae	0.41584	0.96535	0.66663	0.89851
Secundilactobacillus	-2.4158	1.5478	0.11857	0.33782		Blastocatellaceae	-1.0203	2.4441	0.67634	0.90179
Blastopirellula	3.3874	2.1725	0.11893	0.33782		Rhodanobacteraceae	-0.84419	2.095	0.68699	0.90624
Limosilactobacillus	-1.5823	1.0254	0.12283	0.34421		Chromatiaceae	-0.6647	1.7926	0.71078	0.92776
Proteus	-2.4994	1.6239	0.12376	0.34421		Bdellovibrionaceae	0.53541	1.6055	0.73877	0.93713
Micrococcus	-2.6445	1.7485	0.13041	0.35897		PeM15_fa	0.77702	2.3879	0.74487	0.93713
Cerasibacillus	-2.2947	1.5321	0.13419	0.3656		Firmicutes_unclassified	-0.57951	1.7846	0.74539	0.93713
Saprospira	2.0521	1.3986	0.14231	0.38381		Oligoflexaceae	0.60175	1.9221	0.75424	0.93713
Ureibacillus	-2.1315	1.473	0.14789	0.39486		Prevotellaceae	0.743	2.415	0.75834	0.93713
Yersiniaceae_unclassified	1.8675	1.3146	0.15544	0.41091		Chitinophagaceae	-0.5017	1.7299	0.7718	0.93713
Anaerovoracaceae_unclassified	-2.5433	1.8149	0.16111	0.42173		Enterobacteriaceae	0.2131	0.73493	0.77184	0.93713
Paenalcaligenes	-2.0444	1.4929	0.17086	0.44034		1_20_fa	0.57433	2.1207	0.78653	0.93713
Clostridium_sensu_stricto_18	-2.0272	1.4826	0.17152	0.44034		Actinobacteria_unclassified	-0.67432	2.5298	0.78981	0.93713
Lactococcus	-1.7607	1.2982	0.17503	0.44119		Exiguobacteraceae	0.57209	2.1859	0.79354	0.93713
Poseidonibacter	-3.2063	2.3681	0.17575	0.44119		Rhodocyclaceae	0.41055	1.8377	0.82321	0.96301
Pseudoalteromonas	1.3852	1.0256	0.17681	0.44119		Aerococcaceae	0.35117	1.7149	0.83775	0.96369
Sporanaerobacter	-2.6461	1.9802	0.18147	0.44863		Weeksellaceae	0.23876	1.1777	0.83934	0.96369
Pantoea	-1.9454	1.4772	0.18785	0.46016		Comamonadaceae	0.27213	1.5636	0.86184	0.96703
Actinomyces	-2.3101	1.7849	0.19558	0.46822		Rhizobiaceae	0.20695	1.207	0.86387	0.96703
Microbacteriaceae_unclassified	2.0181	1.5699	0.19862	0.46822		Competibacteraceae	-0.30337	2.0294	0.88117	0.96703
Bacteria_unclassified	-1.1533	0.90169	0.20089	0.46822		Listeriaceae	-0.20624	1.513	0.89157	0.96703
Thalassotalea	1.7349	1.3577	0.20132	0.46822		Microtrichaceae	-0.32222	2.3914	0.89282	0.96703
Escherichia_Shigella	1.0708	0.83825	0.20146	0.46822		Phormidiaceae	0.26251	2.0642	0.8988	0.96703
Hathewaya	-2.2701	1.7779	0.20167	0.46822		Saccharospirillaceae	-0.16799	1.357	0.90148	0.96703
W5053	-2.125	1.7015	0.2117	0.48728		Chloroflexaceae	-0.22911	1.9123	0.90464	0.96703
uncultured	-1.0942	0.882	0.21475	0.49006		Lactobacillales_unclassified	-0.1025	0.93552	0.91275	0.96736
Sulfitobacter	2.2545	1.8506	0.22312	0.50094		Xanthobacteraceae	0.085643	1.4373	0.95249	0.98927
Agrilactobacillus	-1.7782	1.4653	0.22491	0.50094		Nitrincolaceae	-0.098453	1.8014	0.95641	0.98927
Pseudomonas	0.66731	0.55015	0.22514	0.50094		Paenibacillaceae	-0.14131	2.6755	0.95788	0.98927
Pediococcus	-1.6452	1.3986	0.23948	0.52496		Nitrosomonadaceae	0.10749	2.9572	0.97101	0.98927
Tenacibaculum	-1.6776	1.4274	0.23987	0.52496		JGI_0000069_P22_fa	0.07317	2.1876	0.97332	0.98927
Lysinibacillus	-1.9125	1.6521	0.24702	0.53621		Clostridia_unclassified	0.023223	1.2994	0.98574	0.99196
Veillonellales_Selenomonadales_unclassified	-1.6631	1.4875	0.26354	0.56712		Flavobacteriaceae	0.0097714	0.96955	0.99196	0.99196
Lacticaseibacillus	-1.5886	1.4318	0.26721	0.56712
Catenococcus	1.4324	1.2991	0.2702	0.56712
Rhodobacteraceae_unclassified	-0.77476	0.70778	0.27368	0.56712
Oscillospirales_unclassified	-1.8612	1.701	0.27388	0.56712
Rhodoplanes	2.2088	2.0381	0.27846	0.56712
WD2101_soil_group_ge	-3.1983	2.955	0.27911	0.56712
Lactobacillaceae_unclassified	0.82924	0.76673	0.27946	0.56712
Paeniglutamicibacter	-1.8677	1.7351	0.28175	0.56712
Pseudoalteromonadaceae_unclassified	1.1525	1.0723	0.2825	0.56712
Paraclostridium	-1.9615	1.839	0.28614	0.56822
Chloroflexaceae_unclassified	1.6718	1.5712	0.28732	0.56822
Saccharococcus	-1.1102	1.048	0.28943	0.56822
Psychromonadaceae_unclassified	1.3977	1.3316	0.29389	0.57277
Tabrizicola	1.0993	1.0563	0.29798	0.57653
Veillonellaceae_unclassified	-1.685	1.6381	0.30367	0.58331
Ruegeria	-1.2945	1.2947	0.3174	0.60128
Levilactobacillus	-1.4779	1.4785	0.31753	0.60128
Saccharospirillaceae_unclassified	1.5378	1.5863	0.33234	0.6249
Acetoanaerobium	2.4214	2.528	0.33815	0.63048
Burkholderiales_unclassified	0.96737	1.0139	0.34003	0.63048
A4b_ge	-1.7449	1.8777	0.35274	0.64841
Bacillaceae_unclassified	-0.8068	0.87148	0.35456	0.64841
Lachnospiraceae_unclassified	-1.1678	1.2736	0.35918	0.65239
Gammaproteobacteria_unclassified	-0.5588	0.62382	0.37037	0.66817
Jeotgalibaca	-1.537	1.7253	0.373	0.6684
Dellaglioa	1.6493	1.8662	0.37682	0.67073
Megasphaera	-1.6216	1.8816	0.3888	0.6841
Acidimicrobiia_unclassified	2.4002	2.7889	0.38945	0.6841
Ottowia	1.7779	2.1141	0.40038	0.69339
Aliiroseovarius	1.4615	1.749	0.40337	0.69339
Carnobacteriaceae_unclassified	-0.95846	1.1532	0.40591	0.69339
Morganellaceae_unclassified	-1.4025	1.6893	0.40642	0.69339
Litoreibacter	1.9859	2.3987	0.40773	0.69339
Oceanobacillus	-1.4143	1.7184	0.41049	0.69368
Geobacillus	-0.85224	1.0489	0.4165	0.69941
Weissella	-0.99926	1.2551	0.42594	0.7108
Micrococcaceae_unclassified	0.83319	1.0674	0.43505	0.72147
Chryseobacterium	1.3533	1.7559	0.44089	0.72665
Clostridium_sensu_stricto_5	-1.0214	1.3354	0.44435	0.72786
Saccharimonadales_ge	1.2258	1.6147	0.44774	0.72895
Anaerosphaera	-1.3816	1.8497	0.45511	0.73646
Bifidobacteriaceae_ge	-1.2928	1.758	0.4621	0.73966
Nitrosomonas	-1.6896	2.3002	0.46263	0.73966
Enterococcus	0.7995	1.0995	0.46712	0.7409
Pseudofulvibacter	1.0899	1.5051	0.46896	0.7409
Chromatiaceae_unclassified	1.3002	1.8124	0.47313	0.74309
Moraxellaceae_unclassified	0.82032	1.1609	0.47979	0.74528
Oscillospirales_ge	-1.7329	2.4541	0.4801	0.74528
Liquorilactobacillus	1.3316	1.9182	0.48757	0.75078
Colwellia	-1.2226	1.7681	0.48927	0.75078
Bacillales_unclassified	-0.85676	1.2912	0.50699	0.76699
Carnobacterium	0.82526	1.2462	0.50783	0.76699
Paeniclostridium	-1.1732	1.7742	0.50846	0.76699
Pseudomonadaceae_unclassified	0.53086	0.80976	0.51209	0.76814
IMCC26207	-1.2593	1.9671	0.52207	0.77625
Peptostreptococcales_Tissierellales_unclassified	-0.86572	1.3643	0.52571	0.77625
Alkalimarinus	-1.0255	1.6181	0.52622	0.77625
Anaerococcus	-1.297	2.1225	0.54116	0.7939
Corynebacteriaceae_unclassified	0.76639	1.2857	0.55113	0.80132
Lentilactobacillus	-1.2166	2.0623	0.55522	0.80132
Rhodocyclaceae_unclassified	0.89382	1.5234	0.55739	0.80132
Prevotella_9	1.1865	2.0266	0.55822	0.80132
Comamonadaceae_unclassified	0.84326	1.4698	0.56614	0.8056
Erysipelothrix	0.85601	1.4962	0.56724	0.8056
Psychromonas	0.82647	1.4648	0.57261	0.80698
Providencia	-1.2987	2.3406	0.57901	0.80698
Psychrobacter	0.66279	1.1989	0.58039	0.80698
Actinobacteria_unclassified	-0.9009	1.6402	0.58282	0.80698
Bacteroides	-0.69009	1.2681	0.5863	0.80698
Flavobacteriaceae_unclassified	-0.41817	0.76949	0.58683	0.80698
Pseudogracilibacillus	-1.6011	2.9663	0.58936	0.80698
Epibacterium	1.1392	2.1664	0.599	0.81161
Lentibacter	1.1745	2.2702	0.60491	0.81161
Brochothrix	0.80551	1.5676	0.60735	0.81161
Cloacibacterium	-0.74398	1.4527	0.60856	0.81161
Moellerella	-0.686	1.3457	0.6102	0.81161
Colwelliaceae_ge	1.0031	1.993	0.61476	0.81161
Chitinophagaceae_unclassified	-0.71068	1.4164	0.61584	0.81161
Exiguobacterium	1.0053	2.0163	0.61807	0.81161
Coriobacteriales_Incertae_Sedis_unclassified	-0.66303	1.3375	0.6201	0.81161
Aerococcus	-0.79693	1.6267	0.62419	0.81297
Thauera	0.87027	1.8198	0.63248	0.81712
Sporosarcina	-0.97648	2.0836	0.63933	0.81712
Staphylococcus	0.41406	0.89117	0.6422	0.81712
Ideonella	1.0522	2.2795	0.64437	0.81712
Peptostreptococcus	-0.60162	1.3059	0.64501	0.81712
PeM15_ge	0.99317	2.1667	0.64668	0.81712
Tropicibacter	1.0513	2.3084	0.6488	0.81712
Oligoflexus	0.82318	1.9164	0.66752	0.83525
Bdellovibrio	0.70337	1.6634	0.67241	0.83525
Enterococcaceae_unclassified	-0.39642	0.93801	0.67258	0.83525
Firmicutes_unclassified	-0.47716	1.2311	0.69832	0.8632
Bacillaceae_ge	-0.61269	1.6686	0.71348	0.87317
Vibrionaceae_ge	0.57948	1.5839	0.71447	0.87317
Gallicola	-0.49927	1.3863	0.71874	0.87317
Glaciecola	-0.51313	1.4336	0.7204	0.87317
Brevibacterium	-0.71071	2.0035	0.7228	0.87317
Allochromatium	-0.73928	2.1318	0.72875	0.87317
Cyanobacteriia_unclassified	-0.24346	0.71713	0.73424	0.87317
Peredibacter	0.70338	2.0739	0.73449	0.87317
Blastocatellaceae_unclassified	-0.70237	2.0817	0.73582	0.87317
Desulfovibrio	0.80614	2.5007	0.74717	0.87378
Aeromonas	-0.51931	1.6222	0.74888	0.87378
Macrococcus	-0.42159	1.3286	0.751	0.87378
Polaribacter	0.48273	1.5519	0.75576	0.87378
Candidatus_Chloroploca	0.55551	1.811	0.75903	0.87378
Acinetobacter	0.24318	0.80531	0.76267	0.87378
Brachymonas	-0.48814	1.6268	0.76414	0.87378
Aeribacillus	-0.58674	1.9676	0.76555	0.87378
Diaphorobacter	0.56005	1.9245	0.77105	0.87378
Vagococcus	-0.36279	1.256	0.77269	0.87378
Pseudophaeobacter	-0.30574	1.0627	0.77359	0.87378
Crocinitomicaceae_unclassified	0.41218	1.446	0.7756	0.87378
Candidatus_Contendobacter	0.38925	1.4235	0.78451	0.87536
Rhizobiaceae_unclassified	0.33826	1.2397	0.78497	0.87536
Nitrincolaceae_unclassified	-0.57947	2.1674	0.7892	0.87536
Arthrospira_PCC_7345	0.54036	2.0446	0.79156	0.87536
Ahniella	0.56192	2.1456	0.7934	0.87536
Peptoniphilus	-0.33134	1.3961	0.8124	0.88973
Propionigenium	0.58476	2.4731	0.81309	0.88973
Staphylococcaceae_unclassified	0.26558	1.1648	0.81964	0.89064
Pseudoxanthomonas	-0.62599	2.7603	0.82059	0.89064
Selenomonas	-0.45895	2.2235	0.83647	0.90153
Loigolactobacillus	-0.36766	1.7913	0.83738	0.90153
Arcobacteraceae_unclassified	0.28603	1.4756	0.8463	0.90687
Alteromonas	-0.41548	2.1842	0.84913	0.90687
Lactobacillales_unclassified	0.1749	0.96815	0.85664	0.91125
Competibacteraceae_unclassified	0.33269	1.9114	0.86182	0.91312
Amphritea	0.29249	1.7954	0.87059	0.91876
Arthrobacter	0.26788	1.7506	0.87838	0.92334
Candidatus_Competibacter	0.25863	1.8043	0.88602	0.92771
Paenibacillus	-0.3387	2.7327	0.90136	0.94009
Oleispira	-0.17342	1.7133	0.91938	0.95515
Paracoccus	0.11743	1.3106	0.92861	0.95553
Bifidobacterium	-0.1582	1.8138	0.9305	0.95553
Jeotgalicoccus	-0.15158	1.8286	0.93394	0.95553
1_20_ge	-0.17357	2.1801	0.93654	0.95553
JGI_0000069_P22_ge	0.15649	2	0.93763	0.95553
Halocynthiibacter	0.19744	2.7959	0.9437	0.95758
Clostridia_unclassified	0.084536	1.2673	0.94682	0.95758
Rhodococcus	0.126	2.2696	0.95573	0.96294
Selenomonadaceae_unclassified	0.069415	1.4568	0.962	0.96561
Streptococcus	-0.021692	1.1257	0.98463	0.98463

## Sheet: GLM-Species
Genus	metadata	value	coef	stderr	N	N.not.0	pval	qval		Family	metadata	value	coef	stderr	N	N.not.0	pval	qval		Class	metadata	value	coef	stderr	N	N.not.0	pval	qval		Phylum	metadata	value	coef	stderr	N	N.not.0	pval	qval
Tropicibacter	Species	Seabass	8.28865	0.896382	29	9	7.47117e-10	2.03963e-07		f__Bacillaceae	Species	Seabass	-4.25363	0.751493	29	24	5.20245e-06	0.000671115		c__Clostridia	Species	Seabass	-4.71428	1.25395	29	23	0.0167296	0.518619		p__Patescibacteria	Species	Seabass	-4.42697	1.11997	29	17	0.000501437	0.008023
Lactobacillus	Species	Seabass	-7.21178	1.01988	29	25	1.33015e-07	1.81565e-05		f__Rhodobacteraceae	Species	Seabass	3.01792	0.703371	29	29	0.000204752	0.0132065		c__Bacilli	Species	Seabass	-4.88889	1.48381	29	29	0.0348591	0.540316		p__Firmicutes	Species	Seabass	-5.28336	1.38816	29	29	0.0228285	0.182628
Catenococcus	Species	Seabass	8.5132	1.42087	29	23	2.22288e-06	0.000202282		f__Planococcaceae	Species	Seabass	-3.02748	0.882537	29	21	0.00196617	0.0845454		c__Gammaproteobacteria	Species	Seabass	2.81864	1.47815	29	29	0.135916	0.762007		p__Proteobacteria	Species	Seabass	2.68963	1.45237	29	29	0.150046	0.758883
Rhodobacteraceae_unclassified	Species	Seabass	3.21371	0.645153	29	29	3.20241e-05	0.00218565		f__Otu0046	Species	Seabass	1.90373	0.698017	29	29	0.0110951	0.357817		c__Bacteroidia	Species	Seabass	-2.61023	2.30781	29	29	0.319862	0.762007		p__Bacteroidota	Species	Seabass	-2.77447	2.09871	29	29	0.254453	0.758883
Winogradskyella	Species	Seabass	1.8388	0.449408	29	5	0.000355727	0.0194227		f__Atopobiaceae	Species	Seabass	-3.21066	1.25097	29	12	0.0161356	0.416298		c__Alphaproteobacteria	Species	Seabass	1.63394	0.9472	29	29	0.153421	0.762007		p__Fusobacteriota	Species	Seabass	-1.23027	1.74926	29	18	0.521732	0.758883
Aliiroseovarius	Species	Seabass	3.26221	0.952657	29	12	0.00198325	0.0902379		f__Pseudoalteromonadaceae	Species	Seabass	5.85897	1.74152	29	26	0.0196783	0.423083		c__Fusobacteriia	Species	Seabass	-1.29217	2.09355	29	18	0.571152	0.762007		p__Desulfobacterota	Species	Seabass	5.08161	4.76843	29	11	0.347661	0.758883
Planococcaceae_unclassified	Species	Seabass	-4.08994	1.29063	29	20	0.00379342	0.144951		f__Morganellaceae	Species	Seabass	-4.37678	1.43661	29	15	0.0284719	0.474706		c__Actinobacteria	Species	Seabass	1.3205	2.1017	29	28	0.565538	0.762007		p__Chloroflexi	Species	Seabass	-1.20092	1.72157	29	12	0.520392	0.758883
Psychrobacter	Species	Seabass	-4.29267	1.37481	29	18	0.00424766	0.144951		f__Nocardiaceae	Species	Seabass	4.70224	1.38834	29	6	0.0326846	0.474706		c__Desulfobulbia	Species	Seabass	7.01847	3.72091	29	8	0.133224	0.762007		p__Bdellovibrionota	Species	Seabass	-2.03841	2.04358	29	15	0.369384	0.758883
Vibrionaceae_unclassified	Species	Seabass	7.62618	1.47069	29	29	0.00776617	0.17668		f__Microbacteriaceae	Species	Seabass	3.93224	1.29502	29	13	0.03367	0.474706		c__Coriobacteriia	Species	Seabass	-3.88709	2.13165	29	17	0.138901	0.762007		p__Cyanobacteria	Species	Seabass	-0.72985	0.992631	29	9	0.495949	0.758883
Vibrio	Species	Seabass	8.8393	1.70629	29	29	0.00719023	0.17668		f__Alcaligenaceae	Species	Seabass	-1.95626	0.889868	29	11	0.0367989	0.474706		c__Chloroflexia	Species	Seabass	-1.09507	1.5467	29	11	0.513492	0.762007		p__Acidobacteriota	Species	Seabass	-0.406239	0.483212	29	4	0.435554	0.758883
Ureibacillus	Species	Seabass	-2.46615	0.855323	29	13	0.00773319	0.17668		f__Caulobacteraceae	Species	Seabass	1.6441	0.77265	29	6	0.0426376	0.500023		c__Bdellovibrionia	Species	Seabass	-2.29897	2.14921	29	14	0.339924	0.762007		p__Gemmatimonadota	Species	Seabass	-0.720418	0.810396	29	4	0.411183	0.758883
Enterobacteriaceae_unclassified	Species	Seabass	-2.94021	1.02034	29	21	0.00766486	0.17668		f__Oleiphilaceae	Species	Seabass	1.35342	0.651645	29	3	0.0475331	0.510981		c__Cyanobacteriia	Species	Seabass	-0.659032	0.883067	29	9	0.489062	0.762007		p__Actinobacteriota	Species	Seabass	0.621153	2.17743	29	28	0.789839	0.789839
Aliivibrio	Species	Seabass	12.3603	2.58612	29	22	0.0109096	0.220087		f__Otu0101	Species	Seabass	-1.74183	0.879135	29	15	0.0579104	0.574649		c__Negativicutes	Species	Seabass	-1.16611	1.12659	29	10	0.361956	0.762007		p__Campylobacterota	Species	Seabass	-1.19671	3.61445	29	18	0.75867	0.789839
Ruegeria	Species	Seabass	4.40275	1.10291	29	17	0.0112865	0.220087		f__Shewanellaceae	Species	Seabass	-4.98497	1.708	29	20	0.0658707	0.606951		c__Anaerolineae	Species	Seabass	-0.78355	1.19349	29	11	0.543306	0.762007		p__Otu0082	Species	Seabass	-0.932292	1.95666	29	26	0.671449	0.789839
Family_XI_unclassified	Species	Seabass	-4.57312	1.29591	29	18	0.0190858	0.347362		f__Family_XI	Species	Seabass	-3.57073	1.5901	29	20	0.0905706	0.64612		c__Oligoflexia	Species	Seabass	-1.08923	1.43977	29	8	0.482787	0.762007		p__Planctomycetota	Species	Seabass	-0.590048	1.52699	29	10	0.714958	0.789839
Gammaproteobacteria_unclassified	Species	Seabass	1.65307	0.679973	29	29	0.0219705	0.374872		f__Carnobacteriaceae	Species	Seabass	-5.20316	2.41185	29	23	0.101415	0.64612		c__Gemmatimonadetes	Species	Seabass	-0.707625	0.788762	29	4	0.40712	0.762007		p__Verrucomicrobiota	Species	Seabass	-0.607165	1.20833	29	5	0.658238	0.789839
Microbacteriaceae_unclassified	Species	Seabass	4.24613	1.35613	29	13	0.0311366	0.457449		f__Staphylococcaceae	Species	Seabass	-1.17082	0.698368	29	26	0.105182	0.64612		c__Parcubacteria	Species	Seabass	-0.416514	0.675949	29	3	0.563458	0.762007
Lysinibacillus	Species	Seabass	-1.96822	0.85141	29	11	0.0286853	0.457449		f__Anaerovoracaceae	Species	Seabass	-1.4293	0.782639	29	9	0.0789868	0.64612		c__Gracilibacteria	Species	Seabass	-1.45028	0.935701	29	8	0.190975	0.762007
Paenalcaligenes	Species	Seabass	-2.10944	0.931278	29	11	0.0318371	0.457449		f__Bacteroidetes_VC2.1_Bac22_fa	Species	Seabass	4.46711	2.06728	29	6	0.0966404	0.64612		c__Blastocatellia	Species	Seabass	-0.157963	0.181717	29	3	0.421434	0.762007
Pseudoalteromonas	Species	Seabass	5.39494	1.86214	29	26	0.035576	0.462488		f__Cryomorphaceae	Species	Seabass	2.62847	1.09802	29	13	0.0841783	0.64612		c__Vicinamibacteria	Species	Seabass	-0.275616	0.313146	29	3	0.416323	0.762007
Epibacterium	Species	Seabass	5.39864	1.64154	29	7	0.0345531	0.462488		f__Otu0219	Species	Seabass	-3.31431	1.31412	29	15	0.0912709	0.64612		c__Desulfobacteria	Species	Seabass	-1.21777	2.08039	29	3	0.589941	0.762007
Gordonia	Species	Seabass	4.70942	1.4824	29	6	0.0375073	0.465431		f__Vibrionaceae	Species	Seabass	5.22366	2.60341	29	29	0.123572	0.647253		c__Saccharimonadia	Species	Seabass	-1.07768	1.2546	29	9	0.429505	0.762007
Nocardiaceae_unclassified	Species	Seabass	1.74864	0.503189	29	5	0.0405662	0.481504		f__Lactobacillaceae	Species	Seabass	-4.49231	2.26297	29	29	0.121395	0.647253		c__Thermoleophilia	Species	Seabass	-0.333248	0.369058	29	3	0.406073	0.762007
Brevundimonas	Species	Seabass	1.73816	0.818245	29	6	0.0429636	0.488712		f__Desulfocapsaceae	Species	Seabass	7.80513	4.09892	29	8	0.129856	0.647253		c__Planctomycetes	Species	Seabass	-0.644839	0.951499	29	6	0.525895	0.762007
Oleiphilus	Species	Seabass	1.40403	0.673335	29	3	0.0467142	0.510119		f__Lachnospiraceae	Species	Seabass	-4.37503	2.1387	29	17	0.116112	0.647253		c__0082	Species	Seabass	-0.788894	2.05441	29	26	0.727703	0.797518
Atopobiaceae_unclassified	Species	Seabass	-1.99051	0.971056	29	11	0.0503492	0.528667		f__SC.I.84	Species	Seabass	-1.5744	1.00896	29	4	0.130454	0.647253		c__Desulfovibrionia	Species	Seabass	0.633732	1.82543	29	7	0.746065	0.797518
Polaribacter	Species	Seabass	-9.61064	3.68712	29	20	0.0557654	0.54697		f__Nitrosomonadaceae	Species	Seabass	-2.45617	1.3863	29	8	0.146036	0.697727		c__Acidimicrobiia	Species	Seabass	-0.762645	1.73305	29	12	0.679096	0.797518
Fusobacterium	Species	Seabass	-3.85256	1.50188	29	14	0.0621102	0.54697		f__Flavobacteriaceae	Species	Seabass	-2.89829	2.3527	29	29	0.279309	0.753832		c__Phycisphaerae	Species	Seabass	-0.493207	1.33992	29	6	0.72689	0.797518
Savagea	Species	Seabass	-4.22715	1.23725	29	15	0.0573308	0.54697		f__Vagococcaceae	Species	Seabass	-2.81269	1.71453	29	19	0.175986	0.753832		c__Verrucomicrobiae	Species	Seabass	-0.479891	1.13687	29	5	0.727078	0.797518
Cerasibacillus	Species	Seabass	-2.34324	0.931543	29	13	0.0591865	0.54697		f__Clostridiaceae	Species	Seabass	-3.47956	2.4705	29	19	0.232393	0.753832		c__Campylobacteria	Species	Seabass	-0.83439	3.19503	29	18	0.80789	0.83482
Aeribacillus	Species	Seabass	-1.60811	0.825427	29	8	0.0618537	0.54697		f__Streptococcaceae	Species	Seabass	-2.74997	2.76216	29	21	0.376402	0.753832		c__Thermoanaerobacteria	Species	Seabass	-0.0897987	0.854825	29	6	0.920833	0.920833
Peptostreptococcales.Tissierellales_unclassified	Species	Seabass	-1.45217	0.75311	29	15	0.0644111	0.549508		f__Fusobacteriaceae	Species	Seabass	-1.4577	2.09759	29	17	0.529309	0.753832
Oceanobacillus	Species	Seabass	-3.34086	1.44659	29	12	0.0695375	0.575265		f__Thiotrichaceae	Species	Seabass	-1.77543	2.22029	29	18	0.472574	0.753832
Anaerovoracaceae_unclassified	Species	Seabass	-1.33684	0.73376	29	9	0.0796272	0.589401		f__Peptostreptococcaceae	Species	Seabass	-1.94164	1.92954	29	20	0.371213	0.753832
Sulfitobacter	Species	Seabass	5.03524	1.98911	29	10	0.0761217	0.589401		f__Alteromonadaceae	Species	Seabass	-2.4195	2.77254	29	25	0.437816	0.753832
Liquorilactobacillus	Species	Seabass	-1.61685	0.878311	29	8	0.0766562	0.589401		f__Competibacteraceae	Species	Seabass	-1.08797	1.53944	29	11	0.514329	0.753832
uncultured.5	Species	Seabass	-1.00592	0.552739	29	8	0.0798822	0.589401		f__Rhodocyclaceae	Species	Seabass	-1.5548	2.25874	29	12	0.526584	0.753832
Marinibacterium	Species	Seabass	1.37406	0.562595	29	3	0.0864903	0.621365		f__Williamwhitmaniaceae	Species	Seabass	-3.25242	4.78007	29	3	0.533652	0.753832
Bacillaceae_unclassified	Species	Seabass	-3.64709	1.17172	29	23	0.0964286	0.658125		f__Pseudomonadaceae	Species	Seabass	0.892642	1.16418	29	29	0.499372	0.753832
Clostridia_unclassified	Species	Seabass	-3.93591	1.69547	29	15	0.094459	0.658125		f__Moraxellaceae	Species	Seabass	-0.972182	0.919975	29	28	0.300084	0.753832
Lachnospiraceae_unclassified	Species	Seabass	-4.44994	2.06398	29	17	0.106071	0.68946		f__Comamonadaceae	Species	Seabass	-2.44881	2.36101	29	15	0.355349	0.753832
Bacteroidetes_VC2.1_Bac22_ge	Species	Seabass	3.91786	1.86611	29	6	0.103607	0.68946		f__Psychromonadaceae	Species	Seabass	3.66146	2.62356	29	21	0.240508	0.753832
Photobacterium	Species	Seabass	-2.68629	2.37397	29	22	0.32058	0.705104		f__Otu0012	Species	Seabass	4.02209	2.40901	29	29	0.180236	0.753832
Vagococcus	Species	Seabass	-2.47878	1.46986	29	19	0.166317	0.705104		f__Colwelliaceae	Species	Seabass	1.19592	1.85847	29	23	0.557686	0.753832
Enterobacterales_unclassified	Species	Seabass	3.39559	2.32046	29	29	0.228222	0.705104		f__Enterococcaceae	Species	Seabass	-1.76924	2.40183	29	20	0.503411	0.753832
Limosilactobacillus	Species	Seabass	-3.04119	2.53746	29	22	0.298699	0.705104		f__Listeriaceae	Species	Seabass	-1.9053	1.79416	29	14	0.344679	0.753832
Weissella	Species	Seabass	-4.53696	4.60381	29	20	0.380431	0.705104		f__Chloroflexaceae	Species	Seabass	-1.06593	1.50137	29	11	0.5122	0.753832
Carnobacterium	Species	Seabass	-2.04214	2.1642	29	19	0.398653	0.705104		f__Otu0094	Species	Seabass	-3.03102	2.77717	29	16	0.336029	0.753832
Streptococcus	Species	Seabass	-2.63517	2.33312	29	21	0.323138	0.705104		f__Marinomonadaceae	Species	Seabass	-0.950599	1.59839	29	6	0.586039	0.753832
Ligilactobacillus	Species	Seabass	-3.43424	3.74261	29	18	0.41157	0.705104		f__Bifidobacteriaceae	Species	Seabass	-2.98458	3.29144	29	14	0.419578	0.753832
Peptostreptococcus	Species	Seabass	-4.28311	3.51146	29	18	0.289682	0.705104		f__Corynebacteriaceae	Species	Seabass	2.56229	2.07827	29	20	0.296317	0.753832
Lactococcus	Species	Seabass	-4.38311	4.19913	29	19	0.356078	0.705104		f__Chromatiaceae	Species	Seabass	-0.977601	1.37001	29	11	0.509851	0.753832
Pseudophaeobacter	Species	Seabass	2.36405	1.73017	29	22	0.230468	0.705104		f__Phormidiaceae	Species	Seabass	-0.738944	0.998506	29	9	0.492949	0.753832
Shewanella	Species	Seabass	-2.37295	2.30468	29	14	0.360045	0.705104		f__Sphingomonadaceae	Species	Seabass	1.21596	1.87314	29	19	0.54366	0.753832
Leuconostoc	Species	Seabass	-4.23826	3.77485	29	17	0.325625	0.705104		f__Bacteriovoracaceae	Species	Seabass	-1.67742	1.32534	29	7	0.276661	0.753832
Clostridium_sensu_stricto_7	Species	Seabass	-2.39646	1.90083	29	16	0.274635	0.705104		f__Crocinitomicaceae	Species	Seabass	2.36296	2.08056	29	19	0.314583	0.753832
Pediococcus	Species	Seabass	-3.78101	2.83963	29	17	0.261341	0.705104		f__Otu0080	Species	Seabass	-3.34069	2.55671	29	14	0.271512	0.753832
Peptoniphilus	Species	Seabass	-3.95471	3.19009	29	16	0.283486	0.705104		f__Bdellovibrionaceae	Species	Seabass	-0.692735	1.18056	29	10	0.584761	0.753832
Staphylococcus	Species	Seabass	-1.4491	1.14085	29	25	0.266583	0.705104		f__Bacteroidaceae	Species	Seabass	-2.00061	2.0638	29	17	0.380755	0.753832
Brochothrix	Species	Seabass	-1.71425	1.56249	29	14	0.330139	0.705104		f__Aeromonadaceae	Species	Seabass	-1.21417	0.995349	29	12	0.285354	0.753832
Psychrobium	Species	Seabass	-4.37666	3.32702	29	11	0.264664	0.705104		f__Erysipelotrichaceae	Species	Seabass	-1.43435	1.22446	29	15	0.312128	0.753832
Tepidimicrobium	Species	Seabass	-3.71115	2.13173	29	18	0.15892	0.705104		f__Propionibacteriaceae	Species	Seabass	1.82883	1.54021	29	22	0.245414	0.753832
Desulforhopalus	Species	Seabass	5.67789	3.05267	29	7	0.136294	0.705104		f__Desulfovibrionaceae	Species	Seabass	1.5707	2.17299	29	7	0.509865	0.753832
Comamonadaceae_unclassified	Species	Seabass	-2.11848	1.80948	29	14	0.30384	0.705104		f__Oxalobacteraceae	Species	Seabass	-0.748137	0.894396	29	6	0.410349	0.753832
Bacillus	Species	Seabass	-2.50158	1.71932	29	18	0.224626	0.705104		f__Veillonellaceae	Species	Seabass	-1.07237	1.16196	29	7	0.40897	0.753832
Corynebacterium	Species	Seabass	2.27905	2.19896	29	20	0.366196	0.705104		f__Rhizobiaceae	Species	Seabass	3.17027	2.08404	29	16	0.188267	0.753832
Furfurilactobacillus	Species	Seabass	-2.34483	2.21389	29	8	0.355365	0.705104		f__Yersiniaceae	Species	Seabass	2.4655	1.89102	29	16	0.263269	0.753832
Agarivorans	Species	Seabass	6.61789	3.58467	29	13	0.138564	0.705104		f__Wohlfahrtiimonadaceae	Species	Seabass	-0.571184	0.845369	29	10	0.537682	0.753832
Myroides	Species	Seabass	-0.91072	0.676692	29	12	0.237082	0.705104		f__Aerococcaceae	Species	Seabass	-0.922747	0.73325	29	12	0.270438	0.753832
Proteus	Species	Seabass	-2.44611	1.54372	29	12	0.185203	0.705104		f__Weeksellaceae	Species	Seabass	-3.69408	1.48696	29	18	0.183316	0.753832
Clostridium_sensu_stricto_5	Species	Seabass	-2.47277	2.07582	29	16	0.299894	0.705104		f__Stappiaceae	Species	Seabass	0.72743	0.491878	29	4	0.217021	0.753832
Fusobacteriaceae_unclassified	Species	Seabass	-2.22281	1.17549	29	13	0.131494	0.705104		f__Otu0221	Species	Seabass	-1.98256	1.99614	29	13	0.365332	0.753832
Clostridium_sensu_stricto_18	Species	Seabass	-1.09403	1.20252	29	14	0.410204	0.705104		f__Oligoflexaceae	Species	Seabass	-1.04044	1.36779	29	8	0.480276	0.753832
Bacteroidales_unclassified	Species	Seabass	-3.5011	2.76421	29	14	0.284623	0.705104		f__Fusibacteraceae	Species	Seabass	-2.63713	2.45748	29	5	0.34553	0.753832
Bacteroides	Species	Seabass	-2.07186	1.88688	29	17	0.326216	0.705104		f__Rhodanobacteraceae	Species	Seabass	-1.50942	1.96744	29	7	0.476356	0.753832
Gallicola	Species	Seabass	-2.06465	1.82739	29	15	0.320187	0.705104		f__Gemmatimonadaceae	Species	Seabass	-0.794198	0.865983	29	4	0.397474	0.753832
Brachymonas	Species	Seabass	-1.27928	1.35837	29	12	0.392441	0.705104		f__1.20_fa	Species	Seabass	-0.472226	0.610451	29	7	0.472576	0.753832
Secundilactobacillus	Species	Seabass	-3.1038	2.3767	29	13	0.264995	0.705104		f__Oscillospirales_fa	Species	Seabass	-1.11684	1.26826	29	7	0.417557	0.753832
Lacticaseibacillus	Species	Seabass	-2.99943	2.35697	29	15	0.278059	0.705104		f__Microtrichaceae	Species	Seabass	-0.551095	0.748596	29	4	0.492446	0.753832
Aeromonas	Species	Seabass	-1.38497	1.08718	29	12	0.268855	0.705104		f__Candidatus_Campbellbacteria_fa	Species	Seabass	-0.390002	0.662179	29	3	0.580094	0.753832
Peptostreptococcaceae_unclassified	Species	Seabass	-1.82829	1.02772	29	13	0.149674	0.705104		f__JGI_0000069.P22_fa	Species	Seabass	-1.90688	1.251	29	8	0.196711	0.753832
Thalassotalea	Species	Seabass	2.53234	1.6545	29	15	0.137508	0.705104		f__Pyrinomonadaceae	Species	Seabass	-0.230106	0.257264	29	3	0.409833	0.753832
Glaciecola	Species	Seabass	-2.16513	1.5912	29	15	0.230872	0.705104		f__Acetobacteraceae	Species	Seabass	0.8313	0.900376	29	3	0.364038	0.753832
Desulfocapsaceae_unclassified	Species	Seabass	5.81064	4.19714	29	7	0.23867	0.705104		f__Caldilineaceae	Species	Seabass	-0.378779	0.660353	29	7	0.59021	0.753832
uncultured	Species	Seabass	-2.77982	2.37607	29	14	0.304082	0.705104		f__Alcanivoracaceae1	Species	Seabass	0.664902	0.977521	29	5	0.53551	0.753832
Kurthia	Species	Seabass	-1.01722	1.03022	29	10	0.364698	0.705104		f__Paenibacillaceae	Species	Seabass	-0.628141	1.0353	29	7	0.549104	0.753832
Paucilactobacillus	Species	Seabass	-3.95887	3.27792	29	16	0.295722	0.705104		f__Idiomarinaceae	Species	Seabass	-1.38529	1.97974	29	3	0.52275	0.753832
Peredibacter	Species	Seabass	-1.70318	1.35839	29	7	0.292509	0.705104		f__Kordiimonadaceae	Species	Seabass	-1.02843	1.37424	29	4	0.498815	0.753832
Cutibacterium	Species	Seabass	1.67559	1.59345	29	22	0.302327	0.705104		f__Otu0210	Species	Seabass	-1.15294	1.45342	29	15	0.469076	0.753832
Levilactobacillus	Species	Seabass	-2.34121	1.8417	29	14	0.280457	0.705104		f__Iamiaceae	Species	Seabass	-0.27291	0.463019	29	4	0.580133	0.753832
Macrococcus	Species	Seabass	-1.98004	1.48997	29	15	0.249719	0.705104		f__Selenomonadaceae	Species	Seabass	-0.779817	0.74861	29	7	0.359416	0.753832
Rhizobiaceae_unclassified	Species	Seabass	3.43855	2.25516	29	16	0.187366	0.705104		f__Otu0225	Species	Seabass	-1.09723	1.27219	29	9	0.430035	0.753832
Tenacibaculum	Species	Seabass	-4.21761	2.72892	29	15	0.209763	0.705104		f__Otu0285	Species	Seabass	-0.312102	0.349091	29	3	0.410007	0.753832
Halocynthiibacter	Species	Seabass	1.3172	0.836024	29	6	0.126774	0.705104		f__Xanthobacteraceae	Species	Seabass	-0.927802	1.43264	29	12	0.551252	0.753832
Colwellia	Species	Seabass	-2.04139	1.39233	29	11	0.154152	0.705104		f__Prevotellaceae	Species	Seabass	-1.36937	1.18872	29	7	0.300721	0.753832
Carnobacteriaceae_unclassified	Species	Seabass	-2.64839	1.82951	29	17	0.217975	0.705104		f__MBAE14	Species	Seabass	-0.949949	0.891588	29	3	0.349187	0.753832
Bifidobacteriaceae_unclassified	Species	Seabass	-3.52967	3.07342	29	13	0.319452	0.705104		f__Granulosicoccaceae	Species	Seabass	-0.83884	0.838942	29	4	0.326246	0.753832
Desulfotalea	Species	Seabass	2.56108	1.6587	29	4	0.197415	0.705104		f__Saccharimonadales_fa	Species	Seabass	-1.14937	1.18921	29	9	0.377545	0.753832
SC.I.84_ge	Species	Seabass	-1.68317	1.08211	29	4	0.131633	0.705104		f__Otu0321	Species	Seabass	-0.340724	0.377855	29	3	0.375172	0.753832
Massilia	Species	Seabass	-0.863422	0.989603	29	6	0.390757	0.705104		f__Isosphaeraceae	Species	Seabass	-0.481312	0.785546	29	6	0.565116	0.753832
Erysipelothrix	Species	Seabass	-2.722	1.75053	29	13	0.191669	0.705104		f__Leptotrichiaceae	Species	Seabass	-0.672416	0.794512	29	4	0.432697	0.753832
Enhydrobacter	Species	Seabass	-1.87466	1.71689	29	6	0.323067	0.705104		f__Marinilabiliaceae	Species	Seabass	-0.436456	0.808743	29	3	0.618441	0.782145
Megasphaera	Species	Seabass	-1.18826	1.24242	29	7	0.393767	0.705104		f__Otu0024	Species	Seabass	2.1511	4.0647	29	16	0.625731	0.783683
Providencia	Species	Seabass	-0.54207	0.433316	29	6	0.266601	0.705104		f__Enterobacteriaceae	Species	Seabass	-0.684403	1.32985	29	27	0.643051	0.797631
Morganellaceae_unclassified	Species	Seabass	-2.63599	1.3724	29	11	0.11571	0.705104		f__Saprospiraceae	Species	Seabass	-1.98717	4.06821	29	13	0.652698	0.801887
Sphingomonas	Species	Seabass	1.73191	1.3866	29	11	0.279429	0.705104		f__Brevibacteriaceae	Species	Seabass	-0.957076	2.20003	29	9	0.687787	0.837024
Bifidobacteriaceae_ge	Species	Seabass	-1.96748	1.29897	29	10	0.252118	0.705104		f__Saccharospirillaceae	Species	Seabass	-1.18954	2.83973	29	10	0.699594	0.84159
Geobacillus	Species	Seabass	-2.10509	1.11725	29	19	0.150767	0.705104		f__Desulfolunaceae	Species	Seabass	-0.307013	0.750696	29	3	0.704587	0.84159
Streptococcaceae_unclassified	Species	Seabass	-1.66729	1.33389	29	16	0.287569	0.705104		f__Beijerinckiaceae	Species	Seabass	-0.45067	1.09766	29	11	0.744891	0.874307
uncultured.2	Species	Seabass	-1.35221	1.28193	29	6	0.371577	0.705104		f__Otu0324	Species	Seabass	-0.341881	1.04271	29	6	0.745534	0.874307
Dellaglioa	Species	Seabass	-1.19692	1.34324	29	8	0.413248	0.705104		f__Peptococcaceae	Species	Seabass	-0.305994	0.938625	29	8	0.758726	0.881762
Coriobacteriales_unclassified	Species	Seabass	-1.06918	1.01974	29	11	0.362164	0.705104		f__Chthoniobacteraceae	Species	Seabass	-0.474544	1.42649	29	5	0.770241	0.887152
Thiothrix	Species	Seabass	0.962819	0.834718	29	5	0.339224	0.705104		f__Marinifilaceae	Species	Seabass	-0.696377	2.32424	29	11	0.780619	0.891149
Hathewaya	Species	Seabass	-1.20134	1.06814	29	9	0.31305	0.705104		f__Micrococcaceae	Species	Seabass	-0.406244	1.67553	29	20	0.82059	0.914429
Serratia	Species	Seabass	2.06724	1.93535	29	14	0.338259	0.705104		f__Family_III	Species	Seabass	-0.12869	0.543336	29	5	0.822278	0.914429
Schleiferilactobacillus	Species	Seabass	-0.771145	0.793711	29	7	0.389545	0.705104		f__Otu0154	Species	Seabass	-0.31698	1.27006	29	17	0.815717	0.914429
Litoreibacter	Species	Seabass	3.33408	2.32584	29	7	0.225346	0.705104		f__WD2101_soil_group	Species	Seabass	-0.281528	1.2976	29	6	0.836384	0.922167
Cloacibacterium	Species	Seabass	-1.7182	1.05381	29	12	0.19085	0.705104		f__Moritellaceae	Species	Seabass	0.306511	2.7413	29	13	0.915251	0.967766
MND1	Species	Seabass	-1.11912	0.972181	29	3	0.259794	0.705104		f__Otu0037	Species	Seabass	-0.401932	2.63547	29	23	0.886367	0.967766
Planktotalea	Species	Seabass	-1.59274	1.00357	29	7	0.12427	0.705104		f__Francisellaceae	Species	Seabass	-0.188258	1.63403	29	5	0.913559	0.967766
Yersiniaceae_unclassified	Species	Seabass	2.07797	2.03435	29	16	0.370727	0.705104		f__Marinobacteraceae	Species	Seabass	-0.14764	1.22713	29	5	0.911559	0.967766
Lentilactobacillus	Species	Seabass	-2.33333	2.50466	29	9	0.405473	0.705104		f__Halomonadaceae	Species	Seabass	0.0933831	0.661584	29	5	0.898322	0.967766
Chryseobacterium	Species	Seabass	-2.19346	1.60124	29	10	0.277131	0.705104		f__Thermoanaerobacteraceae	Species	Seabass	-0.0599979	0.591925	29	6	0.923612	0.968666
Prevotella_9	Species	Seabass	-1.50409	1.29287	29	7	0.296619	0.705104		f__Exiguobacteraceae	Species	Seabass	-0.121975	1.38843	29	7	0.933296	0.970929
Chloronema	Species	Seabass	-1.25646	1.30563	29	8	0.380172	0.705104		f__Otu0117	Species	Seabass	-0.155378	2.10584	29	14	0.94417	0.974383
Oblitimonas	Species	Seabass	-0.543792	0.492295	29	6	0.279311	0.705104		f__Oceanospirillaceae	Species	Seabass	-0.209934	3.79098	29	5	0.958548	0.978509
Flavobacteriales_unclassified	Species	Seabass	-1.57079	1.52288	29	15	0.353302	0.705104		f__Otu0082	Species	Seabass	-0.0827032	1.61876	29	26	0.963338	0.978509
Fusibacter	Species	Seabass	-2.89816	2.73103	29	5	0.350272	0.705104		f__Nitrincolaceae	Species	Seabass	-0.0828118	3.58717	29	14	0.982713	0.986488
Haloimpatiens	Species	Seabass	-1.27038	0.984425	29	8	0.264828	0.705104		f__Arcobacteraceae	Species	Seabass	0.0642285	3.55461	29	18	0.986488	0.986488
Tissierella	Species	Seabass	-1.47315	0.832981	29	9	0.199939	0.705104
uncultured.4	Species	Seabass	2.39384	1.1447	29	13	0.112812	0.705104
Stappiaceae_unclassified	Species	Seabass	0.73435	0.490226	29	4	0.212127	0.705104
Rhizobiales_unclassified	Species	Seabass	-1.10623	1.16425	29	10	0.35049	0.705104
Oscillospirales_unclassified	Species	Seabass	-1.16958	1.27875	29	9	0.4045	0.705104
Gemmatimonas	Species	Seabass	-0.811901	0.854896	29	4	0.382043	0.705104
Anaerococcus	Species	Seabass	-1.10834	1.1695	29	7	0.397476	0.705104
RB41	Species	Seabass	-0.265416	0.278623	29	3	0.381699	0.705104
Olsenella	Species	Seabass	-1.24504	1.08619	29	4	0.261752	0.705104
Phreatobacter	Species	Seabass	-0.4692	0.493285	29	5	0.381678	0.705104
Flavobacterium	Species	Seabass	-1.49809	1.23904	29	8	0.28322	0.705104
JGI_0000069.P22_ge	Species	Seabass	-2.22758	1.43277	29	8	0.189629	0.705104
Rothia	Species	Seabass	-1.06264	0.684698	29	5	0.132394	0.705104
Marivita	Species	Seabass	1.22301	0.602452	29	5	0.156215	0.705104
Kocuria	Species	Seabass	1.01049	0.824809	29	5	0.290578	0.705104
Wohlfahrtiimonas	Species	Seabass	-0.654844	0.544993	29	7	0.393046	0.705104
Lapidilactobacillus	Species	Seabass	-1.98667	1.51232	29	5	0.260354	0.705104
Kordia	Species	Seabass	-0.493531	0.470716	29	4	0.358114	0.705104
Anoxybacillus	Species	Seabass	-1.84874	1.70509	29	4	0.337226	0.705104
Facklamia	Species	Seabass	-0.388282	0.322712	29	4	0.239349	0.705104
uncultured_ge	Species	Seabass	-0.269072	0.299106	29	3	0.40755	0.705104
Saccharimonadales_ge	Species	Seabass	-1.18866	1.1807	29	9	0.359557	0.705104
Selenomonas	Species	Seabass	-0.879286	0.83598	29	7	0.355627	0.705104
Phaeobacter	Species	Seabass	1.71706	1.84025	29	8	0.408238	0.705104
MBAE14_ge	Species	Seabass	-1.02295	0.963699	29	3	0.350922	0.705104
uncultured_ge.1	Species	Seabass	-0.335096	0.36713	29	3	0.369513	0.705104
Oscillospirales_ge	Species	Seabass	-1.22943	1.34504	29	7	0.401493	0.705104
Granulosicoccus	Species	Seabass	-0.887823	0.860114	29	4	0.311129	0.705104
Acetobacter	Species	Seabass	0.889099	0.935711	29	3	0.350447	0.705104
Companilactobacillus	Species	Seabass	-0.918208	0.99157	29	4	0.405932	0.705104
Donghicola	Species	Seabass	1.99202	1.05649	29	3	0.169378	0.705104
Ignatzschineria	Species	Seabass	-0.956084	1.10593	29	10	0.430397	0.710742
Salinirepens	Species	Seabass	2.07681	2.11044	29	9	0.423767	0.710742
Micrococcaceae_unclassified	Species	Seabass	-1.47975	1.69022	29	16	0.42296	0.710742
Ottowia	Species	Seabass	-1.02449	1.20411	29	7	0.432173	0.710742
Leptotrichia	Species	Seabass	-0.701754	0.827851	29	4	0.432014	0.710742
Yoonia.Loktanella	Species	Seabass	-0.335937	0.379553	29	3	0.428407	0.710742
Latilactobacillus	Species	Seabass	-2.32994	2.712	29	18	0.439087	0.71779
Loigolactobacillus	Species	Seabass	-1.78374	2.12947	29	9	0.449062	0.726274
Tamlana	Species	Seabass	-0.520534	0.682495	29	3	0.452259	0.726274
Xanthobacteraceae_unclassified	Species	Seabass	-1.15362	1.38672	29	12	0.450912	0.726274
Lactiplantibacillus	Species	Seabass	-2.52022	3.23922	29	13	0.483723	0.727107
Thauera	Species	Seabass	-1.49716	2.16468	29	12	0.524372	0.727107
Competibacteraceae_unclassified	Species	Seabass	-1.16975	1.65319	29	11	0.513777	0.727107
Lactobacillaceae_unclassified	Species	Seabass	-2.22306	2.85339	29	27	0.480198	0.727107
Clostridiaceae_unclassified	Species	Seabass	-1.71543	2.24071	29	15	0.485612	0.727107
Diaphorobacter	Species	Seabass	-1.42243	1.98311	29	10	0.507445	0.727107
Enterococcus	Species	Seabass	-1.81113	2.27625	29	20	0.47218	0.727107
Candidatus_Competibacter	Species	Seabass	-1.59131	2.27122	29	11	0.518351	0.727107
Candidatus_Chloroploca	Species	Seabass	-1.06374	1.491	29	11	0.509936	0.727107
Chromatiaceae_unclassified	Species	Seabass	-0.998633	1.37855	29	10	0.502848	0.727107
Arthrospira_PCC.7345	Species	Seabass	-0.77226	1.047	29	9	0.494486	0.727107
uncultured.1	Species	Seabass	-2.24116	3.23619	29	4	0.527352	0.727107
Pseudomonadaceae_unclassified	Species	Seabass	-1.04511	1.47078	29	23	0.522166	0.727107
Ahniella	Species	Seabass	-1.54542	2.01456	29	7	0.4764	0.727107
Oligoflexus	Species	Seabass	-1.06191	1.39767	29	8	0.480819	0.727107
Sporosarcina	Species	Seabass	-1.50581	1.78078	29	8	0.496598	0.727107
Ideonella	Species	Seabass	-0.824076	1.06644	29	7	0.473069	0.727107
X1.20_ge	Species	Seabass	-0.430849	0.559149	29	7	0.474367	0.727107
uncultured.3	Species	Seabass	-0.475651	0.677407	29	7	0.512737	0.727107
Nitrosomonas	Species	Seabass	-0.683168	0.861642	29	6	0.461398	0.727107
Allochromatium	Species	Seabass	-0.816427	1.03124	29	6	0.462064	0.727107
Bifidobacterium	Species	Seabass	-1.22756	1.59671	29	10	0.501053	0.727107
Idiomarina	Species	Seabass	-1.56721	2.25231	29	3	0.524911	0.727107
Acetoanaerobium	Species	Seabass	0.531286	0.754816	29	6	0.524211	0.727107
Arthrobacter	Species	Seabass	-1.46291	1.99296	29	9	0.496725	0.727107
Atopococcus	Species	Seabass	-1.1167	1.43695	29	3	0.480566	0.727107
Kordiimonas	Species	Seabass	-1.23953	1.69583	29	4	0.5072	0.727107
Candidatus_Microthrix	Species	Seabass	-0.611426	0.783488	29	4	0.468306	0.727107
Williamwhitmaniaceae_ge	Species	Seabass	-3.22581	4.74043	29	3	0.533627	0.732061
uncultured.7	Species	Seabass	-0.481449	0.744234	29	6	0.544112	0.742714
Methylobacterium.Methylorubrum	Species	Seabass	-0.664452	1.09452	29	11	0.548967	0.744108
Sphingomonadaceae_unclassified	Species	Seabass	1.19776	1.8733	29	18	0.550586	0.744108
Leucothrix	Species	Seabass	-1.59085	2.48176	29	17	0.562979	0.744957
Marinomonas	Species	Seabass	-1.15924	1.88426	29	6	0.573562	0.744957
Clostridium_sensu_stricto_1	Species	Seabass	-1.01427	1.68581	29	14	0.578654	0.744957
Paracoccus	Species	Seabass	2.06966	3.33607	29	18	0.566652	0.744957
Bdellovibrio	Species	Seabass	-0.654324	1.11314	29	10	0.583959	0.744957
NS3a_marine_group	Species	Seabass	-0.973618	1.58425	29	5	0.569878	0.744957
Sporanaerobacter	Species	Seabass	-0.501009	0.813238	29	7	0.564096	0.744957
Paenibacillus	Species	Seabass	-0.599171	1.06037	29	7	0.5767	0.744957
Erysipelotrichaceae_UCG.009	Species	Seabass	-0.45664	0.769995	29	7	0.580873	0.744957
Candidatus_Campbellbacteria_ge	Species	Seabass	-0.396848	0.680033	29	3	0.583435	0.744957
uncultured.6	Species	Seabass	-0.915168	1.40062	29	8	0.577948	0.744957
Iamia	Species	Seabass	-0.251508	0.428724	29	4	0.582437	0.744957
Erysipelotrichaceae_unclassified	Species	Seabass	-0.92722	1.59405	29	9	0.588639	0.747434
Enterovibrio	Species	Seabass	-3.30618	5.79056	29	12	0.599463	0.757655
Carboxylicivirga	Species	Seabass	-0.555311	0.986076	29	3	0.603639	0.759417
Alcanivorax	Species	Seabass	0.569379	1.01822	29	5	0.607977	0.761366
Desulfovibrio	Species	Seabass	1.31514	2.3942	29	7	0.612109	0.76304
Amphritea	Species	Seabass	-1.68547	3.16618	29	12	0.622515	0.765525
Bacteroidia_unclassified	Species	Seabass	-0.764123	1.4131	29	17	0.620748	0.765525
Acidimicrobiia_unclassified	Species	Seabass	-0.534771	1.06271	29	6	0.618892	0.765525
Aerococcus	Species	Seabass	-0.369715	0.706395	29	9	0.632605	0.774444
Desulfofrigus	Species	Seabass	-0.551695	1.08362	29	3	0.637916	0.77746
Alteromonas	Species	Seabass	-1.59064	3.23105	29	7	0.648936	0.787376
Alteromonadaceae_unclassified	Species	Seabass	-1.39859	2.88765	29	16	0.654744	0.787424
Brevibacterium	Species	Seabass	-0.972963	1.99983	29	9	0.653666	0.787424
Alkalimarinus	Species	Seabass	1.81139	4.23401	29	16	0.691681	0.790079
Pseudomonas	Species	Seabass	0.57133	1.30161	29	29	0.68945	0.790079
Cetobacterium	Species	Seabass	-0.802939	1.71422	29	12	0.661293	0.790079
Nautella	Species	Seabass	-1.69601	3.65748	29	7	0.668227	0.790079
Oleispira	Species	Seabass	-1.38437	3.12477	29	10	0.683468	0.790079
Colwelliaceae_unclassified	Species	Seabass	0.810395	1.80716	29	16	0.681505	0.790079
Vibrionaceae_ge	Species	Seabass	0.877414	2.00537	29	12	0.684015	0.790079
Pseudofulvibacter	Species	Seabass	1.06599	2.27084	29	14	0.673542	0.790079
W5053	Species	Seabass	-0.8394	1.96238	29	10	0.688125	0.790079
Poseidonibacter	Species	Seabass	-0.82251	1.78392	29	6	0.668328	0.790079
Pseudarcobacter	Species	Seabass	-0.505634	1.1226	29	4	0.674639	0.790079
Candidatus_Udaeobacter	Species	Seabass	-0.717573	1.55433	29	5	0.682793	0.790079
Flavobacteriaceae_unclassified	Species	Seabass	-0.617243	1.61362	29	28	0.720371	0.803623
Saprospira	Species	Seabass	-1.80838	4.64958	29	9	0.717401	0.803623
Psychromonas	Species	Seabass	-0.523181	1.46703	29	15	0.724144	0.803623
Nitrincolaceae_unclassified	Species	Seabass	-1.06428	2.66934	29	9	0.712037	0.803623
Shewanellaceae_unclassified	Species	Seabass	-0.677471	1.80457	29	10	0.723392	0.803623
Colwelliaceae_ge	Species	Seabass	0.60017	1.3932	29	9	0.722463	0.803623
Lentibacter	Species	Seabass	-0.52664	1.30301	29	7	0.709138	0.803623
Peptococcus	Species	Seabass	-0.326948	0.902539	29	8	0.732798	0.809935
Marinifilum	Species	Seabass	-0.820492	2.3873	29	11	0.749709	0.824223
Clostridium_sensu_stricto_15	Species	Seabass	-0.563038	1.68881	29	8	0.754591	0.824223
Moraxella	Species	Seabass	0.201413	0.59881	29	4	0.754783	0.824223
WD2101_soil_group_ge	Species	Seabass	-0.386398	1.20242	29	6	0.760147	0.826773
Halarcobacter	Species	Seabass	0.50919	1.59944	29	4	0.770245	0.834432
Crocinitomicaceae_unclassified	Species	Seabass	0.67571	2.20782	29	17	0.773983	0.835167
Bacillaceae_ge	Species	Seabass	-0.465398	1.48208	29	12	0.782016	0.840513
Profundimonas	Species	Seabass	0.265116	0.915634	29	4	0.791706	0.847591
Psychrilyobacter	Species	Seabass	-0.335438	1.22318	29	15	0.798449	0.848944
Arcobacteraceae_unclassified	Species	Seabass	0.87351	3.20893	29	16	0.799189	0.848944
Lactobacillales_unclassified	Species	Seabass	-0.645571	2.4632	29	23	0.80657	0.853256
Micrococcus	Species	Seabass	0.225267	0.925173	29	9	0.809499	0.853256
Roseovarius	Species	Seabass	0.157685	0.719291	29	3	0.828126	0.869532
Thermoanaerobacterium	Species	Seabass	-0.114428	0.524996	29	5	0.836271	0.874721
Marinobacter	Species	Seabass	-0.221054	1.35128	29	5	0.880139	0.913691
Francisellaceae_unclassified	Species	Seabass	-0.249905	1.56162	29	5	0.880222	0.913691
Bacteria_unclassified	Species	Seabass	-0.256473	1.72094	29	26	0.893609	0.924073
Escherichia.Shigella	Species	Seabass	-0.198781	1.7206	29	25	0.915331	0.939419
Micrococcales_unclassified	Species	Seabass	-0.236472	2.04176	29	14	0.912535	0.939419
Caldanaerobius	Species	Seabass	-0.0628632	0.593598	29	6	0.920191	0.940869
Oceanospirillum	Species	Seabass	-0.403761	4.07867	29	5	0.925997	0.943273
Moritella	Species	Seabass	0.208402	2.59706	29	13	0.939041	0.953005
Exiguobacterium	Species	Seabass	-0.0870723	1.35136	29	7	0.95105	0.961617
Acinetobacter	Species	Seabass	0.0629728	1.22317	29	26	0.959319	0.966399
Halomonas	Species	Seabass	0.0219542	0.668255	29	5	0.975866	0.979454
Anaerosalibacter	Species	Seabass	0.0183331	1.54474	29	7	0.991081	0.991081

## Sheet: EdgeR-Species
Genus	log2FC	logCPM	Pvalues	FDR		Family	log2FC	logCPM	Pvalues	FDR			Class	log2FC	logCPM	Pvalues	FDR		Phylum	log2FC	logCPM	Pvalues	FDR
Gordonia	7.5943	9.9589	2.5504e-18	6.8096e-16		Family_XI	-7.6183	12.367	2.1949e-10	2.7217e-08			Bacilli	-5.1254	17.229	1.1702e-06	3.1595e-05		Firmicutes	-4.4955	17.295	6.5296e-06	9.7944e-05
Epibacterium	8.4076	10.812	4.3042e-17	5.746e-15		Bacteroidetes_VC2_1_Bac22_fa	5.1958	8.5726	5.1776e-10	3.2101e-08			Coriobacteriia	-5.4549	10.357	2.8108e-05	0.00028233		Desulfobacterota	5.1332	13.241	3.6848e-05	0.00027636
Tropicibacter	5.9424	8.9685	1.2386e-15	1.1024e-13		Vagococcaceae	-8.4242	13.17	1.0469e-09	4.3273e-08			Bacteroidia	-5.0262	17.951	3.137e-05	0.00028233		Proteobacteria	2.9032	20.718	6.4694e-05	0.00032347
Aliivibrio	7.8708	15.526	2.1505e-15	1.4354e-13		Clostridiaceae	-7.4762	12.226	2.9018e-09	8.9957e-08			Desulfobulbia	4.9383	12.509	6.3625e-05	0.00042947		Bacteroidota	-4.0006	17.466	0.00026091	0.0009784
Bacteroidetes_VC2_1_Bac22_ge	5.088	8.4459	4.8987e-10	2.6159e-08		Nocardiaceae	5.0804	10.22	2.2199e-08	5.5054e-07			Gammaproteobacteria	2.639	20.131	8.1705e-05	0.00044121		Chloroflexi	-4.0834	9.6129	0.00062651	0.0018795
Desulforhopalus	6.9094	11.685	6.755e-10	3.006e-08		Lactobacillaceae	-6.6285	16.119	5.7676e-07	1.192e-05			Fusobacteriia	-5.2106	11.883	0.00010372	0.00046672		Fusobacteriota	-4.4857	11.809	0.0009581	0.0023953
Phaeobacter	4.9817	8.42	8.3335e-10	3.1786e-08		Microbacteriaceae	4.1493	9.5803	9.868e-07	1.7481e-05			Clostridia	-4.0974	14.139	0.0001394	0.00053767		Patescibacteria	-3.6899	9.231	0.0059571	0.012765
Vagococcus	-8.6344	13.229	1.1751e-09	3.8457e-08		Shewanellaceae	-7.6557	12.713	1.8047e-06	2.7972e-05			Chloroflexia	-4.8847	9.8052	0.00021343	0.00072032		Bdellovibrionota	-2.9678	9.2385	0.010325	0.01936
Microbacterium	4.0624	7.4125	1.2963e-09	3.8457e-08		Acetobacteraceae	2.9956	6.9278	5.2084e-06	7.176e-05			Negativicutes	-5.1615	10.216	0.0010018	0.0030054		Cyanobacteria	-1.8322	8.7794	0.028943	0.048238
Polaribacter	-13.439	18.029	1.4577e-09	3.892e-08		Comamonadaceae	-6.1438	10.909	8.0558e-06	9.9891e-05			Anaerolineae	-2.8976	7.9494	0.0029054	0.0078445		Actinobacteriota	0.8926	13.478	0.20955	0.31432
Photobacterium	-7.8494	14.084	1.0356e-08	2.5137e-07		Caulobacteraceae	3.4434	7.6173	1.0339e-05	0.00011655			Cyanobacteriia	-2.8585	9.2002	0.003648	0.0089542		Campylobacterota	1.1831	10.826	0.23061	0.31447
Peptostreptococcus	-7.6718	12.271	5.6076e-08	1.2477e-06		Listeriaceae	-6.3214	11.083	1.6942e-05	0.00016343			Bdellovibrionia	-3.4735	9.0687	0.0047949	0.010788		Bacteria_unclassified	0.62315	9.5533	0.42685	0.53357
Weissella	-7.875	12.907	7.4789e-08	1.5361e-06		Lachnospiraceae	-5.0464	9.8379	1.8181e-05	0.00016343			Gracilibacteria	-3.8788	8.8368	0.008999	0.01869		Planctomycetota	0.50152	7.9055	0.46862	0.54071
Ligilactobacillus	-7.5858	12.357	5.8798e-07	1.104e-05		Rhodocyclaceae	-6.6707	11.429	1.8452e-05	0.00016343			Oligoflexia	-2.4255	7.5469	0.025962	0.05007		Gemmatimonadota	0.25623	6.0501	0.64546	0.69157
Lactococcus	-7.4625	12.223	6.2022e-07	1.104e-05		Competibacteraceae	-6.7306	11.488	2.5303e-05	0.00020918			Acidimicrobiia	-2.2911	7.59	0.031528	0.056751		Acidobacteriota	-0.23163	6.5387	0.95184	0.95184
Vibrio	5.0035	18.463	7.8309e-07	1.3068e-05		Flavobacteriaceae	-6.4439	18.054	5.4646e-05	0.00042351			Alphaproteobacteria	1.0379	15.164	0.13288	0.22423
Latilactobacillus	-8.6971	13.464	1.7021e-06	2.6732e-05		Morganellaceae	-5.0579	9.8489	6.9197e-05	0.00050473			Saccharimonadia	-1.2769	6.6575	0.17504	0.278
Clostridium_sensu_stricto_7	-5.8669	10.489	2.1083e-06	3.0622e-05		Coriobacteriales_Incertae_Sedis	-5.2054	9.992	8.3419e-05	0.00057467			Phycisphaerae	-1.2274	6.8515	0.23783	0.34306
Tepidimicrobium	-5.6527	10.279	2.1791e-06	3.0622e-05		Fusobacteriaceae	-5.1594	11.721	0.00013095	0.00084246			Thermoanaerobacteria	-1.1377	6.5147	0.24945	0.34306
Peptoniphilus	-6.3403	10.953	2.5611e-06	3.4191e-05		Chloroflexaceae	-5.2987	10.084	0.00013682	0.00084246			Gemmatimonadetes	-1.0556	6.4754	0.25412	0.34306
Clostridium_sensu_stricto_5	-5.5792	10.208	3.044e-06	3.8703e-05		Streptococcaceae	-5.0428	13.253	0.00014267	0.00084246			Blastocatellia	-0.85069	6.4726	0.40877	0.52556
Lachnospiraceae_unclassified	-5.1117	9.7547	1.5173e-05	0.00017849		Erysipelotrichaceae	-3.4181	8.3067	0.00025302	0.0014261			Actinobacteria	0.48764	13.13	0.48603	0.59649
Leuconostoc	-7.7462	12.345	1.5376e-05	0.00017849		Desulfocapsaceae	4.5489	12.485	0.00028134	0.0015168			Campylobacteria	0.49734	10.621	0.56869	0.66759
Brochothrix	-6.5064	11.117	1.6742e-05	0.00018625		Vibrionaceae	2.9473	19.834	0.00031752	0.0015936			Bacteria_unclassified	-0.44713	10.06	0.7363	0.76496
Gallicola	-5.0961	9.7396	1.7734e-05	0.0001894		Chromatiaceae	-4.6828	9.4899	0.0003213	0.0015936			Firmicutes_unclassified	0.42244	5.7747	0.73799	0.76496
Thauera	-7.3273	11.929	1.9685e-05	0.00020215		Bacteroidales_unclassified	-5.1602	9.9469	0.00035981	0.001716			Planctomycetes	0.20928	7.4526	0.75047	0.76496
Pediococcus	-7.4432	12.209	2.7024e-05	0.00026724		Aeromonadaceae	-3.9713	8.8167	0.00043031	0.0019074			Desulfovibrionia	-0.57569	9.9553	0.76496	0.76496
Fusobacterium	-5.5926	10.222	3.2709e-05	0.00030447		Lactobacillales_unclassified	-3.7664	9.7862	0.0004307	0.0019074
Competibacteraceae_unclassified	-7.0828	11.687	3.307e-05	0.00030447		Saprospiraceae	-8.7534	14.267	0.00044786	0.001915
Lactobacillus	-5.5044	13.68	3.4218e-05	0.00030454		Phormidiaceae	-4.3806	9.2033	0.00071663	0.0029621
Clostridium_sensu_stricto_1	-4.7517	9.4093	3.7056e-05	0.00031916		Exiguobacteraceae	2.4644	7.3954	0.00097967	0.0039187
Clostridium_sensu_stricto_18	-4.8285	9.4829	4.2358e-05	0.00035343		Bacillaceae	-3.3961	12.614	0.0011617	0.0045014
Colwelliaceae_unclassified	3.491	9.2405	4.6068e-05	0.00037273		Weeksellaceae	-3.4019	8.4411	0.0012236	0.0045978
Shewanella	-5.4191	10.211	5.4942e-05	0.00042481		Veillonellaceae	-4.5148	9.3284	0.0017189	0.0062688
Savagea	-4.7484	9.4061	5.5687e-05	0.00042481		Enterobacterales_unclassified	2.1313	11.793	0.0018792	0.0066576
Lacticaseibacillus	-5.2465	9.8846	6.1875e-05	0.00045891		Planococcaceae	-3.5219	11.433	0.0019974	0.0068798
Catenococcus	4.0776	14.439	6.5417e-05	0.00047206		Pseudoalteromonadaceae	2.7219	14.829	0.0043615	0.014617
Pseudoalteromonadaceae_unclassified	2.8256	7.7861	9.1385e-05	0.0006421		Colwelliaceae	2.6442	11.806	0.0047266	0.015424
Paucilactobacillus	-5.1444	9.7861	0.00010079	0.00069002		Peptostreptococcaceae	-3.3731	12.493	0.0051561	0.016394
Candidatus_Chloroploca	-5.7492	10.374	0.00010741	0.00071274		Anaerovoracaceae	-3.3267	8.2252	0.005847	0.018126
Macrococcus	-4.3787	9.0556	0.00010945	0.00071274		Atopobiaceae	-3.1394	8.0599	0.007882	0.023838
Bacillus	-4.3144	10.173	0.0001197	0.00076096		Wohlfahrtiimonadaceae	-2.593	7.5826	0.0084199	0.024084
Lactiplantibacillus	-8.6949	13.456	0.00012709	0.00078913		Carnobacteriaceae	-3.4491	12.884	0.008491	0.024084
Lactobacillaceae_unclassified	-5.4146	11.02	0.00013402	0.00081326		JGI_0000069_P22_fa	-3.6869	8.5489	0.0085458	0.024084
Ureibacillus	-4.6235	9.2869	0.00016163	0.00095901		Xanthobacteraceae	-2.5479	7.705	0.0094999	0.026178
Diaphorobacter	-5.6758	10.303	0.00018384	0.0010671		Enterococcaceae	-3.0167	11.438	0.011659	0.03143
Vibrionaceae_unclassified	3.6977	18.031	0.0001892	0.0010748		Coriobacteriales_unclassified	-2.26	7.3021	0.012341	0.032558
Secundilactobacillus	-5.787	10.41	0.00020715	0.0011344		Clostridia_unclassified	-2.8777	7.829	0.017272	0.044218
Cerasibacillus	-4.8263	9.4799	0.00020888	0.0011344		Bdellovibrionaceae	-2.8288	8.4221	0.01767	0.044218
Comamonadaceae_unclassified	-4.3666	9.0444	0.00021243	0.0011344		Bacteriovoracaceae	-2.8375	7.799	0.01783	0.044218
Clostridiaceae_unclassified	-4.0404	8.7383	0.00021703	0.0011362		Oligoflexaceae	-2.5566	7.5569	0.019904	0.048395
Acetobacteraceae_unclassified	2.4901	6.9599	0.00022876	0.0011675		Sphingomonadaceae	2.0196	10.114	0.023689	0.056488
Brachymonas	-4.8474	9.5014	0.00023175	0.0011675		1_20_fa	-2.4517	7.4699	0.024192	0.056599
Peptostreptococcaceae_unclassified	-4.3003	8.9824	0.00024238	0.0011984		Oscillospirales_fa	-2.7198	7.6945	0.025341	0.058191
Aeromonas	-4.3195	9.0002	0.00025899	0.0012382		Saccharospirillaceae	-3.7594	11.284	0.026482	0.059705
Bifidobacteriaceae_unclassified	-5.8222	10.445	0.0002597	0.0012382		Selenomonadaceae	-2.5082	7.6648	0.027458	0.060801
Bacteroidales_unclassified	-5.2351	9.8728	0.00026512	0.0012419		Rhizobiales_unclassified	-2.7606	7.889	0.028639	0.062302
Lactobacillales_unclassified	-3.9186	9.7936	0.00029494	0.0013329		Bifidobacteriaceae	-3.0534	10.753	0.029981	0.064097
Candidatus_Competibacter	-4.661	9.3237	0.00029645	0.0013329		Rhodanobacteraceae	-2.1994	7.2584	0.03378	0.070995
Microbacteriaceae_unclassified	3.1784	9.2793	0.00029952	0.0013329		Erwiniaceae	-2.1879	7.2595	0.03818	0.078905
Proteus	-4.6644	9.3256	0.00031703	0.0013877		Alcaligenaceae	-1.9584	7.0816	0.041565	0.084492
Levilactobacillus	-4.3541	9.0327	0.00033397	0.0014382		Thiotrichaceae	-3.4834	13.529	0.052641	0.10528
Chromatiaceae_unclassified	-5.1812	9.8226	0.00034924	0.0014801		Bacillales_unclassified	-1.6343	6.8389	0.060868	0.11718
Family_XI_unclassified	-4.1281	8.8207	0.00039154	0.0016335		Caldilineaceae	-1.7288	6.8815	0.061137	0.11718
Arthrospira_PCC_7345	-5.067	9.7128	0.00039852	0.001637		Bacteroidia_unclassified	-2.1773	8.2338	0.061425	0.11718
Planococcaceae_unclassified	-4.0151	9.7155	0.00043795	0.0017516		Peptococcaceae	-2.0041	7.1095	0.066805	0.12551
Cetobacterium	-4.2404	8.9274	0.00043954	0.0017516		Microtrichaceae	-1.8584	7	0.072351	0.1339
Psychrobium	-7.4889	12.249	0.00046327	0.001819		Marinifilaceae	-3.055	11.597	0.073999	0.13494
Streptococcus	-4.3559	12.4	0.00063676	0.0024403		Oscillospirales_unclassified	-1.567	6.7722	0.07598	0.13619
Furfurilactobacillus	-6.276	10.89	0.00063977	0.0024403		Alteromonadaceae	-3.0696	13.675	0.07688	0.13619
Limosilactobacillus	-4.0784	12.532	0.00076931	0.0028931		Paenibacillaceae	-2.0431	7.6398	0.08161	0.14253
Oceanobacillus	-4.258	8.9408	0.00094585	0.0035075		Nitrosomonadaceae	-1.6937	6.8644	0.088246	0.15198
Psychrilyobacter	-4.0715	10.283	0.0010186	0.0037254		Prevotellaceae	-1.7107	6.8758	0.091206	0.15493
Saprospira	-8.7516	14.115	0.0010648	0.0038418		Staphylococcaceae	-1.6272	11.57	0.094119	0.15771
Myroides	-3.5505	8.4454	0.0011691	0.004162		Micrococcaceae	-1.6093	9.0714	0.10073	0.16654
Colwelliaceae_ge	3.1493	8.8289	0.0011916	0.0041863		Flavobacteriales_unclassified	-1.8989	7.8348	0.10417	0.16997
Lysinibacillus	-3.733	8.4565	0.0012602	0.0043699		PeM15_fa	-1.6021	6.8107	0.10857	0.17484
Loigolactobacillus	-4.8207	9.4745	0.0015336	0.0052495		Yersiniaceae	1.311	9.0249	0.11836	0.18817
Enterovibrio	-8.7985	16.957	0.0017627	0.0058439		Saccharimonadales_fa	-1.46	6.7157	0.1226	0.19241
Enterobacterales_unclassified	2.0939	11.648	0.0017673	0.0058439		Gemmatimonadaceae	-1.513	6.7337	0.12449	0.19241
Thalassotalea	3.2477	10.817	0.0017729	0.0058439		Thermoanaerobacteraceae	-1.4432	6.6708	0.12569	0.19241
Brevundimonas	2.6598	7.7124	0.0018701	0.0060894		Micrococcales_unclassified	-1.6864	8.445	0.13431	0.2031
Carnobacteriaceae_unclassified	-3.5363	8.4303	0.0019305	0.0062102		Corynebacteriales_unclassified	1.2367	5.8507	0.13647	0.20388
Megasphaera	-4.4869	9.1581	0.0020508	0.0065186		WD2101_soil_group	-1.5121	6.9824	0.14741	0.21761
Erysipelothrix	-3.2497	8.0228	0.002142	0.0067283		A4b	-1.3573	6.6305	0.16253	0.23711
Kurthia	-3.691	8.4199	0.0022282	0.0068815		Blastocatellaceae	-1.435	6.8236	0.16445	0.23711
Planktotalea	-4.7989	9.4538	0.0022423	0.0068815		Pseudomonadales_unclassified	-1.3129	7.4202	0.19065	0.27174
Acetoanaerobium	2.6416	8.1566	0.0024894	0.007553		Acidimicrobiia_unclassified	-1.3894	6.785	0.19671	0.27719
Exiguobacterium	2.2617	7.3769	0.0026511	0.0079534		Isosphaeraceae	-1.2573	6.9011	0.21923	0.30544
Enhydrobacter	-4.7195	9.3788	0.0035084	0.010408		Bacilli_unclassified	-0.98086	6.5401	0.23179	0.31935
Fusobacteriaceae_unclassified	-2.9533	7.7615	0.0037341	0.010956		Psychromonadaceae	1.0277	12.183	0.28357	0.38641
Lentilactobacillus	-3.8382	8.5519	0.0038021	0.011034		Marinomonadaceae	-1.8947	11.577	0.30388	0.40957
Enterobacteriaceae_unclassified	-3.0983	8.4136	0.0042074	0.012079		Crocinitomicaceae	1.0574	10.779	0.31865	0.42487
Anaerovoracaceae_unclassified	-3.3678	8.1261	0.0043609	0.012387		Actinobacteria_unclassified	-0.85487	6.4197	0.37731	0.49773
Dellaglioa	-3.5901	8.326	0.0044745	0.012576		Rhodobacteraceae	0.66107	15.123	0.3829	0.49978
Schleiferilactobacillus	-3.6085	8.3429	0.0055999	0.015575		Beijerinckiaceae	-1.0322	8.5174	0.39844	0.51465
Coriobacteriales_unclassified	-2.3467	7.245	0.0067065	0.01846		Cryomorphaceae	0.73713	8.2329	0.41163	0.52621
JGI_0000069_P22_ge	-3.643	8.3709	0.0070507	0.01921		Xanthomonadaceae	-0.70968	6.213	0.42145	0.53327
Pseudoalteromonas	2.6071	14.721	0.0073055	0.019703		Pseudomonadaceae	0.50106	12.32	0.44454	0.55679
Atopobiaceae_unclassified	-3.1213	7.9099	0.0076724	0.020485		Pirellulaceae	0.63222	7.0489	0.45048	0.5586
Oligoflexus	-3.0885	7.8815	0.0081253	0.02148		Unknown_Family	-1.4593	13.573	0.45993	0.56466
Bacillaceae_unclassified	-2.7419	10.982	0.0083289	0.021802		Moritellaceae	-0.97008	10.032	0.46683	0.56752
Anaerococcus	-3.4326	8.1834	0.0086146	0.022331		Nitrincolaceae	-1.2117	11.546	0.47203	0.56827
Chryseobacterium	-2.936	7.7496	0.0094633	0.024295		Rhizobiaceae	0.5631	9.1292	0.5028	0.5995
Tissierella	-2.8169	7.6476	0.009779	0.024867		Bacteroidaceae	-0.61632	8.5753	0.52949	0.62479
Carnobacterium	-3.5587	12.87	0.010085	0.025402		Peptostreptococcales_Tissierellales_unclassified	-0.77019	9.8982	0.53814	0.62479
Arthrobacter	-2.9124	7.7293	0.010417	0.025993		Bacteria_unclassified	-0.76026	10.172	0.53914	0.62479
Bdellovibrio	-3.1818	8.5825	0.010521	0.026011		Chitinophagaceae	-0.57597	6.338	0.55501	0.6284
Hathewaya	-2.6766	7.5296	0.011758	0.028739		Cyanobacteriia_unclassified	-0.40583	7.0992	0.55558	0.6284
Enterococcus	-3.0671	11.341	0.01188	0.028739		Arcobacteraceae	0.5062	10.458	0.55745	0.6284
Haloimpatiens	-3.0071	7.8115	0.011948	0.028739		Moraxellaceae	-0.53667	11.665	0.56549	0.63172
1_20_ge	-2.884	7.7051	0.012128	0.028911		Desulfovibrionaceae	-0.88843	10.129	0.60842	0.6736
Peredibacter	-2.966	7.7771	0.012467	0.029458		Enterobacteriaceae	-0.51507	11.026	0.61868	0.6789
Poseidonibacter	-3.5241	8.4276	0.012691	0.029506		Propionibacteriaceae	0.2914	9.9337	0.69756	0.75875
Morganellaceae_unclassified	-2.3065	7.2178	0.012709	0.029506		Brevibacteriaceae	-0.45784	8.9823	0.77963	0.84065
Clostridia_unclassified	-2.9052	7.7217	0.013463	0.030988		Actinomycetaceae	-0.29777	6.6063	0.81258	0.86862
Desulfocapsaceae_unclassified	2.9126	10.851	0.013759	0.031311		Veillonellales_Selenomonadales_unclassified	0.1138	5.7914	0.83305	0.88289
Selenomonas	-2.8624	7.6863	0.013838	0.031311		Aerococcaceae	-0.28466	7.6875	0.84095	0.88371
Cloacibacterium	-2.6379	7.639	0.014075	0.03158		Oxalobacteraceae	-0.34618	9.651	0.86904	0.90555
Ahniella	-2.7238	7.5686	0.014813	0.032958		Corynebacteriaceae	0.025552	10.803	0.89742	0.92733
Clostridium_sensu_stricto_15	-2.519	7.3929	0.015176	0.033112		Firmicutes_unclassified	0.29574	5.792	0.90598	0.92845
Streptococcaceae_unclassified	-2.2859	7.3496	0.01528	0.033112		Burkholderiales_unclassified	-0.13095	6.144	0.93155	0.94682
Alteromonas	-5.5258	13.267	0.015495	0.033112		Alphaproteobacteria_unclassified	-0.10607	6.7485	0.95722	0.965
Flavobacterium	-2.9612	7.7701	0.015534	0.033112		Gammaproteobacteria_unclassified	-0.01701	9.9076	1	1
W5053	-2.3911	7.2918	0.015674	0.033112
Shewanellaceae_unclassified	-2.4298	7.3159	0.015735	0.033112
Anaerosalibacter	-2.4726	7.3542	0.01575	0.033112
uncultured	-2.5696	11.122	0.01622	0.033834
Aeribacillus	-2.4948	7.3789	0.016622	0.034404
Ignatzschineria	-2.054	7.012	0.017242	0.035333
Geobacillus	-2.322	9.4174	0.017336	0.035333
Bifidobacteriaceae_ge	-2.4775	7.3659	0.017944	0.036042
Ideonella	-2.6953	7.5452	0.017953	0.036042
Oleispira	-4.1877	11.134	0.019128	0.038113
Sphingomonadaceae_unclassified	2.0711	9.4537	0.019567	0.038665
Oscillospirales_ge	-2.7581	7.5973	0.019695	0.038665
Rhizobiales_unclassified	-2.9468	7.9154	0.020324	0.03961
Ottowia	-2.3574	7.2662	0.023342	0.044692
Liquorilactobacillus	-2.41	7.3112	0.023353	0.044692
Chloronema	-2.3366	7.2508	0.023434	0.044692
Roseobacter	2.0387	7.7583	0.024073	0.045585
Providencia	-2.313	7.2289	0.025286	0.047545
Paenalcaligenes	-2.0826	7.0571	0.026281	0.049069
Rhodoplanes	-2.2749	7.203	0.036128	0.066987
Nitrosomonas	-2.1949	7.1367	0.03878	0.071409
IMCC26207	-2.1363	7.0957	0.040333	0.073728
Allochromatium	-2.3172	7.2354	0.040676	0.073728
Bacillales_unclassified	-1.7024	6.7724	0.040868	0.073728
Prevotella_9	-2.1653	7.1135	0.041345	0.074087
Peptococcus	-2.1695	7.1183	0.043712	0.077324
Oscillospirales_unclassified	-1.787	6.824	0.04373	0.077324
Paeniclostridium	-1.8438	6.8701	0.049524	0.086503
Enterococcaceae_unclassified	-1.7446	7.0562	0.049694	0.086503
Leucothrix	-3.5367	13.41	0.050157	0.086503
Bacteroidia_unclassified	-2.278	8.1774	0.050217	0.086503
Xanthobacteraceae_unclassified	-1.8602	7.0269	0.051199	0.087444
Erysipelotrichaceae_unclassified	-1.5792	6.6353	0.051754	0.087444
Pantoea	-1.9636	6.9655	0.052018	0.087444
WD2101_soil_group_ge	-2.1676	7.3832	0.052074	0.087444
Acidimicrobiia_unclassified	-2.3072	7.3772	0.053778	0.089741
Lentibacter	-2.6661	8.5382	0.055502	0.092044
Vibrionaceae_ge	-2.3601	8.0604	0.057601	0.094935
PeM15_ge	-1.8959	6.914	0.06044	0.099003
Saccharimonadales_ge	-1.7939	6.8345	0.060921	0.099183
Micrococcales_unclassified	-2.2488	8.8179	0.062926	0.10183
Wohlfahrtiimonas	-1.6749	6.7416	0.066548	0.10704
Marinifilum	-3.0631	11.487	0.07055	0.11279
Sporanaerobacter	-1.4911	6.5743	0.071615	0.11382
Paenibacillus	-2.0185	7.479	0.072793	0.115
Psychromonadaceae_unclassified	1.3964	5.8516	0.075146	0.11802
Flavobacteriales_unclassified	-2.1071	7.8719	0.076246	0.11905
Oblitimonas	-1.6086	6.6847	0.082042	0.12736
Jeotgalibaca	-1.7684	6.8137	0.08357	0.12898
A4b_ge	-1.6483	6.7311	0.089172	0.13683
Caldanaerobius	-1.5074	6.6052	0.09747	0.14871
Blastocatellaceae_unclassified	-1.7326	6.9265	0.098206	0.14898
Arcobacteraceae_unclassified	1.5296	9.6397	0.10256	0.15472
Veillonellaceae_unclassified	-1.5386	6.6501	0.10614	0.15921
Citrobacter	-1.6166	6.7132	0.12316	0.18281
Enterobacter	-1.4947	6.6353	0.12325	0.18281
Jeotgalicoccus	-1.5238	7.0011	0.1282	0.18912
Sulfitobacter	1.4496	8.9373	0.13922	0.20425
Serratia	1.1853	8.179	0.14324	0.20899
Aliiroseovarius	1.5026	10.812	0.15372	0.22306
Bacilli_unclassified	-1.1415	6.5363	0.15938	0.23002
Paeniglutamicibacter	-1.2569	6.4517	0.16909	0.24272
Pseudomonadales_unclassified	-1.3327	7.306	0.17166	0.24509
Nautella	-2.5869	12.061	0.17624	0.25029
Corynebacteriales_unclassified	1.0895	5.8272	0.19488	0.27453
Paraclostridium	-1.1093	6.3489	0.19536	0.27453
Chitinophagaceae_unclassified	-1.2353	6.6765	0.20053	0.28033
Pseudomonadaceae_unclassified	0.86262	7.8063	0.21179	0.29381
Micrococcaceae_unclassified	-0.97467	6.8579	0.21238	0.29381
Erysipelotrichaceae_UCG_009	-1.0512	6.253	0.21602	0.29616
Agarivorans	1.3527	11.189	0.2163	0.29616
Sphingomonas	1.121	8.8298	0.22257	0.30178
Staphylococcus	-1.3175	11.138	0.22266	0.30178
Actinobacteria_unclassified	-1.1183	6.4957	0.2328	0.31393
Tenacibaculum	-1.7071	10.301	0.2381	0.31857
Acinetobacter	-1.1121	10.773	0.23863	0.31857
Methylobacterium_Methylorubrum	-1.4533	8.6929	0.2452	0.32404
Bacillaceae_ge	-1.3965	8.5481	0.24522	0.32404
Yersiniaceae_unclassified	0.96163	8.0458	0.24636	0.32404
Litoreibacter	1.0656	8.454	0.25421	0.33259
Pseudoxanthomonas	-1.0618	6.344	0.25536	0.33259
Corynebacteriaceae_unclassified	1.0935	5.5602	0.26132	0.3387
Nitrincolaceae_unclassified	-1.8457	10.412	0.26303	0.33927
Rhodocyclaceae_unclassified	-0.91532	6.2484	0.27953	0.35882
Cyanobacteriia_unclassified	-0.71881	7.1937	0.28972	0.37012
Chloroflexaceae_unclassified	-0.967	6.2342	0.29217	0.37148
Salinirepens	1.1372	9.9262	0.29498	0.37327
Marinomonas	-1.9027	11.468	0.29845	0.37587
Pseudogracilibacillus	-0.9314	6.234	0.30455	0.38176
Alteromonadaceae_unclassified	-1.5323	9.8817	0.31048	0.38737
Bacteroides	-0.93022	8.6377	0.33969	0.42184
Actinomyces	-0.90283	6.9001	0.3432	0.42424
Rhodococcus	-1.0072	7.1022	0.34556	0.42481
Tabrizicola	0.97367	5.5104	0.34685	0.42481
Selenomonadaceae_unclassified	0.77488	5.6138	0.35205	0.42921
Aurantivirga	0.66408	7.0341	0.37534	0.45553
Rhodobacteraceae_unclassified	0.69936	13.761	0.37817	0.45688
Anaerosphaera	-0.78746	6.1555	0.38926	0.4656
Crocinitomicaceae_unclassified	0.82807	9.4887	0.39	0.4656
Moellerella	0.64793	5.5345	0.39061	0.4656
Moritella	-1.0706	9.88	0.40423	0.47968
Sporosarcina	-1.0468	8.9063	0.43987	0.51967
Alkalimarinus	-1.4813	13.445	0.451	0.53047
Propionigenium	-0.75541	6.5882	0.46853	0.54867
Agrilactobacillus	-0.53829	6.0704	0.47647	0.55553
Erwiniaceae_unclassified	-0.56386	6.0572	0.49998	0.57576
Colwellia	-0.88028	9.3393	0.50145	0.57576
Micrococcus	-0.82554	8.0764	0.50148	0.57576
Peptostreptococcales_Tissierellales_unclassified	-0.8197	9.8225	0.50395	0.57576
Bacteria_unclassified	-0.80725	10.093	0.5046	0.57576
Burkholderiales_unclassified	-0.48188	6.2352	0.51549	0.58568
Blastopirellula	0.46767	7.0051	0.56462	0.63879
Psychromonas	0.51086	10.922	0.57194	0.64433
Desulfovibrio	-0.9347	10.006	0.57775	0.64815
Halocynthiibacter	0.5454	10.708	0.58998	0.6591
Psychrobacter	0.41197	10.124	0.60241	0.67018
Candidatus_Contendobacter	0.53387	5.6065	0.6188	0.68556
Pseudofulvibacter	0.4067	9.0309	0.6335	0.69895
Pseudomonas	0.29904	12.238	0.63769	0.70068
Amphritea	-0.72018	10.46	0.66592	0.7287
Ruegeria	0.35351	11.022	0.66907	0.72915
Moraxellaceae_unclassified	0.52851	5.6226	0.67948	0.73748
Staphylococcaceae_unclassified	-0.22032	5.9515	0.68647	0.74206
Rhizobiaceae_unclassified	0.26308	9.1575	0.71718	0.77213
Saccharococcus	0.29852	5.9627	0.73118	0.78404
Brevibacterium	-0.52292	8.881	0.73722	0.78604
Pseudophaeobacter	-0.50143	11.843	0.74	0.78604
Flavobacteriaceae_unclassified	0.21051	11.262	0.74226	0.78604
Cutibacterium	0.22493	9.8034	0.74482	0.78604
Bifidobacterium	0.2154	7.9493	0.76092	0.7996
Massilia	-0.53333	9.4161	0.76366	0.7996
Aerococcus	-0.3787	7.6567	0.77049	0.8036
Alphaproteobacteria_unclassified	-0.26564	6.7316	0.77594	0.80613
Coriobacteriales_Incertae_Sedis_unclassified	0.30503	5.7025	0.78173	0.809
Escherichia_Shigella	-0.2552	10.608	0.84638	0.87252
Oxalobacteraceae_unclassified	0.066653	7.3288	0.89112	0.91511
Paracoccus	-0.26153	11.205	0.89737	0.918
Gammaproteobacteria_unclassified	-0.097396	9.8172	0.96747	0.98593
Firmicutes_unclassified	0.15814	5.7771	0.98215	0.99709
Corynebacterium	-0.12004	10.76	0.99438	1
Veillonellales_Selenomonadales_unclassified	-0.10133	5.8239	0.99667	1
Glaciecola	-0.10452	10.354	1	1
Saccharospirillaceae_unclassified	-0.052056	6.8592	1	1

## Sheet: DESeq2-Species
Genus	log2FC	lfcSE	Pvalues	FDR		Family	log2FC	lfcSE	Pvalues	FDR		Class	log2FC	lfcSE	Pvalues	FDR		Phylum	log2FC	lfcSE	Pvalues	FDR
Thauera	25.463	1.843	2.0351e-43	5.4336e-41		Rhodocyclaceae	24.827	1.8997	4.9503e-39	6.1384e-37		Bacilli	4.3559	0.6039	5.4765e-13	1.4787e-11		Firmicutes	3.7605	0.69064	5.1846e-08	7.7769e-07
Competibacteraceae_unclassified	25.392	1.9341	2.2729e-39	3.0343e-37		Competibacteraceae	24.902	2.0245	9.0262e-35	5.5962e-33		Coriobacteriia	7.2133	1.3079	3.485e-08	4.7048e-07		Proteobacteria	-3.7346	0.7507	6.5329e-07	4.8997e-06
Arthrospira_PCC_7345	23.434	2.0845	2.5358e-29	2.2569e-27		Family_XI	9.7482	0.99741	1.4631e-22	6.0474e-21		Bacteroidia	2.9731	0.68079	1.2588e-05	0.00011329		Bacteroidota	4.139	0.91805	6.5306e-06	3.2653e-05
Diaphorobacter	20.98	1.9976	8.3775e-26	5.592e-24		Vagococcaceae	10.346	1.1185	2.2476e-20	6.9677e-19		Clostridia	3.6317	0.90752	6.2857e-05	0.00042428		Chloroflexi	6.6008	1.6528	6.5061e-05	0.00024398
Polaribacter	14.453	1.4222	2.9269e-24	1.563e-22		Lactobacillaceae	5.8374	0.66225	1.2017e-18	2.9802e-17		Chloroflexia	6.9511	1.8419	0.00016075	0.00086804		Fusobacteriota	4.2707	1.3254	0.0012719	0.0038156
Vagococcus	10.845	1.1179	2.9661e-22	1.3199e-20		Clostridiaceae	10.078	1.2014	4.9371e-17	1.0203e-15		Fusobacteriia	4.8571	1.3447	0.00030365	0.0013664		Patescibacteria	4.5734	1.5049	0.0023731	0.0059328
Furfurilactobacillus	22.72	2.494	8.2682e-20	3.1537e-18		Shewanellaceae	8.5923	1.2888	2.61e-11	4.6235e-10		Negativicutes	5.3706	1.6969	0.0015515	0.0059845		Cyanobacteria	2.2378	0.99235	0.024132	0.051712
Peptostreptococcus	9.9705	1.2213	3.239e-16	1.081e-14		Flavobacteriaceae	6.0679	0.99172	9.4467e-10	1.4642e-08		Anaerolineae	4.8313	1.5951	0.0024554	0.0082869		Desulfobacterota	-4.9523	2.6079	0.057572	0.1058
Weissella	9.3898	1.1748	1.3227e-15	3.924e-14		Lachnospiraceae	6.9798	1.2624	3.2191e-08	4.4352e-07		Cyanobacteriia	2.7606	0.95005	0.0036639	0.010992		Bdellovibrionota	2.6665	1.4368	0.063481	0.1058
Lactococcus	9.5596	1.2923	1.3867e-13	3.7025e-12		Comamonadaceae	8.5294	1.5514	3.8442e-08	4.7668e-07		Alphaproteobacteria	-1.7295	0.66948	0.0097839	0.026417		Actinobacteriota	-0.91105	0.78026	0.24296	0.36443
Ligilactobacillus	9.8139	1.3573	4.811e-13	1.1678e-11		Listeriaceae	8.0375	1.5626	2.6954e-07	3.0384e-06		Gammaproteobacteria	-2.2669	0.89647	0.011451	0.028106		Planctomycetota	-0.87471	1.5034	0.56068	0.76456
Photobacterium	8.0201	1.1803	1.0821e-11	2.4077e-10		Morganellaceae	7.5777	1.5563	1.1218e-06	1.1592e-05		Desulfobulbia	-6.5429	2.78	0.018592	0.041833		Campylobacterota	-0.48548	1.4261	0.73353	0.81658
Tepidimicrobium	8.5685	1.2959	3.7941e-11	7.7926e-10		Streptococcaceae	5.457	1.1484	2.0152e-06	1.9222e-05		Acidimicrobiia	3.7262	1.727	0.030953	0.064287		Gemmatimonadota	0.96735	2.8826	0.73718	0.81658
Latilactobacillus	8.9334	1.3621	5.4351e-11	1.0366e-09		Coriobacteriales_Incertae_Sedis	7.2459	1.5829	4.7018e-06	4.1644e-05		Bdellovibrionia	2.8838	1.4751	0.050579	0.097546		Bacteria_unclassified	-0.33377	1.1027	0.76214	0.81658
Massilia	20.764	3.2149	1.0575e-10	1.8824e-09		Erysipelotrichaceae	5.9111	1.321	7.6542e-06	6.3275e-05		Oligoflexia	4.0116	2.1103	0.057308	0.10315		Acidobacteriota	0.35812	2.6416	0.89216	0.89216
Peptoniphilus	8.5633	1.3574	2.8177e-10	4.702e-09		Weeksellaceae	5.4433	1.2775	2.0364e-05	0.00015782		Gracilibacteria	3.6255	2.3451	0.1221	0.20605
Clostridium_sensu_stricto_7	9.0517	1.445	3.7532e-10	5.8948e-09		Chloroflexaceae	7.8682	1.9363	4.8358e-05	0.00035273		Saccharimonadia	2.4877	1.8718	0.18383	0.29197
Clostridium_sensu_stricto_5	8.0595	1.3197	1.0147e-09	1.5051e-08		Bacillaceae	3.2032	0.81012	7.6849e-05	0.0005294		Actinobacteria	-0.86851	0.69427	0.21094	0.31642
Vibrio	-5.9989	1.0102	2.8775e-09	4.0436e-08		Lactobacillales_unclassified	3.748	0.97116	0.00011373	0.00074223		Thermoanaerobacteria	2.1449	2.6472	0.41781	0.59372
Lachnospiraceae_unclassified	7.5676	1.2985	5.6062e-09	7.4843e-08		Planococcaceae	4.1654	1.1026	0.00015811	0.0009803		Planctomycetes	-1.3815	1.8762	0.46155	0.60044
Aliivibrio	-7.4901	1.2912	6.5947e-09	8.3847e-08		Chromatiaceae	7.0632	1.8814	0.00017394	0.0010271		Gemmatimonadetes	1.9122	2.629	0.46701	0.60044
Leuconostoc	8.1963	1.4571	1.854e-08	2.2501e-07		Aeromonadaceae	6.0686	1.6265	0.00019062	0.0010744		Blastocatellia	1.3389	2.3922	0.57569	0.70652
Brochothrix	8.5295	1.5536	4.012e-08	4.6575e-07		Bacteroidales_unclassified	5.24	1.4226	0.00023024	0.0011913		Desulfovibrionia	-1.0382	2.9062	0.72091	0.81912
Gallicola	7.5097	1.3789	5.1429e-08	5.7214e-07		Fusobacteriaceae	5.1041	1.3859	0.00023057	0.0011913		Firmicutes_unclassified	0.66214	1.9047	0.72811	0.81912
Pediococcus	7.8972	1.4899	1.1552e-07	1.2147e-06		Peptostreptococcaceae	4.0678	1.112	0.00025404	0.00126		Bacteria_unclassified	0.22113	1.078	0.83747	0.90446
Fusobacterium	8.8281	1.6669	1.1828e-07	1.2147e-06		Bacteroidetes_VC2_1_Bac22_fa	-7.9955	2.2033	0.00028457	0.0013572		Phycisphaerae	0.36121	3.3142	0.91321	0.94833
Limosilactobacillus	5.0705	0.97846	2.1938e-07	2.1694e-06		Vibrionaceae	-3.1517	0.89692	0.00044147	0.0020275		Campylobacteria	0.026865	1.4006	0.9847	0.9847
Paucilactobacillus	7.5816	1.4839	3.2346e-07	3.0844e-06		Carnobacteriaceae	3.8126	1.1446	0.00086576	0.0038341
Lacticaseibacillus	7.662	1.5032	3.4505e-07	3.1769e-06		Enterobacterales_unclassified	-2.3501	0.71555	0.0010224	0.0043718
Clostridium_sensu_stricto_1	7.8927	1.5569	3.9864e-07	3.5479e-06		Phormidiaceae	6.8085	2.1297	0.0013887	0.0057401
Bacillus	6.072	1.203	4.4742e-07	3.844e-06		Xanthobacteraceae	4.5905	1.5487	0.0030348	0.012139
Gordonia	-8.9476	1.7746	4.6071e-07	3.844e-06		Bifidobacteriaceae	4.9962	1.7255	0.0037854	0.014668
Lactobacillaceae_unclassified	5.6621	1.1273	5.0994e-07	4.1259e-06		Nocardiaceae	-4.927	1.751	0.0048956	0.017965
Shewanella	8.4068	1.6848	6.0477e-07	4.7492e-06		Coriobacteriales_unclassified	4.6626	1.6582	0.0049258	0.017965
Savagea	7.1897	1.4443	6.4192e-07	4.8969e-06		Wohlfahrtiimonadaceae	5.1234	1.8441	0.0054656	0.019364
Clostridium_sensu_stricto_18	7.6758	1.5449	6.7513e-07	5.0072e-06		Desulfocapsaceae	-7.1613	2.6685	0.0072827	0.025085
Macrococcus	6.4893	1.3482	1.4857e-06	1.0721e-05		Pseudoalteromonadaceae	-2.7991	1.0573	0.0081087	0.027175
Tropicibacter	-7.6308	1.5936	1.6806e-06	1.1719e-05		Anaerovoracaceae	4.8757	1.9854	0.014057	0.04587
Clostridiaceae_unclassified	7.378	1.542	1.7118e-06	1.1719e-05		Bacillales_unclassified	3.3572	1.387	0.015498	0.049275
Lactobacillus	4.785	1.0116	2.2423e-06	1.4968e-05		Alcaligenaceae	4.0289	1.6805	0.016508	0.051173
Comamonadaceae_unclassified	6.7901	1.5095	6.849e-06	4.4602e-05		Caulobacteraceae	-5.7019	2.39	0.017045	0.051549
Family_XI_unclassified	6.028	1.3449	7.3871e-06	4.6961e-05		Rhodobacteraceae	-1.7397	0.73485	0.01791	0.052877
Lactiplantibacillus	9.2022	2.0599	7.9228e-06	4.9195e-05		Moritellaceae	4.172	1.7991	0.020395	0.056949
Candidatus_Chloroploca	8.3315	1.8914	1.0582e-05	6.4211e-05		Veillonellaceae	4.7924	2.0673	0.020441	0.056949
Streptococcus	4.7059	1.0779	1.2663e-05	7.5135e-05		Enterococcaceae	2.6115	1.1285	0.020667	0.056949
Cerasibacillus	7.0876	1.6304	1.3795e-05	8.0069e-05		Psychromonadaceae	-2.883	1.2599	0.022118	0.059623
Peptostreptococcaceae_unclassified	7.2021	1.659	1.4167e-05	8.0478e-05		Atopobiaceae	3.7337	1.6889	0.027053	0.071374
Levilactobacillus	6.7206	1.5514	1.478e-05	8.2214e-05		Rhizobiaceae	-2.8949	1.3153	0.027735	0.071649
Ureibacillus	6.6257	1.564	2.2704e-05	0.00012372		Oligoflexaceae	4.8003	2.1919	0.02852	0.072173
Brachymonas	7.2561	1.7322	2.8018e-05	0.00014962		Erwiniaceae	3.6915	1.7647	0.036448	0.09039
Lactobacillales_unclassified	4.1208	0.99477	3.4363e-05	0.0001799		Bacilli_unclassified	2.2753	1.1209	0.042374	0.10303
Aeromonas	6.6061	1.6553	6.5855e-05	0.00033814		Brevibacteriaceae	4.3429	2.1942	0.047784	0.11187
Bifidobacteriaceae_unclassified	6.98	1.7764	8.5207e-05	0.00042374		Rhodanobacteraceae	4.6302	2.3432	0.04815	0.11187
Vibrionaceae_unclassified	-4.0739	1.0376	8.6348e-05	0.00042374		1_20_fa	4.5712	2.3192	0.048718	0.11187
Candidatus_Competibacter	7.2191	1.84	8.7286e-05	0.00042374		Oscillospirales_unclassified	3.6391	1.8933	0.0546	0.1231
Secundilactobacillus	6.7545	1.7302	9.4695e-05	0.00045149		Colwelliaceae	-2.2141	1.1669	0.057769	0.12792
Bacteroidales_unclassified	5.8624	1.509	0.00010233	0.00047935		Caldilineaceae	4.2438	2.2684	0.061374	0.13352
Chromatiaceae_unclassified	7.5766	1.975	0.00012494	0.00057517		Micrococcaceae	1.7719	0.95908	0.064676	0.13827
Carnobacteriaceae_unclassified	5.2674	1.3753	0.00012822	0.00058023		Oxalobacteraceae	4.1716	2.2739	0.066569	0.13991
Proteus	6.7013	1.7524	0.00013126	0.0005841		Acetobacteraceae	-2.8127	1.594	0.077642	0.16046
Enterobacteriaceae_unclassified	4.6959	1.2305	0.0001355	0.0005931		Microbacteriaceae	-2.8735	1.718	0.094403	0.1919
Cetobacterium	6.4658	1.7856	0.00029348	0.0012639		Staphylococcaceae	1.2581	0.77939	0.10648	0.21297
Planococcaceae_unclassified	4.4059	1.2227	0.00031416	0.0013173		JGI_0000069_P22_fa	3.6781	2.3157	0.11221	0.22086
Myroides	6.3149	1.7532	0.00031575	0.0013173		Saccharimonadales_fa	3.018	1.9386	0.11952	0.22853
Erysipelothrix	5.6645	1.5794	0.00033515	0.001359		Microtrichaceae	3.4667	2.2284	0.11979	0.22853
Epibacterium	-6.379	1.7789	0.00033594	0.001359		Marinomonadaceae	4.136	2.6813	0.12294	0.23098
Fusobacteriaceae_unclassified	5.7681	1.6568	0.00049883	0.0019879		Bacteriovoracaceae	3.5483	2.3313	0.12799	0.23688
Bacteroidetes_VC2_1_Bac22_ge	-7.4562	2.1549	0.00053982	0.0021196		Aerococcaceae	2.9419	1.9831	0.13795	0.25156
Lysinibacillus	6.026	1.7595	0.00061521	0.0023806		Selenomonadaceae	3.4392	2.3306	0.14003	0.25164
Carnobacterium	4.2583	1.247	0.00063842	0.0024351		Micrococcales_unclassified	2.3745	1.651	0.15037	0.26637
Psychrobium	6.973	2.0664	0.00073933	0.0027803		A4b	3.057	2.2211	0.16872	0.29342
Bacillaceae_unclassified	2.9167	0.86736	0.00077162	0.0028614		Clostridia_unclassified	2.0213	1.4743	0.17037	0.29342
uncultured	2.9392	0.89866	0.0010729	0.0039241		PeM15_fa	3.2034	2.4399	0.18921	0.3214
Geobacillus	3.525	1.0832	0.0011373	0.0041036		Thiotrichaceae	2.1075	1.6542	0.20264	0.33956
Roseobacter	-7.3894	2.298	0.0013021	0.0046353		Yersiniaceae	-1.7344	1.4199	0.22191	0.36689
Desulforhopalus	-8.945	2.7974	0.0013858	0.0048686		Nitrosomonadaceae	3.3357	2.7612	0.22703	0.37042
Oceanobacillus	5.7809	1.8288	0.0015723	0.0054522		Crocinitomicaceae	-1.8269	1.5392	0.23526	0.37885
Streptococcaceae_unclassified	4.0405	1.2913	0.0017533	0.0060015		Burkholderiales_unclassified	1.3804	1.1788	0.2416	0.38408
Glaciecola	4.9812	1.6388	0.00237	0.00801		Thermoanaerobacteraceae	2.8031	2.4611	0.25473	0.39982
Coriobacteriales_unclassified	5.1892	1.7224	0.0025888	0.0086401		Rhizobiales_unclassified	2.2016	1.9757	0.26514	0.41097
Catenococcus	-3.8081	1.2902	0.0031619	0.010423		Sphingomonadaceae	-1.4296	1.3922	0.3045	0.46615
Morganellaceae_unclassified	5.2562	1.8224	0.0039233	0.012774		Gammaproteobacteria_unclassified	-0.66445	0.65903	0.31334	0.47107
Psychrilyobacter	4.5313	1.5916	0.0044145	0.014201		Exiguobacteraceae	2.4517	2.4591	0.31875	0.47107
Loigolactobacillus	6.0605	2.1371	0.004571	0.014529		Pseudomonadaceae	-0.60626	0.60852	0.31911	0.47107
Tenacibaculum	4.3954	1.58	0.0054052	0.016979		Flavobacteriales_unclassified	-1.392	1.4203	0.32707	0.47714
Chryseobacterium	5.3398	1.9327	0.0057284	0.017785		Gemmatimonadaceae	2.5841	2.7167	0.34151	0.49003
Moritella	4.9738	1.8116	0.0060428	0.018545		Pirellulaceae	-2.4447	2.5825	0.34381	0.49003
Bacillales_unclassified	3.9101	1.4266	0.0061271	0.018549		Saprospiraceae	1.556	1.6708	0.35172	0.49561
Kurthia	5.4267	1.982	0.0061829	0.018549		Peptococcaceae	1.9111	2.1327	0.3702	0.51578
Enterococcus	3.0651	1.1297	0.0066629	0.019767		Veillonellales_Selenomonadales_unclassified	1.7339	1.9759	0.38019	0.52382
Enterobacterales_unclassified	-2.0115	0.7429	0.0067765	0.019883		Oscillospirales_fa	2.3459	2.8047	0.40292	0.54904
Microbacterium	-4.5891	1.7102	0.0072897	0.021109		Blastocatellaceae	2.0703	2.5107	0.40961	0.55209
Ignatzschineria	4.9325	1.8402	0.0073526	0.021109		Cryomorphaceae	-1.3884	1.7107	0.41703	0.55604
Anaerovoracaceae_unclassified	5.2745	2.0026	0.0084433	0.023982		Pseudomonadales_unclassified	0.86769	1.1125	0.43541	0.57437
W5053	4.9188	1.8769	0.0087741	0.02466		Cyanobacteriia_unclassified	0.578	0.75783	0.44564	0.58168
Hathewaya	5.2917	2.0334	0.0092578	0.025558		Prevotellaceae	2.0364	2.7576	0.46022	0.58715
Paenalcaligenes	4.3565	1.6747	0.0092853	0.025558		Corynebacteriales_unclassified	-1.5427	2.115	0.46576	0.58715
Bifidobacteriaceae_ge	4.9378	1.9008	0.0093825	0.025563		Moraxellaceae	0.48121	0.66321	0.4681	0.58715
Lentilactobacillus	5.5328	2.1417	0.0097844	0.026388		Peptostreptococcales_Tissierellales_unclassified	1.065	1.47	0.46877	0.58715
Pseudoalteromonadaceae_unclassified	-2.679	1.0606	0.011539	0.030809		Bacteroidia_unclassified	0.98847	1.398	0.47952	0.59461
Tissierella	4.9917	1.9807	0.011731	0.031013		Acidimicrobiia_unclassified	1.9499	2.8553	0.49467	0.60618
Enterococcaceae_unclassified	3.0025	1.2006	0.012387	0.032424		Unknown_Family	-1.2248	1.8101	0.49863	0.60618
Atopobiaceae_unclassified	4.2605	1.7086	0.012647	0.032616		Marinifilaceae	1.2477	1.921	0.51603	0.62124
Bacilli_unclassified	2.8808	1.1561	0.012704	0.032616		Xanthomonadaceae	1.6792	2.7384	0.53973	0.64353
Arthrobacter	4.9523	2.0031	0.013422	0.034091		Chitinophagaceae	1.1116	1.9019	0.55891	0.65546
Oligoflexus	5.5095	2.2311	0.013534	0.034091		Desulfovibrionaceae	-1.5921	2.7614	0.56424	0.65546
Dellaglioa	5.3252	2.1652	0.013915	0.034722		Beijerinckiaceae	1.1754	2.0458	0.5656	0.65546
Anaerosalibacter	5.7011	2.3668	0.016007	0.039573		Isosphaeraceae	1.5538	2.7802	0.57624	0.66161
Clostridium_sensu_stricto_15	5.389	2.2568	0.016946	0.041322		Enterobacteriaceae	0.41414	0.80031	0.60483	0.68779
Xanthobacteraceae_unclassified	4.036	1.692	0.017064	0.041322		Propionibacteriaceae	-0.53322	1.0561	0.61363	0.68779
Aeribacillus	5.1208	2.149	0.017179	0.041322		Bdellovibrionaceae	0.90829	1.8094	0.61569	0.68779
Brevundimonas	-5.2937	2.247	0.018477	0.044049		Corynebacteriaceae	-0.58585	1.2838	0.64813	0.71757
Erysipelotrichaceae_unclassified	4.585	1.9566	0.01911	0.045153		Actinobacteria_unclassified	1.0717	2.5223	0.67091	0.73622
Ruegeria	-3.0834	1.3388	0.021275	0.049829		Arcobacteraceae	-0.59215	1.4215	0.67699	0.73637
Chloronema	4.9362	2.1491	0.02163	0.050218		Alteromonadaceae	0.3833	1.1053	0.72876	0.78579
Schleiferilactobacillus	5.5114	2.43	0.023328	0.053695		WD2101_soil_group	0.87843	3.3115	0.7908	0.84534
Ahniella	5.3361	2.3573	0.023595	0.053845		Firmicutes_unclassified	0.45099	1.9689	0.81883	0.86782
Cloacibacterium	3.5869	1.6049	0.025422	0.057522		Nitrincolaceae	0.41686	1.9096	0.8272	0.86926
1_20_ge	5.1406	2.3121	0.02619	0.058762		Saccharospirillaceae	-0.20297	1.5197	0.89375	0.9313
Oscillospirales_unclassified	4.168	1.8814	0.02673	0.059475		Alphaproteobacteria_unclassified	0.13302	1.4601	0.92741	0.95196
Brevibacterium	4.7249	2.1534	0.028221	0.062273		Bacteria_unclassified	0.085744	0.96134	0.92893	0.95196
Bifidobacterium	4.1859	1.9318	0.030251	0.066205		Paenibacillaceae	0.1238	2.8686	0.96558	0.98141
Shewanellaceae_unclassified	3.9567	1.8295	0.030563	0.066344		Actinomycetaceae	-0.053357	2.1562	0.98026	0.98823
Ottowia	4.9091	2.2857	0.031735	0.068332		Bacteroidaceae	-0.0037737	1.3623	0.99779	0.99779
Providencia	5.2105	2.5065	0.037636	0.08039
Liquorilactobacillus	4.3407	2.093	0.038087	0.080708
Saprospira	-2.936	1.445	0.042162	0.08864
Phaeobacter	-4.2158	2.0978	0.044471	0.092764
Paeniclostridium	3.8792	1.9354	0.04503	0.093202
Pseudoalteromonas	-2.175	1.1119	0.050452	0.10325
Wohlfahrtiimonas	4.2699	2.1848	0.050658	0.10325
Micrococcaceae_unclassified	2.6596	1.3671	0.051717	0.10461
JGI_0000069_P22_ge	4.3105	2.2536	0.055781	0.11198
Sporosarcina	4.4006	2.3452	0.0606	0.12075
IMCC26207	4.0028	2.1395	0.061359	0.12135
Clostridia_unclassified	2.6354	1.4403	0.067277	0.13164
Flavobacterium	4.1408	2.2652	0.067548	0.13164
Saccharimonadales_ge	3.2484	1.801	0.071275	0.1379
Peredibacter	3.9031	2.1959	0.075494	0.14453
Ideonella	4.246	2.3912	0.075782	0.14453
Leucothrix	2.8655	1.6189	0.076721	0.14528
Rhodocyclaceae_unclassified	2.9662	1.6946	0.08004	0.1505
Rhodobacteraceae_unclassified	-1.3113	0.75193	0.081178	0.15157
Aerococcus	3.1841	1.8321	0.082223	0.15246
Planktotalea	4.6828	2.7062	0.083562	0.15387
A4b_ge	3.5842	2.0817	0.085115	0.15566
Paraclostridium	3.494	2.0463	0.087738	0.15889
PeM15_ge	3.9427	2.3115	0.088074	0.15889
Sporanaerobacter	3.866	2.2848	0.090633	0.16241
Pseudogracilibacillus	3.8493	2.3413	0.10015	0.17827
Anaerosphaera	3.3282	2.0444	0.10353	0.18307
Burkholderiales_unclassified	1.9216	1.1912	0.10672	0.18526
Micrococcales_unclassified	2.7354	1.6974	0.10707	0.18526
Pantoea	2.9639	1.8397	0.10717	0.18526
Megasphaera	3.35	2.0852	0.10815	0.18526
Marinomonas	4.1371	2.579	0.10868	0.18526
Enhydrobacter	4.1946	2.6167	0.10894	0.18526
Rhizobiaceae_unclassified	-2.2286	1.3944	0.10999	0.18567
Enterobacter	3.2542	2.0395	0.11057	0.18567
Rhodoplanes	3.6094	2.2849	0.11418	0.19054
Prevotella_9	3.5564	2.2706	0.11729	0.19451
Colwelliaceae_unclassified	-2.3175	1.4967	0.12152	0.20028
Nitrosomonas	3.8354	2.5043	0.12564	0.20581
Agarivorans	-2.9426	1.9302	0.12738	0.20667
Enterovibrio	3.4	2.2322	0.12772	0.20667
Desulfocapsaceae_unclassified	-4.7774	3.2289	0.13898	0.2222
Veillonellaceae_unclassified	2.9622	2.0024	0.13905	0.2222
Caldanaerobius	3.236	2.1917	0.13981	0.2222
Exiguobacterium	3.2563	2.225	0.14333	0.22645
Oxalobacteraceae_unclassified	2.931	2.0128	0.14534	0.22827
Oblitimonas	3.4885	2.4137	0.14837	0.23055
Erysipelotrichaceae_UCG_009	3.1406	2.1737	0.14852	0.23055
Rhizobiales_unclassified	2.699	1.8726	0.1495	0.23073
Psychromonadaceae_unclassified	-2.0413	1.4227	0.15134	0.23104
Agrilactobacillus	2.4461	1.7052	0.15143	0.23104
Selenomonas	3.4468	2.4292	0.15592	0.23655
Saccharospirillaceae_unclassified	-2.3105	1.692	0.17209	0.25959
Veillonellales_Selenomonadales_unclassified	2.3378	1.719	0.17383	0.26047
Acetobacteraceae_unclassified	-2.1903	1.6135	0.17462	0.26047
Peptococcus	2.4651	1.8217	0.17601	0.26108
Staphylococcus	1.2862	0.95892	0.17983	0.26394
Pseudomonadales_unclassified	1.5683	1.1695	0.17992	0.26394
Anaerococcus	3.0673	2.3418	0.19026	0.27759
Allochromatium	3.0588	2.3433	0.19177	0.27828
Erwiniaceae_unclassified	2.3519	1.8238	0.1972	0.28461
Chloroflexaceae_unclassified	2.4673	1.9207	0.19894	0.28558
Blastocatellaceae_unclassified	2.7768	2.2781	0.22289	0.31824
Paeniglutamicibacter	2.3708	1.9779	0.23066	0.32398
Oscillospirales_ge	2.785	2.3264	0.23125	0.32398
Poseidonibacter	3.4168	2.8568	0.2317	0.32398
Staphylococcaceae_unclassified	1.5825	1.3234	0.23176	0.32398
Jeotgalibaca	2.3888	2.0029	0.23299	0.324
Microbacteriaceae_unclassified	-1.9141	1.7163	0.26475	0.36625
Litoreibacter	-2.7221	2.4595	0.26839	0.36938
Flavobacteriaceae_unclassified	0.91817	0.83463	0.27129	0.37146
Peptostreptococcales_Tissierellales_unclassified	1.6171	1.4827	0.27544	0.37522
Bacteroidia_unclassified	1.5606	1.444	0.27983	0.37788
Cyanobacteriia_unclassified	0.89165	0.82574	0.28022	0.37788
Pseudoxanthomonas	2.1762	2.0932	0.29848	0.40047
Nautella	3.2573	3.159	0.30249	0.40181
Sulfitobacter	-2.1514	2.0865	0.30249	0.40181
Citrobacter	2.2658	2.2043	0.30399	0.40181
Colwellia	1.9625	1.929	0.30897	0.40639
Jeotgalicoccus	2.0554	2.0361	0.31274	0.40932
Nitrincolaceae_unclassified	2.2628	2.2883	0.32272	0.41923
Thalassotalea	-1.6162	1.6412	0.32474	0.41923
Acinetobacter	0.85577	0.87167	0.32622	0.41923
Haloimpatiens	2.0368	2.0763	0.32659	0.41923
Chitinophagaceae_unclassified	1.6831	1.7656	0.34047	0.43495
Acidimicrobiia_unclassified	2.0668	2.3325	0.37557	0.47535
Amphritea	1.7067	1.9264	0.37565	0.47535
Escherichia_Shigella	0.82036	0.93043	0.37794	0.47599
Serratia	-1.3776	1.586	0.38506	0.48112
Aliiroseovarius	-1.6511	1.903	0.38562	0.48112
Bdellovibrio	1.5541	1.8623	0.40399	0.5017
Sphingomonas	-1.5106	1.8461	0.41323	0.51047
Marinifilum	1.5783	1.9357	0.41487	0.51047
Actinobacteria_unclassified	1.5789	1.9581	0.42004	0.51445
Bacteria_unclassified	0.79551	1.0084	0.43018	0.52447
Corynebacteriales_unclassified	-1.2523	1.6384	0.44466	0.53965
Methylobacterium_Methylorubrum	1.5752	2.0706	0.44681	0.53981
Blastopirellula	-1.8694	2.4773	0.45049	0.5418
Arcobacteraceae_unclassified	-1.1877	1.5865	0.45407	0.54366
Crocinitomicaceae_unclassified	-1.1557	1.5714	0.46204	0.55074
Firmicutes_unclassified	0.99123	1.3787	0.47216	0.5603
Salinirepens	-1.5822	2.3062	0.49268	0.58207
Aurantivirga	-0.91978	1.3781	0.50449	0.59339
Flavobacteriales_unclassified	-0.8763	1.3256	0.50858	0.59527
Sphingomonadaceae_unclassified	0.93226	1.4192	0.51126	0.59527
Saccharococcus	0.79193	1.2099	0.51278	0.59527
Paenibacillus	-1.9939	3.0899	0.51874	0.59958
Moraxellaceae_unclassified	0.81488	1.2947	0.52909	0.60891
Halocynthiibacter	-1.8911	3.0445	0.5345	0.61249
Micrococcus	1.2345	2.0369	0.54447	0.62125
Candidatus_Contendobacter	0.94929	1.5759	0.54692	0.6214
Colwelliaceae_ge	-1.1115	2.0189	0.58195	0.6584
Yersiniaceae_unclassified	-0.79296	1.4859	0.59357	0.66871
Gammaproteobacteria_unclassified	-0.36361	0.68897	0.59766	0.66893
Coriobacteriales_Incertae_Sedis_unclassified	0.80315	1.5265	0.59878	0.66893
Alteromonadaceae_unclassified	-0.64118	1.2403	0.60519	0.67173
Moellerella	0.77066	1.4955	0.60632	0.67173
Alphaproteobacteria_unclassified	0.7465	1.4856	0.61533	0.67889
Corynebacteriaceae_unclassified	-0.63119	1.3667	0.64419	0.70782
Psychromonas	-0.71293	1.6053	0.65695	0.71888
WD2101_soil_group_ge	1.3503	3.3057	0.68293	0.74426
Oleispira	0.80526	1.9905	0.68581	0.74436
Psychrobacter	0.49063	1.317	0.70949	0.76694
Rhodococcus	-0.90042	2.5094	0.71973	0.77488
Pseudofulvibacter	-0.61404	1.7391	0.72403	0.77637
Bacteroides	0.44902	1.3958	0.74769	0.79853
Pseudomonadaceae_unclassified	-0.26818	0.90291	0.76646	0.81273
Desulfovibrio	-0.94935	3.2051	0.76707	0.81273
Propionigenium	0.66081	2.3321	0.7769	0.81989
Lentibacter	-0.69872	2.5383	0.78311	0.82319
Acetoanaerobium	-0.70011	2.705	0.79578	0.83032
Pseudomonas	-0.1577	0.61036	0.79611	0.83032
Cutibacterium	0.27402	1.0959	0.80254	0.83377
Alkalimarinus	-0.42395	1.7898	0.81276	0.84111
Selenomonadaceae_unclassified	0.35315	1.6352	0.82901	0.85462
Tabrizicola	-0.24513	1.1728	0.83444	0.85691
Paracoccus	0.22323	1.4315	0.87608	0.89622
Actinomyces	0.29121	2.0571	0.88742	0.9035
Corynebacterium	-0.17766	1.2842	0.88997	0.9035
Alteromonas	0.18805	2.3077	0.93505	0.94568
Vibrionaceae_ge	0.077728	1.7778	0.96513	0.97241
Pseudophaeobacter	-0.032818	1.2103	0.97837	0.98204
Bacillaceae_ge	0.025423	1.8416	0.98899	0.98899
