# Supplementary material for: Bacterial 16S Ribosomal Gene Fingerprints as a Tool to Diagnose and Mitigate Fish Larvae Gut Dysbiosis
Source: Environ Microbiol Rep. 2025 Oct 3;17(5):e70187. doi: 10.1111/1758-2229.70187 (PMC12492350; doi:10.1111/1758-2229.70187)
Supplement: Supplementary file 7 — Table S7: The mean effect of each specific hatchery and species on computed differential bacteria abundance at different taxonomic levels. [file EMI4-17-e70187-s007.xlsx]

## Sheet: ranefphylum
Supplementary Table 7. The mean effect each specific hatchery and species on differncial bacteria abundance at phylum level.
Phylum	H1	H2	H3	H4	H5	H6	Sea bream	Seabass
Proteobacteria	-1.58549	-0.68264	1.71328	1.10417	-0.277524	-0.271797	-0.938424	0.938424
Bacteroidota	-1.67235	3.0631	-1.31278	-0.993761	-0.803888	1.71968	0.553256	-0.553256
Firmicutes	1.47972	0.868054	-0.754094	-0.909717	0.52571	-1.20968	2.40642	-2.40642
Fusobacteriota	0.406129	2.58926	0.297499	0.19373	-1.49552	-1.99109	0	0
Actinobacteriota	1.94693	1.59575	-3.0085	-1.10576	1.88843	-1.31686	-2.7756e-09	2.7756e-09
Desulfobacterota	-4.72708	-4.53162	-1.9083	7.80289	-1.81532	5.17942	-0.0773709	0.0773709
Chloroflexi	-0.740371	3.33762	-0.576555	-0.624156	-0.716347	-0.68019	0	0
Bdellovibrionota	-0.948836	3.08548	-1.05407	-0.309858	-1.53167	0.758952	1.34383e-06	-1.34383e-06
Campylobacterota	3.42481	-1.19434	-2.55863	2.04441	-2.83897	1.12272	2.0642e-10	-2.0642e-10
Cyanobacteria	-0.389716	1.58544	-0.234377	-0.275253	-0.366438	-0.319652	0	0
Otu0082	-0.765543	0.484037	-0.495175	-0.863057	0.319717	1.32002	0	0
Patescibacteria	0	0	0	0	0	0	2.04198	-2.04198
Planctomycetota	-0.712858	1.86033	-0.256794	-0.318004	0.0325886	-0.605262	0	0
Acidobacteriota	-0.0799064	0.379309	-0.0756099	-0.103313	-0.101989	-0.0184904	0	0
Gemmatimonadota	-0.120401	0.594732	-0.123479	-0.169949	-0.161319	-0.0195844	0	0
Verrucomicrobiota	0	0	0	0	0	0	0	0

## Sheet: ranefclass
Supplementary Table 7. The mean effect of each specific hatchery and species on differncial bacteria abundance at class level.
Class	H1	H2	H3	H4	H5	H6	Sea bream	Seabass
Gammaproteobacteria	-1.80381	-0.507169	1.78445	1.49461	-0.576044	-0.392032	-1.02458	1.02458
Bacteroidia	-1.6657	3.64354	-1.43752	-1.10969	-1.29972	1.8691	0.178625	-0.178625
Bacilli	1.63792	1.137	-0.976827	-0.731786	0.24356	-1.30987	2.12562	-2.12562
Alphaproteobacteria	-0.605293	0.32747	-0.086322	-0.0809995	0.306958	0.138187	-0.671462	0.671462
Clostridia	-0.0406463	1.94355	-0.621568	-0.456458	0.0931289	-0.91801	2.1254	-2.1254
Fusobacteriia	0.303748	3.02614	0.282373	0.386429	-1.71707	-2.28162	0	0
Actinobacteria	2.10161	1.07181	-3.18522	-0.766056	2.19904	-1.42118	-1.32439e-10	1.32439e-10
Desulfobulbia	-1.60376	-1.95393	-2.29497	5.9906	-3.41941	3.28147	-2.3695	2.3695
Coriobacteriia	0.194396	3.03875	-1.5992	-0.295879	-0.891456	-0.446611	1.18865	-1.18865
Chloroflexia	-0.616648	2.87249	-0.540332	-0.59861	-0.629478	-0.487423	3.62762e-10	-3.62762e-10
Bdellovibrionia	-0.856566	2.80611	-1.12556	-0.307231	-1.58715	1.0704	0.0322129	-0.0322129
Campylobacteria	2.78921	-0.981394	-2.03025	1.90582	-2.40705	0.723665	3.19508e-10	-3.19508e-10
Cyanobacteriia	-0.334341	1.32195	-0.186417	-0.223678	-0.311645	-0.265869	0	0
otu82	-0.993295	0.639166	-0.571984	-0.802768	0.371021	1.35786	0	0
Thermoanaerobacteria	-0.42283	0.907478	0.127632	0.157117	-0.217641	-0.551757	0	0
Negativicutes	1.87641	0.233791	-0.33742	-0.383739	-0.640949	-0.748092	1.78795e-09	-1.78795e-09
Desulfovibrionia	-1.38003	-1.27289	-0.80184	2.24185	-1.35624	2.56915	-3.28524e-16	3.28524e-16
Acidimicrobiia	-0.406011	1.93037	-0.393279	0.0939852	-0.416804	-0.80826	1.29971e-10	-1.29971e-10
Anaerolineae	-0.572683	2.18476	-0.235865	-0.259469	-0.475805	-0.640939	0	0
Oligoflexia	-0.487322	2.04837	-0.336133	-0.41049	-0.491133	-0.32329	3.92181e-09	-3.92181e-09
Phycisphaerae	-0.32253	0.76647	-0.114137	-0.159047	0.0174844	-0.18824	0	0
Gemmatimonadetes	-0.118463	0.591838	-0.124438	-0.170856	-0.160151	-0.0179286	0	0
Parcubacteria	-0.0641138	0.14756	0.00207174	0.00302998	-0.0411393	-0.0474087	0	0
Gracilibacteria	0.345566	-0.869451	0.868456	-0.205763	-0.27792	0.139112	0.402039	-0.402039
Blastocatellia	-0.0226539	0.102767	-0.019253	-0.0271209	-0.0285339	-0.00520514	1.6684e-10	-1.6684e-10
Vicinamibacteria	-0.0346919	0.138331	-0.0216817	-0.0310173	-0.0389	-0.0120404	8.6219e-08	-8.6219e-08
Verrucomicrobiae	0	0	0	0	0	0	0	0
Desulfobacteria	-0.974698	-0.976208	-0.95821	-0.631979	-0.971724	4.51282	2.63363e-10	-2.63363e-10
Saccharimonadia	-0.214842	1.90906	-0.463135	-0.558345	-0.500409	-0.172332	0	0
Thermoleophilia	-0.0281622	0.121394	-0.0211695	-0.0306957	-0.034762	-0.00660428	0	0
Planctomycetes	-0.319605	0.903723	-0.0746724	-0.0985037	-0.160017	-0.250925	0	0

## Sheet: raneffamily
Supplementary Table 7. The mean effect of each specific hatchery and species on differncial bacteria abundance at class level.
Family	H1	H2	H3	H4	H5	H6	Sea bream	Seabass
Vibrionaceae	-1.78522	-0.98305	3.84845	2.5382	-0.876121	-2.74226	-1.96823	1.96823
Flavobacteriaceae	-1.04521	4.35303	-0.229612	-2.29215	-0.0401351	-0.745928	0.361316	-0.361316
Lactobacillaceae	3.34611	1.36351	0.418623	-0.712058	-0.836721	-3.57947	1.57417	-1.57417
Rhodobacteraceae	0	0	0	0	0	0	-1.50068	1.50068
Pseudoalteromonadaceae	0.586646	-0.906647	-0.180098	0.252246	-0.0564583	0.304311	-2.75824	2.75824
Vagococcaceae	1.01875	3.08035	-1.63339	-0.618784	-0.746153	-1.10077	0.81906	-0.81906
Clostridiaceae	1.24239	4.23089	0.214135	-0.805986	-1.51679	-3.36463	0.782134	-0.782134
Saprospiraceae	-1.63515	-2.63343	-1.00968	-0.457154	-1.6676	7.40301	0	0
Streptococcaceae	4.40805	3.51662	-2.44035	-1.75533	-1.80239	-1.92659	8.85904e-08	-8.85904e-08
Fusobacteriaceae	0.403058	2.59677	0.615351	0.503974	-1.8695	-2.24965	2.99422e-17	-2.99422e-17
Thiotrichaceae	0.282525	-1.44255	0.34695	-0.74916	0.0246483	1.53759	0	0
Family_XI	1.06102	2.29348	-0.25989	-0.28983	-0.628949	-2.17583	1.33495	-1.33495
Peptostreptococcaceae	1.58338	3.50033	-1.48095	-1.53452	-0.784545	-1.28369	1.33724e-09	-1.33724e-09
Carnobacteriaceae	1.03435	3.24364	-2.99427	-2.23017	0.866596	0.0798545	2.08554	-2.08554
Shewanellaceae	-0.57445	0.928423	-0.841155	0.322001	-0.681588	0.84677	2.12953	-2.12953
Alteromonadaceae	0.44397	-2.16195	0.600887	-0.944233	-0.37723	2.43855	3.86465e-09	-3.86465e-09
Bacillaceae	0	0	0	0	0	0	1.95879	-1.95879
Otu0024	-1.01333	-5.31497	-2.02765	-1.22432	3.49053	6.08974	0	0
Competibacteraceae	-0.608181	2.88146	-0.558128	-0.616353	-0.629613	-0.46919	0	0
Rhodocyclaceae	-0.959958	4.581	-0.87425	-0.925486	-0.963643	-0.857662	0	0
Williamwhitmaniaceae	-1.94647	-2.15804	-2.20291	-2.20532	-2.16656	10.6793	4.03115e-12	-4.03115e-12
Planococcaceae	0	0	0	0	0	0	1.31318	-1.31318
Pseudomonadaceae	-0.746359	0.162047	0.975547	-0.140015	0.987963	-1.23918	-9.70672e-10	9.70672e-10
Moraxellaceae	0	0	0	0	0	0	0.154881	-0.154881
Comamonadaceae	0.603877	4.55034	-1.10554	-1.20023	-1.433	-1.41544	2.43786e-07	-2.43786e-07
Desulfocapsaceae	-1.60209	-1.93934	-2.33821	6.98512	-4.17198	3.0665	-2.7036	2.7036
Marinifilaceae	-0.732585	-1.93508	0.0973877	1.08865	-1.58198	3.06361	9.30479e-08	-9.30479e-08
Psychromonadaceae	0.00405657	-1.2528	-2.81375	3.8719	-1.66169	1.85228	-0.835492	0.835492
Otu0012	-1.10335	-0.950661	3.29507	2.77499	-0.900718	-3.11533	-1.2988	1.2988
Colwelliaceae	0.549831	-1.00393	0.241466	-0.899873	1.72395	-0.611442	0	0
Enterococcaceae	3.6882	2.43226	-2.49898	-0.821969	-1.4917	-1.3078	0	0
Staphylococcaceae	0	0	0	0	0	0	0.278833	-0.278833
Listeriaceae	0.469387	3.31112	-1.07571	-0.949883	-0.919503	-0.835409	0.148805	-0.148805
Chloroflexaceae	-0.573468	2.77716	-0.560642	-0.623035	-0.610287	-0.409733	0	0
Nitrincolaceae	1.37368	-4.64516	-1.04224	0.175065	-0.440136	4.57879	1.45197e-10	-1.45197e-10
Otu0094	2.05485	4.84613	-1.21078	-1.30022	-1.94524	-2.44475	1.8203e-08	-1.8203e-08
Moritellaceae	-1.65223	2.94547	-0.399359	0.808593	-0.55278	-1.14969	0	0
Marinomonadaceae	-0.048054	-0.989717	-0.933008	-0.970984	-0.235638	3.1774	0	0
Morganellaceae	-0.360221	0.647689	0.225414	-0.0263438	-0.17486	-0.311679	1.63364	-1.63364
Enterobacteriaceae	-0.176458	-0.17622	0.55486	0.417419	-0.748048	0.128447	0	0
Bifidobacteriaceae	5.26222	1.33145	-1.53984	-1.73396	-1.0323	-2.28757	0	0
Corynebacteriaceae	1.79766	0.000317528	-2.03216	1.25937	0.312976	-1.33816	-0.206974	0.206974
Saccharospirillaceae	0.404617	-1.86673	-2.18806	-0.848929	-0.735769	5.23487	0	0
Lachnospiraceae	0.672154	2.70728	-2.17641	-0.441674	-0.60518	-0.156172	1.58417	-1.58417
Arcobacteraceae	2.98379	-1.4911	-2.39516	2.97638	-2.61157	0.537662	0	0
Chromatiaceae	-0.507607	2.49861	-0.519435	-0.581248	-0.552539	-0.337777	0	0
Phormidiaceae	-0.383376	1.55298	-0.229475	-0.272038	-0.362063	-0.306026	0	0
Oceanospirillaceae	-2.11977	-2.3303	-2.16249	2.08522	-2.28744	6.81479	0	0
Sphingomonadaceae	0	0	0	0	0	0	0	0
Otu0037	2.75241	2.61059	-2.51177	0.916882	-1.26363	-2.50448	0	0
Bacteriovoracaceae	-0.482421	0.699802	-0.241702	-0.192479	-0.281194	0.497993	0.268995	-0.268995
Crocinitomicaceae	-0.187607	-2.52022	0.498915	-0.296986	1.74379	0.762116	0	0
Otu0101	0	0	0	0	0	0	0.56496	-0.56496
Otu0080	-1.85062	2.12521	-1.68602	-0.765858	-1.33965	3.51694	0.643388	-0.643388
Micrococcaceae	-0.562588	1.23677	-0.889326	-1.61792	1.16011	0.672949	0	0
Otu0046	-1.22703e-19	-5.9891e-18	6.81743e-18	1.15189e-17	-7.48502e-18	-4.73947e-18	-0.902756	0.902756
Otu0082	-0.0673763	0.0331138	-0.0209664	-0.0315719	0.0310118	0.055789	1.77356e-08	-1.77356e-08
Bdellovibrionaceae	-0.096098	0.972046	-0.258213	0.123631	-0.478145	-0.263221	0	0
Bacteroidaceae	-0.693948	2.51115	0.2469	0.706463	-2.14259	-0.627982	0	0
Aeromonadaceae	0.277502	1.59169	-0.322655	-0.379115	-0.583571	-0.583851	3.44424e-08	-3.44424e-08
Atopobiaceae	0	0	0	0	0	0	1.20665	-1.20665
Beijerinckiaceae	0	0	0	0	0	0	0	0
Erysipelotrichaceae	-0.28517	1.86946	1.16929	-0.496686	-0.932034	-1.32486	0.0230706	-0.0230706
Nocardiaceae	-0.111768	-0.102952	-0.209594	-1.30528	1.71869	0.0109043	-2.02634	2.02634
Propionibacteriaceae	0	0	0	0	0	0	-0.214852	0.214852
Desulfovibrionaceae	-1.75685	-1.67326	-0.628943	3.84776	-1.73941	1.9507	-7.49461e-11	7.49461e-11
Oleiphilaceae	0	0	0	0	0	0	-0.572667	0.572667
Oxalobacteraceae	0	0	0	0	0	0	8.06703e-17	-8.06703e-17
Nitrosomonadaceae	-0.00384132	0.55262	-0.20777	-0.0982469	-0.118108	-0.124654	0.751783	-0.751783
Veillonellaceae	1.70206	-0.068059	-0.218484	-0.260323	-0.534049	-0.621147	0	0
SC.I.84	0	0	0	0	0	0	0.546146	-0.546146
Otu0117	-0.964024	2.91992	-1.43261	-0.146247	-0.157906	-0.219138	6.99039e-11	-6.99039e-11
Rhizobiaceae	-1.16634	1.89188	-0.690555	0.947697	-0.0225985	-0.960079	-1.04783	1.04783
Family_III	-0.214335	0.4695	0.0429495	0.0560115	-0.118217	-0.235909	1.75568e-10	-1.75568e-10
Microbacteriaceae	0	0	0	0	0	0	-1.57193	1.57193
Yersiniaceae	-0.904968	0.663809	0.0541617	1.16533	-0.383547	-0.594784	-0.321635	0.321635
Wohlfahrtiimonadaceae	0.0976298	0.93086	0.0123854	0.0153858	-0.395691	-0.66057	0	0
Aerococcaceae	-0.1023	0.366633	-0.135595	-0.156379	-0.0507002	0.0783422	0.0970606	-0.0970606
Weeksellaceae	0.177996	0.507461	1.07267	-0.245095	-0.17668	-1.33635	1.56222	-1.56222
Stappiaceae	-0.0971851	-0.136524	-0.226548	-0.464763	0.909454	0.0155658	-0.134729	0.134729
Otu0221	-0.782124	2.35729	0.412377	-0.863396	-0.404244	-0.719906	0	0
Brevibacteriaceae	1.3616	-0.307493	-0.341411	-0.467476	0.166161	-0.411377	0	0
Oligoflexaceae	-0.452019	1.8974	-0.311876	-0.383636	-0.458074	-0.291795	2.77672e-09	-2.77672e-09
Fusibacteraceae	-1.65668	-1.9214	2.65838	-1.39296	-1.27348	3.58614	0.18176	-0.18176
Rhodanobacteraceae	-0.656027	2.59213	-0.378628	-0.471649	-0.633026	-0.452804	1.22199e-08	-1.22199e-08
WD2101_soil_group	-0.287734	0.60938	-0.0990842	-0.139684	0.0797273	-0.162605	2.20823e-10	-2.20823e-10
Anaerovoracaceae	0	0	0	0	0	0	0.423757	-0.423757
Gemmatimonadaceae	-0.121787	0.613238	-0.129624	-0.179049	-0.16707	-0.0157076	0	0
1.20_fa	-0.18008	0.787338	-0.140416	-0.176185	-0.193813	-0.0968427	5.17564e-08	-5.17564e-08
Oscillospirales_fa	-0.223633	1.1464	-0.0587379	-0.0782633	-0.367588	-0.41818	1.93951e-09	-1.93951e-09
Microtrichaceae	-0.138275	0.354308	-0.00628655	-0.00890779	-0.0966389	-0.104199	0	0
Thermoanaerobacteraceae	-0.29439	0.631434	0.0898547	0.110414	-0.151209	-0.386104	4.94846e-11	-4.94846e-11
Candidatus_Campbellbacteria_fa	-0.0765312	0.175591	0.0030875	0.00448805	-0.0486727	-0.057963	0	0
JGI_0000069.P22_fa	0.4494	-1.1494	1.16725	-0.272414	-0.39313	0.198295	0.493696	-0.493696
Pyrinomonadaceae	-0.0228834	0.104782	-0.0196995	-0.0283051	-0.0297593	-0.00413434	9.38027e-08	-9.38027e-08
Acetobacteraceae	0.0102041	-0.0164214	-0.0032498	-0.00486167	0.0175933	-0.00326448	-1.02952e-09	1.02952e-09
Caldilineaceae	-0.276994	0.810789	-0.0239864	-0.0298259	-0.197009	-0.282973	0	0
Alcanivoracaceae1	-0.473317	-0.590404	0.622051	-0.756705	1.38283	-0.184456	0	0
Marinilabiliaceae	-0.375427	-0.383838	-0.406053	-0.409468	-0.189731	1.76452	0	0
Paenibacillaceae	0	0	0	0	0	0	0	0
Francisellaceae	2.15484	-0.814178	-0.5936	0.520349	-0.76829	-0.499121	0	0
Marinobacteraceae	-0.437869	-0.509803	1.24089	-0.668728	0.513594	-0.138088	0	0
Idiomarinaceae	-0.736314	-0.929032	-0.885573	-0.887025	-0.92001	4.35795	0	0
Kordiimonadaceae	-0.628848	-0.310542	-0.644123	-0.669412	-0.649605	2.90253	0	0
Otu0154	0	0	0	0	0	0	0	0
Otu0210	0.62761	-0.281378	0.1361	-0.293351	0.0497339	-0.238715	1.97026e-16	-1.97026e-16
Iamiaceae	-0.0514323	0.112783	-0.00708678	0.0180198	-0.0397185	-0.0325648	0	0
Exiguobacteraceae	-0.369975	0.802208	-0.178401	-0.246506	0.183711	-0.191038	0	0
Selenomonadaceae	1.01389	0.00800241	-0.176835	-0.217803	-0.336341	-0.290909	5.86124e-09	-5.86124e-09
Bacteroidetes_VC2.1_Bac22_fa	-0.386704	-0.446414	-0.65645	3.71266	-2.50686	0.283771	-1.70146	1.70146
Cryomorphaceae	0.00635562	-0.354277	0.0549157	0.192079	-0.0743498	0.175276	-1.01979	1.01979
Otu0225	-0.0778866	1.52278	-0.0929098	-0.116956	-0.533786	-0.701239	0	0
Halomonadaceae	-0.223466	-0.126862	0.0229983	0.287359	-0.19898	0.238951	-8.53477e-11	8.53477e-11
Otu0285	-0.0309967	0.130775	-0.022213	-0.0320379	-0.0371919	-0.00833559	0	0
Xanthobacteraceae	0.0871058	1.23587	-0.20969	-0.277322	-0.133812	-0.702153	0	0
Chthoniobacteraceae	0	0	0	0	0	0	0	0
Prevotellaceae	-0.0620118	1.15755	-0.224457	-0.278556	-0.375056	-0.217464	0.0314617	-0.0314617
Desulfolunaceae	-0.374175	-0.380571	-0.329167	0.00410595	-0.366689	1.4465	0	0
MBAE14	-0.610839	-0.640771	0.874586	-0.45672	-0.499014	1.33276	0.0573558	-0.0573558
Otu0219	-0.331515	-0.646571	0.905275	-0.110074	-0.170642	0.353528	1.35963	-1.35963
Granulosicoccaceae	0	0	0	0	0	0	0	0
Peptococcaceae	-0.309562	1.01359	0.0749206	0.0936208	-0.29225	-0.580317	0	0
Alcaligenaceae	-8.19789e-18	2.22602e-17	1.2632e-17	3.04427e-18	-2.05344e-17	-9.2042e-18	0.70636	-0.70636
Otu0324	0	0	0	0	0	0	0	0
Saccharimonadales_fa	-0.157859	1.73638	-0.472209	-0.54164	-0.446864	-0.11781	0.0295956	-0.0295956
Otu0321	-0.0235993	0.104485	-0.0187837	-0.0273931	-0.0301505	-0.00455839	7.34042e-07	-7.34042e-07
Isosphaeraceae	-0.262475	0.692735	-0.0465893	-0.0619773	-0.1108	-0.210893	0	0
Caulobacteraceae	0	0	0	0	0	0	-0.531788	0.531788
Leptotrichiaceae	-0.128687	0.569938	-0.104158	-0.143708	-0.154594	-0.0387918	0	0

## Sheet: ranefgenus
Supplementary Table 7. The mean effect of each specific hatchery and species on differncial bacteria abundance at genus level.
Genus	H1	H2	H3	H4	H5	H6	Sea bream	Seabass
Vibrionaceae_unclassified	0.0253562	-0.0725295	0.0238855	0.0335248	-0.0225302	0.0122932	-3.51078	3.51078
Polaribacter	-0.151019	6.51584	-2.20405	-0.862801	-0.763367	-2.5346	4.16524	-4.16524
Vibrio	0.685255	-0.609623	-0.0766098	0.830937	-0.666962	-0.162996	-4.32107	4.32107
Photobacterium	1.35106	4.25734	-2.37411	-0.126698	-2.60739	-0.500205	0.228505	-0.228505
Enterovibrio	-3.05574	-4.33829	11.3278	-2.41376	-1.98041	0.460418	1.16139e-05	-1.16139e-05
Catenococcus	0	0	0	0	0	0	-4.29937	4.29937
Aliivibrio	-0.330662	2.15287	0.0656172	2.24637	-1.71565	-2.41854	-6.0242	6.0242
Rhodobacteraceae_unclassified	-4.31241e-07	4.07436e-07	-1.09634e-08	6.82061e-08	8.84032e-09	-4.22779e-08	-1.55243	1.55243
Vagococcus	0.729009	2.61569	-1.48288	-0.545506	-0.540802	-0.775514	0.80739	-0.80739
Pseudoalteromonas	0.629497	-1.1769	-0.233394	0.279061	0.00323715	0.498495	-2.49322	2.49322
Lactobacillus	0	0	0	0	0	0	3.62199	-3.62199
Enterobacterales_unclassified	-1.38324	-1.41159	3.40626	2.7737	-0.656779	-2.72835	-0.910353	0.910353
Limosilactobacillus	3.61369	2.86233	-2.85151	-1.74369	-0.952641	-0.928177	0.353943	-0.353943
Weissella	7.15897	6.24256	-3.95789	-2.54482	-3.39074	-3.50809	5.61097e-08	-5.61097e-08
Carnobacterium	1.6913	3.75553	-2.07993	-2.17051	-0.40966	-0.786733	0	0
Latilactobacillus	5.07493	1.70765	-1.24226	-0.962878	-1.90765	-2.66979	3.69262e-10	-3.69262e-10
Leucothrix	-0.398118	-1.58288	0.654178	-0.648521	-0.00440402	1.97974	7.98262e-09	-7.98262e-09
Lactiplantibacillus	4.44172	0.421255	-0.891563	0.0511614	-1.92308	-2.0995	1.0199e-15	-1.0199e-15
Streptococcus	3.10914	3.20155	-2.68362	-1.49112	-1.10158	-1.03437	0.336657	-0.336657
Flavobacteriaceae_unclassified	-1.09489	0.969	0.170682	-1.02103	0.710767	0.26548	0	0
Thauera	-0.880834	4.34594	-0.886817	-0.945564	-0.920049	-0.712671	0	0
Ligilactobacillus	5.67219	4.18449	-2.17249	-0.938038	-3.14237	-3.60378	0	0
Saprospira	-3.10409	-3.31384	-0.675514	-0.491763	-1.79007	9.37528	5.34939e-11	-5.34939e-11
Alkalimarinus	-0.961396	-5.40542	-1.96447	-1.56232	3.29975	6.59386	0	0
Competibacteraceae_unclassified	-0.634816	3.09377	-0.629665	-0.69601	-0.67657	-0.456714	0	0
Pseudomonas	-0.758503	-0.0153602	1.15403	-0.413715	0.803588	-0.770037	0	0
Peptostreptococcus	3.90154	5.86235	-3.24118	-1.89341	-1.89791	-2.73139	0.701733	-0.701733
Lactococcus	6.93566	4.92515	-3.68144	-1.89514	-3.28466	-2.99959	0.222424	-0.222424
Bacillaceae_unclassified	0.506491	0.402706	-0.959964	0.116464	-0.344428	0.27873	1.61313	-1.61313
Pseudophaeobacter	0.142613	-0.547311	0.0522963	0.0258278	0.212936	0.113638	-0.64918	0.64918
Psychrilyobacter	-0.177493	1.38708	0.33527	0.514495	-0.81748	-1.24187	0	0
Fusobacterium	-0.076647	0.941885	0.109037	0.0293859	-0.361445	-0.642216	1.3168	-1.3168
Lactobacillaceae_unclassified	4.95911	0.113867	0.812418	0.312415	-2.87996	-3.31785	5.81638e-09	-5.81638e-09
Acinetobacter	0	0	0	0	0	0	0	0
Shewanella	0.969968	3.53392	-0.615422	-0.710737	-1.31262	-1.86511	0	0
Leuconostoc	7.00641	2.84112	-2.47842	-2.08036	-2.34349	-2.94525	0.264563	-0.264563
Lactobacillales_unclassified	2.79051	2.48446	-2.43528	0.531434	-1.3542	-2.01692	0	0
Clostridium_sensu_stricto_7	-0.86518	3.14603	1.37316	-0.612266	-1.33289	-1.70884	0.272383	-0.272383
Pediococcus	4.41174	1.3116	-2.40173	-0.561518	-1.80688	-0.953208	0.738458	-0.738458
Moritella	-1.61232	2.74353	-0.389584	0.67009	-0.489858	-0.921864	-2.16518e-10	2.16518e-10
Alteromonadaceae_unclassified	-1.06354	-2.84127	1.63324	-1.01302	0.00901272	3.27558	0	0
Peptoniphilus	2.89847	5.15441	-1.92977	-1.3829	-2.00806	-2.73215	0.392871	-0.392871
Williamwhitmaniaceae_ge	-1.92831	-2.14001	-2.1818	-2.18491	-2.14778	10.5828	0	0
Staphylococcus	0.14565	-0.30369	0.266511	-0.0958518	-0.116828	0.104209	0.162456	-0.162456
Planococcaceae_unclassified	-0.145593	0.373547	0.00563323	0.153172	-0.269005	-0.117754	1.56546	-1.56546
Gammaproteobacteria_unclassified	-3.93181e-10	-1.10802e-08	7.9744e-09	8.93349e-09	-4.88326e-09	-5.51283e-10	-0.723495	0.723495
Brochothrix	0.38238	2.76182	-1.05298	-0.807745	-0.672949	-0.61053	0.240126	-0.240126
Psychrobium	1.24949	-2.88596	-1.15158	-0.787324	-2.01879	5.59417	0.970205	-0.970205
Clostridiaceae_unclassified	0.770575	3.83676	-0.442801	-0.479537	-1.37839	-2.3066	0	0
Tepidimicrobium	1.59195	2.89976	-1.86756	-0.314765	-1.08187	-1.2275	1.13375	-1.13375
Psychrobacter	0	0	0	0	0	0	1.93691	-1.93691
Diaphorobacter	-0.808993	3.49575	-0.573131	-0.648467	-0.780886	-0.684277	0	0
Desulforhopalus	-0.924145	-0.979298	-1.20127	5.80759	-3.64438	0.941495	-1.97634	1.97634
Cetobacterium	-0.644306	2.68281	0.0317867	0.0360763	-0.802829	-1.30354	4.58703e-09	-4.58703e-09
Enterococcus	3.5835	2.17438	-2.46588	-0.909294	-1.39078	-0.991916	8.20587e-09	-8.20587e-09
Comamonadaceae_unclassified	0.64513	3.00525	-1.22267	-0.843891	-0.747834	-0.835985	0.36723	-0.36723
Bacillus	2.54035	1.30141	-1.49276	-0.711718	-0.672438	-0.964842	0.565233	-0.565233
Candidatus_Competibacter	-0.891862	4.38679	-0.900193	-0.979831	-0.946061	-0.668845	0	0
Alteromonas	-2.31694	-2.1808	0.0447158	-0.973986	-0.937149	6.36416	2.18575e-05	-2.18575e-05
Psychromonas	0	0	0	0	0	0	0	0
Lachnospiraceae_unclassified	0.649847	2.45365	-2.21907	-0.430906	-0.514097	0.0605759	1.69849	-1.69849
Candidatus_Chloroploca	-0.552896	2.72076	-0.565312	-0.632421	-0.601525	-0.368608	0	0
Corynebacterium	1.97125	-0.0443331	-2.38464	1.38389	0.455778	-1.38194	0	0
Escherichia.Shigella	-0.470392	-0.304867	0.655227	0.364005	-0.473553	0.22958	0	0
Furfurilactobacillus	2.89597	0.249948	-0.39031	-0.48004	-1.07604	-1.19952	0	0
Savagea	-0.0788814	0.246199	-0.218112	0.0588481	-0.129209	0.121154	1.83915	-1.83915
Chromatiaceae_unclassified	-0.46268	2.41139	-0.546809	-0.623576	-0.542611	-0.235716	3.5484e-08	-3.5484e-08
Agarivorans	2.51271	-3.63134	-3.13961	4.40449	-2.06746	1.92121	-2.2621	2.2621
Myroides	-0.0477172	0.567087	-0.0583141	0.0252935	-0.385206	-0.101143	0.00112345	-0.00112345
Nautella	-2.86001	-2.74008	2.45976	-1.89371	0.441192	4.59285	0	0
Proteus	-1.28634	1.43217	1.59101	-0.404796	-0.791737	-0.5403	0.344253	-0.344253
Clostridium_sensu_stricto_5	1.79871	3.52795	-1.42513	-1.04875	-1.1997	-1.65308	0.258075	-0.258075
Arthrospira_PCC.7345	-0.38082	1.66819	-0.290221	-0.341965	-0.386831	-0.26835	0	0
Marinifilum	-0.744453	-2.13445	0.305692	1.00349	-1.57961	3.14933	0	0
Marinomonas	-0.0100454	-1.16246	-1.16032	-1.20069	-0.333333	3.86684	2.50791e-09	-2.50791e-09
Fusobacteriaceae_unclassified	0.137735	0.943641	-0.248922	0.032832	-0.452795	-0.412491	0.566326	-0.566326
Oleispira	0.451713	-2.023	-2.47644	-1.15909	-0.760536	5.96735	1.19187e-09	-1.19187e-09
Clostridium_sensu_stricto_18	-0.110723	2.14014	0.0479226	-0.350353	-0.720615	-1.00637	0	0
Bacteroidales_unclassified	-1.90342	1.98235	-1.83839	-0.936584	-1.4422	4.13824	0.609941	-0.609941
Bacteroides	-0.720502	2.21132	0.290062	0.599653	-2.00571	-0.37482	0	0
Bacteria_unclassified	-0.655382	0.141308	-0.179868	-0.390394	0.257319	0.827017	5.10472e-06	-5.10472e-06
Gallicola	0.886436	3.35326	-1.05037	-0.934267	-1.06641	-1.18865	0.123331	-0.123331
Clostridium_sensu_stricto_1	0.0593058	3.02882	-0.211061	-0.225303	-0.923129	-1.72863	0	0
Brachymonas	-0.105867	2.29837	-0.488013	-0.567585	-0.651392	-0.485513	0	0
Paracoccus	-2.52027	4.89754	-2.39908	-0.557578	3.00471	-2.42532	-4.64276e-10	4.64276e-10
Secundilactobacillus	3.8411	0.377666	-1.08639	-0.695574	-1.31568	-1.12113	0.389954	-0.389954
Lacticaseibacillus	3.52393	2.01553	-1.55826	-1.00968	-1.20122	-1.7703	0.444534	-0.444534
Aeromonas	0.346876	1.62718	-0.466561	-0.391665	-0.528501	-0.587325	0.130234	-0.130234
Peptostreptococcaceae_unclassified	0.124439	0.89256	-0.172088	0.0865995	-0.51737	-0.41414	0.429654	-0.429654
Thalassotalea	0	0	0	0	0	0	-0.516094	0.516094
Glaciecola	0.85526	-1.01284	0.0660644	-0.668974	0.0528946	0.70759	0.641804	-0.641804
Desulfocapsaceae_unclassified	-2.01011	-2.26213	-2.30222	7.93726	-3.95741	2.59461	-1.31989	1.31989
uncultured	0.831349	4.11968	-0.865362	-0.977481	-1.4767	-1.63149	3.25489e-08	-3.25489e-08
Cerasibacillus	0.284245	-0.473052	0.00910189	0.00677941	-0.161687	0.334613	0.909707	-0.909707
Kurthia	-0.277068	1.06597	-0.0657591	-0.0858343	-0.419589	-0.217715	9.97842e-10	-9.97842e-10
Ureibacillus	0	0	0	0	0	0	1.04001	-1.04001
Family_XI_unclassified	-0.490577	0.508635	0.287294	0.0159084	-0.167865	-0.153396	1.89976	-1.89976
Paucilactobacillus	5.9201	2.18113	-2.2358	-1.59415	-1.90869	-2.36258	0.427787	-0.427787
Aliiroseovarius	0	0	0	0	0	0	-1.48602	1.48602
Peptostreptococcales.Tissierellales_unclassified	0	0	0	0	0	0	0.43614	-0.43614
Desulfovibrio	-1.98353	-1.90383	-0.414265	3.73245	-1.96596	2.53514	0	0
Peredibacter	-0.550312	0.692711	-0.278891	-0.216183	-0.317494	0.670169	0.27469	-0.27469
Cutibacterium	0	0	0	0	0	0	0	0
Colwelliaceae_unclassified	-0.570315	-0.431779	0.471521	-1.40367	1.76694	0.167302	0	0
Amphritea	2.186	-3.57459	-0.533502	-0.889271	-1.08328	3.89465	0	0
Nitrincolaceae_unclassified	-1.00318	-2.60399	0.669428	-0.152236	-1.2809	4.37088	0	0
Levilactobacillus	2.807	1.20864	-1.08808	-0.743619	-0.917782	-1.26616	0.324746	-0.324746
Macrococcus	-0.0914587	2.74995	-1.02853	-0.593649	-0.749709	-0.286605	0.334608	-0.334608
Methylobacterium.Methylorubrum	0	0	0	0	0	0	0	0
Oceanospirillum	-2.26024	-2.46996	-2.30371	1.97485	-2.42778	7.48683	0	0
uncultured.1	-1.60707	-1.19677	-1.31646	-1.32657	-1.5163	6.96318	0	0
Microbacteriaceae_unclassified	-4.16143e-09	9.52261e-09	-5.40474e-09	-3.24363e-09	6.11691e-09	-2.82972e-09	-1.71974	1.71974
Sphingomonadaceae_unclassified	-0.316363	0.30443	-0.00661622	-0.0928958	0.240942	-0.129497	0	0
Rhizobiaceae_unclassified	-1.23897	2.05234	-0.791184	0.944556	0.0554341	-1.02218	-1.1064	1.1064
Tenacibaculum	-2.17366	-0.891874	1.79714	-1.27857	-0.301103	2.84807	1.1036	-1.1036
Micrococcales_unclassified	-0.905378	2.84712	-1.41963	-0.252163	-0.110514	-0.159427	0	0
Arcobacteraceae_unclassified	2.29504	-1.23576	-1.85639	3.634	-2.50716	-0.329738	0	0
Loigolactobacillus	4.27799	-0.249549	-0.879761	-0.933633	-1.09084	-1.12421	3.52572e-09	-3.52572e-09
Halocynthiibacter	0	0	0	0	0	0	-0.40837	0.40837
Colwellia	-7.17832e-17	6.96589e-16	1.75824e-15	-2.75622e-15	-6.54933e-16	1.02811e-15	0.454339	-0.454339
Vibrionaceae_ge	1.5522	-1.37591	0.227528	1.23791	-0.716714	-0.925014	-8.58353e-10	8.58353e-10
Carnobacteriaceae_unclassified	-0.659302	2.70011	1.18702	-0.858123	-0.718042	-1.65166	0.426059	-0.426059
Bifidobacteriaceae_unclassified	5.25832	1.37952	-1.17853	-1.31514	-1.94949	-2.19468	6.02338e-08	-6.02338e-08
Pseudomonadaceae_unclassified	-0.403014	0.573871	0.805602	-1.61828	0.692508	-0.0506842	0	0
Tamlana	0	0	0	0	0	0	0	0
Desulfotalea	-0.480088	-0.481993	-0.48008	3.38161	-1.95912	0.0196712	-0.742474	0.742474
Bdellovibrio	-0.0848105	0.852723	-0.237033	0.0843604	-0.417775	-0.197465	0	0
SC.I.84_ge	0	0	0	0	0	0	0.582037	-0.582037
Massilia	0	0	0	0	0	0	0	0
Erysipelothrix	-0.855739	2.12254	0.919442	-0.479386	-0.536596	-1.17026	0.802379	-0.802379
Enhydrobacter	-0.334464	2.02805	-0.696584	-0.722441	-0.393255	0.118688	0.172506	-0.172506
Enterobacteriaceae_unclassified	0	0	0	0	0	0	1.15289	-1.15289
Megasphaera	1.86983	-0.0845872	-0.275808	-0.327189	-0.571346	-0.610902	1.80901e-08	-1.80901e-08
Thermoanaerobacterium	-0.214817	0.469246	0.0457494	0.059213	-0.117396	-0.241995	0	0
Providencia	-0.029418	0.343953	-0.0367947	-0.0503398	-0.123447	-0.103953	0	0
Morganellaceae_unclassified	-0.248916	1.29462	0.392374	-0.182319	-0.493129	-0.762633	0.472735	-0.472735
Ahniella	-0.661131	2.66403	-0.40611	-0.505632	-0.650398	-0.440761	2.23717e-08	-2.23717e-08
Ignatzschineria	0.0030214	1.46347	-0.107767	-0.131988	-0.519176	-0.707561	0	0
Oligoflexus	-0.443914	1.96997	-0.357451	-0.438151	-0.474185	-0.256273	0	0
Epibacterium	-0.193412	-0.0529697	0.248105	-1.36439	1.74685	-0.384181	-2.55484	2.55484
Oleiphilus	0	0	0	0	0	0	-0.595652	0.595652
Anaerosalibacter	-0.922183	1.98838	0.407635	0.460546	-0.443485	-1.49089	0	0
Crocinitomicaceae_unclassified	0.0854284	-2.1542	0.991897	-0.850975	1.22544	0.702415	0	0
Clostridium_sensu_stricto_15	-0.401562	1.9656	0.163088	0.198444	-0.622972	-1.3026	4.28663e-15	-4.28663e-15
Sphingomonas	-3.10637e-09	3.73124e-09	-3.85016e-09	4.34912e-09	3.077e-10	-1.43153e-09	-1.05893e-07	1.05893e-07
Oceanobacillus	0.37985	-0.601174	0.509428	-0.0490201	-0.195694	-0.0433896	1.18109	-1.18109
Bifidobacteriaceae_ge	1.33348	0.478315	-0.288969	-0.234088	-0.583626	-0.705109	0.164046	-0.164046
Geobacillus	0.537629	1.07341	-0.931977	-0.379396	-0.119206	-0.180464	0.67119	-0.67119
Bacteroidia_unclassified	0	0	0	0	0	0	0	0
Streptococcaceae_unclassified	1.30445	1.74543	-0.583589	-0.652665	-0.732336	-1.0813	0.0115477	-0.0115477
Nocardiaceae_unclassified	-0.0247015	-0.0328089	-0.00713127	-0.295318	0.378189	-0.0182295	-0.804957	0.804957
Profundimonas	-0.27413	-0.530066	-0.401189	-0.480172	0.619062	1.06649	0	0
Atopobiaceae_unclassified	0	0	0	0	0	0	0.681535	-0.681535
uncultured.2	-0.0530122	-0.317507	-0.44483	-0.410419	-0.570208	1.79598	0.0849151	-0.0849151
Dellaglioa	-0.340709	2.0892	-0.560996	-0.667042	-0.489102	-0.0313543	5.87983e-10	-5.87983e-10
Salinirepens	-0.44493	-1.65051	-1.79765	-0.985777	2.61195	2.26692	0	0
Ruegeria	-0.512236	0.409833	-0.152671	0.164045	-0.0635179	0.154546	-2.13561	2.13561
Anaerovoracaceae_unclassified	0	0	0	0	0	0	0.387958	-0.387958
Erysipelotrichaceae_unclassified	-0.233483	2.05989	-0.00924023	-0.0112024	-0.67108	-1.13488	0	0
Coriobacteriales_unclassified	0.537829	1.20936	-0.119609	-0.145189	-0.613848	-0.868543	0	0
Thiothrix	0.213907	-0.26948	-0.163796	-0.226594	0.520756	-0.0747928	0	0
NS3a_marine_group	1.86613	-0.446831	-0.395165	-0.500936	-0.265405	-0.25779	4.16409e-10	-4.16409e-10
Hathewaya	-0.039059	1.3623	-0.21833	-0.276367	-0.452463	-0.376085	2.74425e-08	-2.74425e-08
Serratia	-0.660117	0.999398	-0.683749	0.890556	-0.0565798	-0.489508	0	0
Brevibacterium	1.50876	-0.289096	-0.397106	-0.532854	0.118826	-0.408527	0	0
Sporosarcina	0	0	0	0	0	0	0	0
Schleiferilactobacillus	0.961544	-0.00224453	-0.105977	-0.132734	-0.33922	-0.381367	4.45149e-10	-4.45149e-10
Litoreibacter	-0.256613	-0.142218	-0.360943	4.48309	-2.49631	-1.227	-0.915095	0.915095
Micrococcaceae_unclassified	-1.32724	1.98608	0.186524	-1.53295	0.0507303	0.63685	0	0
Cloacibacterium	0.26642	0.871455	-0.351277	-0.216076	-0.212412	-0.35811	0.392088	-0.392088
Bacillaceae_ge	0.045132	0.00133605	-0.0995531	0.198885	-0.261145	0.115345	5.19092e-16	-5.19092e-16
Ideonella	-0.29919	1.40586	-0.279459	-0.348979	-0.344689	-0.133538	0	0
MND1	0	0	0	0	0	0	0.260194	-0.260194
Planktotalea	0	0	0	0	0	0	0.283216	-0.283216
Aeribacillus	0	0	0	0	0	0	0.595768	-0.595768
X1.20_ge	-0.163256	0.741468	-0.140238	-0.174813	-0.181426	-0.0817341	1.0668e-08	-1.0668e-08
Marinibacterium	-0.0820447	-0.038217	0.145813	-0.357208	0.513281	-0.181623	-0.589527	0.589527
Ottowia	-0.304032	1.70892	-0.419808	-0.513714	-0.411248	-0.0601182	0	0
Shewanellaceae_unclassified	-1.37925	2.59822	0.184409	0.212097	-0.839148	-0.776333	0	0
uncultured.3	-0.269095	0.83654	-0.0482375	-0.0603523	-0.204573	-0.254283	7.61745e-10	-7.61745e-10
Pseudofulvibacter	-0.864617	-1.6608	-0.0568081	-0.458097	0.928597	2.11172	0	0
Lysinibacillus	0	0	0	0	0	0	0.711413	-0.711413
Alcanivorax	-0.490798	-0.6116	0.783878	-0.759034	1.27916	-0.201607	0	0
Yersiniaceae_unclassified	-1.03525	0.391101	0.322199	1.3153	-0.383411	-0.609941	-3.69273e-15	3.69273e-15
Lentilactobacillus	4.18441	0.212967	-0.650522	-0.738676	-1.34458	-1.66359	0	0
Sulfitobacter	0.487744	-0.1189	-0.400973	1.82886	-1.29109	-0.505646	-2.16619	2.16619
Caldanaerobius	-0.293245	0.629452	0.0882895	0.108731	-0.151014	-0.382213	0	0
Colwelliaceae_ge	-0.00223388	-0.0625869	0.0606642	-0.0611195	0.0934865	-0.0282103	0	0
Nitrosomonas	-0.274168	0.922671	-0.0900273	-0.116973	-0.234045	-0.207459	0	0
WD2101_soil_group_ge	-0.277199	0.659186	-0.110436	-0.154353	0.0345671	-0.151766	0	0
Allochromatium	-0.290534	1.14428	-0.170707	-0.221094	-0.29017	-0.17178	0	0
Chryseobacterium	0.136449	-0.378227	2.36587	-0.498463	-0.578439	-1.04719	0.526587	-0.526587
Prevotella_9	-0.0658898	1.23107	-0.25891	-0.295375	-0.382223	-0.228668	0.0778155	-0.0778155
Liquorilactobacillus	0	0	0	0	0	0	0.634059	-0.634059
Paenalcaligenes	0	0	0	0	0	0	0.772051	-0.772051
Chloronema	-0.295649	2.05331	-0.609152	-0.720555	-0.478444	0.0504896	6.254e-06	-6.254e-06
Oblitimonas	0.0964516	0.054747	0.00117733	0.00171398	-0.0728458	-0.0812441	0	0
Flavobacteriales_unclassified	0.875881	-0.375992	0.237255	-0.470721	-0.0375275	-0.228895	2.27059e-07	-2.27059e-07
Fusibacter	-1.84544	-2.11884	2.92464	-1.58718	-1.40937	4.03619	0.177729	-0.177729
Haloimpatiens	0.0529406	0.678432	-0.0410329	-0.0566355	-0.307595	-0.326109	0	0
Tissierella	0.341899	0.725413	-0.0887806	-0.106138	-0.414551	-0.457843	0.0188854	-0.0188854
W5053	-0.86566	3.05449	-0.0167885	-0.0191562	-0.73988	-1.41301	0	0
uncultured.4	-0.0369839	-0.558276	0.102185	0.266918	-0.0578455	0.284003	-0.831149	0.831149
Bifidobacterium	0.933919	0.118055	-0.262939	-0.363456	-0.0615552	-0.364025	0	0
uncultured.5	0.0131541	0.123802	-0.051751	-0.0228529	-0.0239064	-0.0384453	0.346661	-0.346661
Stappiaceae_unclassified	-0.0967025	-0.13424	-0.220587	-0.469798	0.909725	0.011603	-0.141381	0.141381
Clostridia_unclassified	-0.706952	-1.20278	1.7168	-0.268623	-0.307596	0.769156	1.60828	-1.60828
Rhizobiales_unclassified	-0.0685732	0.128795	0.0701776	-0.0343722	-0.0329309	-0.0630958	0	0
Sporanaerobacter	-0.247025	0.896794	-0.0176857	-0.0225415	-0.25135	-0.358192	0	0
Poseidonibacter	2.09185	-0.519873	-0.365964	0.348575	-0.795508	-0.75908	0	0
Exiguobacterium	-0.348309	0.760469	-0.179902	-0.249073	0.187204	-0.170389	0	0
Oscillospirales_unclassified	-0.0622084	1.52673	-0.108843	-0.137452	-0.538937	-0.679293	3.11476e-10	-3.11476e-10
Gemmatimonas	-0.116128	0.60339	-0.131428	-0.181588	-0.164551	-0.00969437	0	0
Aerococcus	-0.132292	0.143299	-0.0424248	-0.0614265	0.0100249	0.0828184	1.35024e-09	-1.35024e-09
Anaerococcus	1.87414	-0.0493526	-0.41856	-0.494184	-0.547736	-0.364312	0	0
RB41	-0.0268346	0.131224	-0.0265416	-0.0378374	-0.0370133	-0.0029966	4.2457e-08	-4.2457e-08
Tropicibacter	0.100662	-0.0748622	0.0187961	0.190468	-0.170661	-0.0644029	-4.18816	4.18816
Micrococcus	0	0	0	0	0	0	0	0
Olsenella	0	0	0	0	0	0	0.248556	-0.248556
Marinobacter	-0.478394	-0.548235	1.40546	-0.72555	0.501852	-0.155138	0	0
Paenibacillus	0	0	0	0	0	0	0	0
Idiomarina	-0.85781	-1.05052	-1.00891	-1.00994	-1.04197	4.96914	2.48859e-09	-2.48859e-09
Acetoanaerobium	-0.149726	0.182214	-0.151838	-0.211345	0.352543	-0.0218475	0	0
Xanthobacteraceae_unclassified	0.154084	1.30717	-0.233691	-0.306226	-0.227534	-0.693797	0	0
Arthrobacter	-0.733499	3.23894	-0.569751	-0.666641	-0.746205	-0.522842	0	0
Phreatobacter	-0.0926653	0.53932	-0.133758	-0.173794	-0.137934	-0.0011688	6.15625e-05	-6.15625e-05
Erysipelotrichaceae_UCG.009	-0.118986	0.70285	0.0175203	0.0229471	-0.245528	-0.378804	0	0
Bacteroidetes_VC2.1_Bac22_ge	-0.373225	-0.422803	-0.594009	3.3792	-2.25335	0.264187	-1.46406	1.46406
Flavobacterium	1.07213	-0.545445	-0.184969	-0.105127	-0.525069	0.28848	0.165949	-0.165949
JGI_0000069.P22_ge	0.393515	-1.44913	1.32669	-0.333561	-0.439198	0.501676	0.623934	-0.623934
Pseudarcobacter	1.7604	-0.494743	-0.0363454	-0.0411946	-0.418354	-0.76976	0	0
Rothia	0	0	0	0	0	0	0.375006	-0.375006
Marivita	-0.145139	0.0879917	-0.000866866	0.602252	-0.397959	-0.146279	-0.535062	0.535062
Kocuria	-0.21349	-0.189516	-0.519907	-0.699822	1.57742	0.0453135	-0.0808062	0.0808062
Peptococcus	-0.299295	0.960039	0.0574362	0.0723395	-0.273761	-0.516758	0	0
Wohlfahrtiimonas	0.144032	0.305043	0.018178	0.0250149	-0.204837	-0.287431	0	0
Moraxella	0.0855622	-0.09542	-0.0387317	0.0815353	-0.0658066	0.0328608	0	0
Candidatus_Udaeobacter	0	0	0	0	0	0	0	0
Lapidilactobacillus	1.30305	-1.28115	1.42705	-0.593502	-0.34373	-0.511722	0.551687	-0.551687
Halomonas	-0.306292	-0.241664	0.092544	0.351728	-0.282885	0.386569	0	0
Carboxylicivirga	-0.455183	-0.463311	-0.489639	-0.492108	-0.269371	2.16961	7.68408e-10	-7.68408e-10
Brevundimonas	0	0	0	0	0	0	-0.561809	0.561809
Francisellaceae_unclassified	2.10162	-0.760093	-0.574209	0.409696	-0.725979	-0.451032	0	0
Atopococcus	-0.743487	-0.743925	-0.241608	-0.740454	-0.742777	3.21225	2.19594e-10	-2.19594e-10
Kordia	0.0812542	-0.0125906	-0.0200506	-0.0189406	-0.0203185	-0.00935401	0.0955402	-0.0955402
Anoxybacillus	1.35633	-0.955079	-0.436058	-0.441854	-0.626226	1.10289	0.115729	-0.115729
Leptotrichia	-0.131314	0.590512	-0.110036	-0.15191	-0.160342	-0.0369098	0	0
Facklamia	0	0	0	0	0	0	0.111098	-0.111098
uncultured_ge	-0.0244393	0.109418	-0.0200091	-0.0288907	-0.0312259	-0.00485337	0	0
Saccharimonadales_ge	-0.163116	1.70138	-0.498037	-0.540427	-0.412391	-0.0874083	0.0590729	-0.0590729
Candidatus_Campbellbacteria_ge	-0.0814056	0.186658	0.00341824	0.00496262	-0.0516798	-0.0619535	0	0
Selenomonas	1.12789	0.020042	-0.218558	-0.270502	-0.374338	-0.284535	0	0
Halarcobacter	-0.0771053	-0.881464	-0.338998	1.04501	-0.635566	0.888125	-1.29874e-09	1.29874e-09
Kordiimonas	-0.775391	-0.463102	-0.802628	-0.823839	-0.797472	3.66243	1.53452e-10	-1.53452e-10
Gordonia	-0.132281	-0.125776	-0.253659	-1.47239	1.9741	0.0100031	-1.99111	1.99111
Phaeobacter	-0.672975	-0.21196	-0.241441	-1.40214	2.71027	-0.181753	0	0
uncultured.6	0	0	0	0	0	0	0	0
MBAE14_ge	-0.652875	-0.686237	0.930692	-0.491085	-0.538819	1.43832	0.0582561	-0.0582561
uncultured.7	-0.245768	0.665771	-0.0538054	-0.0715493	-0.103753	-0.190895	0	0
Candidatus_Microthrix	-0.14669	0.383884	-0.00975298	-0.0137982	-0.104677	-0.108966	0	0
uncultured_ge.1	-0.0182515	0.0853065	-0.0162477	-0.0237971	-0.024793	-0.00221714	6.67177e-08	-6.67177e-08
Oscillospirales_ge	-0.217556	1.20391	-0.0662706	-0.0884986	-0.392867	-0.438722	6.42464e-10	-6.42464e-10
Iamia	-0.0255035	0.0544084	-0.00328231	0.00956004	-0.0196226	-0.01556	0	0
Acidimicrobiia_unclassified	0	0	0	0	0	0	0	0
Granulosicoccus	0	0	0	0	0	0	0	0
Acetobacter	0.0129004	-0.0213938	-0.00431887	-0.00645647	0.0234499	-0.00418115	0	0
Companilactobacillus	0.811497	-0.135593	-0.0845313	-0.113728	-0.257785	-0.219861	0	0
Winogradskyella	0	0	0	0	0	0	-0.919894	0.919894
Lentibacter	0.195334	-0.183542	-0.0895136	0.0825253	-0.168263	0.163459	0	0
Desulfofrigus	-0.528154	-0.530596	-0.505719	-0.186107	-0.524261	2.27484	2.11472e-11	-2.11472e-11
Roseovarius	-6.38656e-17	7.40894e-17	-1.40494e-17	9.13213e-17	-5.42849e-17	-3.32108e-17	-1.32496e-19	1.32496e-19
Donghicola	-0.0917663	-0.121623	0.00402806	-0.387289	0.589514	0.00713592	-0.818416	0.818416
Yoonia.Loktanella	0.0107589	-0.00228555	-0.00226988	-0.00278789	-0.00289008	-0.000525503	0.0339557	-0.0339557
