# Supplementary material for: Bacterial 16S Ribosomal Gene Fingerprints as a Tool to Diagnose and Mitigate Fish Larvae Gut Dysbiosis
Source: Environ Microbiol Rep. 2025 Oct 3;17(5):e70187. doi: 10.1111/1758-2229.70187 (PMC12492350; doi:10.1111/1758-2229.70187)
Supplement: Supplementary file 8 — Table S8: The functional prediction of the percentages of the OTUs for each trait in network modules using gut bacteria profiles of gilthead sea bream and European sea bass larvae. The sample information is provided in Table S1. [file EMI4-17-e70187-s010.xlsx]

## Sheet: func_perc
Supplementary Table 8. The functional prediction of the percentages of the OTUs for each trait in network modules using gut bacteria profiles of gilthead sea bream and European seabass larvae
Sample name	methanotrophy	methanol_oxidation	methylotrophy	sulfate_respiration	dark_sulfite_oxidation	sulfite_respiration	thiosulfate_respiration	nitrate_denitrification	chitinolysis	knallgas_bacteria	dark_hydrogen_oxidation	nitrogen_fixation	nitrite_respiration	cellulolysis	xylanolysis	dark_sulfide_oxidation	dark_sulfur_oxidation	dark_oxidation_of_sulfur_compounds	fermentation	aerobic_chemoheterotrophy	human_pathogens_pneumonia	human_pathogens_all	human_gut	animal_parasites_or_symbionts	aromatic_hydrocarbon_degradation	aromatic_compound_degradation	aliphatic_non_methane_hydrocarbon_degradation	hydrocarbon_degradation	iron_respiration	nitrate_respiration	nitrate_reduction	fumarate_respiration	intracellular_parasites	chlorate_reducers	predatory_or_exoparasitic	nonphotosynthetic_cyanobacteria	photosynthetic_cyanobacteria	anoxygenic_photoautotrophy_S_oxidizing	photoheterotrophy	ureolysis
SaH1.1B	0	0	0	0	0	0	0	0.99	0.99	0	0.99	0	0	0.99	0.99	0.99	0	0	26.73	22.77	0	0	0	2.97	0	1.98	0	0	0	0	2.97	0	0.99	0	0.99	0	0	0.99	0.99	0
SaH1.2B	0	0.72	0	0.72	0	0	0	1.44	0	0	1.44	0	0	0.72	0	0	0	0	28.06	23.02	0	0	0	2.16	0.72	0.72	1.44	0	0	0.72	3.6	0	0	0	0	0.72	0	0.72	0.72	0
SaH3.1B	0	0	0	0	2.04	0	2.04	2.04	0	0	2.04	0	0	0	0	0	2.04	0	22.45	28.57	0	0	0	4.08	0	2.04	0	0	0	0	2.04	0	2.04	0	0	0	0	2.04	2.04	0
SaH3.2B	0	0	0	0	0	0	0	0	0	0	0	0	0	0	0	0	0	0	29.31	27.59	0	0	0	5.17	0	0	0	0	0	0	5.17	0	0	0	0	0	0	0	0	0
DlH4.1B	0	0	0	0	0	0	0	0	0	0	0	0	0	0	0	0	0	0	29.09	29.09	0	0	0	5.45	0	1.82	0	0	0	0	3.64	0	0	0	1.82	0	0	0	0	0
DlH4.2B	0	0	0	0	0	0	0	1.96	0	0	0	0	0	0	0	0	0	0	21.57	25.49	0	0	0	5.88	0	1.96	0	0	0	0	3.92	0	0	0	1.96	0	0	0	0	0
DlH4.3B	0	0	0	0	0	0	0	0	0	0	0	0	0	0	0	0	0	0	23.81	30.16	1.59	1.59	0	1.59	0	1.59	0	0	0	0	3.17	0	0	0	1.59	0	0	0	0	1.59
DlH5.1B	0	1.56	0	0	0	0	1.56	1.56	0	0	0	0	0	0	0	0	0	0	28.12	26.56	0	0	0	3.12	1.56	1.56	1.56	0	0	1.56	3.12	0	0	1.56	0	0	0	0	0	0
DlH5.2B	0	0	0	0	0	0	0	0	0	0	0	1.16	0	0	0	0	0	0	23.26	29.07	0	0	0	4.65	1.16	1.16	1.16	0	0	0	2.33	0	0	0	0	0	0	1.16	0	0
DlH5.3B	0	0	0	1.14	1.14	0	0	1.14	0	0	1.14	0	0	0	0	0	1.14	0	23.86	26.14	0	0	0	3.41	1.14	1.14	1.14	0	0	0	4.55	0	0	0	0	0	0	0	0	0
SaH1.1G	0.56	1.13	0	0.56	0	0	0	0.56	0	0	1.69	0	0	0	0	0.56	0	0	22.03	22.6	0	1.13	0.56	2.26	0	1.13	0.56	0	0	0.56	2.26	0	0.56	0	0	0	0.56	0	0	1.13
SaH1.2G	0.55	1.64	0	0.55	0	0	0	0.55	0.55	0.55	0.55	0	0	0.55	0.55	0.55	0	0	19.67	21.31	0	0.55	1.09	3.28	0	1.09	0.55	0	0	0.55	2.73	0	0	0	0.55	0	0.55	0.55	0.55	0.55
SaH1.3G	0.93	0	0	0	0.93	0	0	0.93	0	0	0.93	0	0	0	0	0	0.93	0	28.97	27.1	0	0.93	0.93	3.74	0	0.93	0.93	0	0	0	3.74	0	0	0	0	0	0	0.93	0.93	0
DlH5.1G	0	0	0	0	0	0	0	1.59	0	0	0	0	0	0	0	0	0	0	30.16	23.81	0	0	0	0	0	0	0	0	0	0	3.17	0	0	0	0	1.59	0	0	0	0
DlH5.2G	1.32	0	0	0	1.32	0	0	1.32	1.32	0	0	0	0	1.32	1.32	0	1.32	0	19.74	35.53	0	0	0	1.32	0	2.63	0	0	0	1.32	5.26	0	0	1.32	0	0	0	0	0	0
SaH6.1G	0	0	0	0.83	0	0	0.83	0	0	0	0.83	0	0	0	0	0	0	0	23.33	21.67	0	0.83	0.83	3.33	0	0.83	0	0.83	0	0	3.33	0	0.83	0	0	0	0.83	0	0.83	0
SaH6.2G	0.63	0.63	0.63	1.27	0	0.63	0.63	0	0	0	0	0	0	0	0	0	0	0	19.62	20.89	0	1.27	0.63	2.53	0	0.63	0	0	0	0	2.53	0	1.27	0	0.63	0	1.27	0	0	0.63
SaH2.1B	0.95	0.95	0	0	0	0	0	0.95	0	0	0	0	0.95	0	0	0	0	0	23.81	20	0	0	0.95	1.9	0	0	0	0	0	0.95	3.81	0	0	0	0	0	0	0	0.95	0.95
SaH2.2B	0.63	1.26	0	0.63	0	0	0	1.26	0	0	1.26	0	0.63	0	0	0.63	0	0	23.9	18.24	0.63	1.26	0.63	1.26	0	0.63	0	0	0.63	1.26	0.63	0.63	0.63	0	0	0	0	0.63	0	0.63
SaH2.3B	0.51	1.54	0	0.51	0.51	0	0	1.03	0.51	0	1.54	0	0.51	0.51	0.51	0.51	0.51	1.03	16.41	24.62	0.51	1.54	0.51	1.54	0	1.54	0	0	0	1.03	3.08	0	0	0	0	0	0	0.51	0	1.03
SaH2.4B	0.38	0.77	0	0.38	0	0	0	0.77	0	0	0.38	0	0.38	0	0	0.38	0	0	19.23	21.92	0.38	1.15	0	1.54	0	0.77	0	0	0	1.15	1.15	0	0	0	0	0	0.38	0.38	0.38	1.15
SaH2.1G	0.4	0.79	0	0.4	0	0	0	1.19	0	0	0.79	0.4	0.4	0	0	0.4	0	0	19.05	19.05	0	0.79	0.4	1.98	0	0.79	0.4	0	0	0.79	2.38	0	0.79	0	0	0.4	0.4	0.4	0	1.19
SaH2.2G	0.54	1.08	0	1.08	0	0.54	1.08	1.08	0	0	0.54	0	0.54	0	0	0	0	0	18.28	22.58	0	0	0	1.08	0	1.08	0	0.54	0	1.08	2.15	0	0.54	0	0.54	0	0.54	0	0.54	0.54
SaH2.3G	0.51	1.54	0	0.51	0	0	0	1.03	0	0	1.03	0	0.51	0	0	1.03	0.51	0	21.54	20	0	1.03	1.03	2.05	0	1.03	0	0	0	1.54	1.54	0	0.51	0	0	0	0.51	0	0	0.51
SaH2.4G	0.41	1.22	0	0.41	0.41	0	0	1.22	0	0.41	0.41	0	0.41	0	0	0.41	0.41	0	20.41	21.22	0	0.41	0.82	1.22	0.41	0.82	0.82	0	0	0.82	1.22	0	0.41	0	0	0	0.82	0.82	0.41	0.41
SaH2.5G	0.45	0.9	0	0.9	0	0	0	0.9	0	0	0.45	0	0.45	0	0	0.45	0	0	20.72	18.92	0	0.9	0.45	1.35	0	0.9	0.45	0.45	0	0.9	2.7	0	0	0	0.45	0	0.9	0	0	0.9
SaH2.6G	0.92	1.83	0	0.92	0	0	0	1.83	0	0	0.92	0	0.92	0	0	0	0	0.92	26.61	25.69	0	0.92	0.92	1.83	0	0	0	0	0	1.83	3.67	0	0	0	0	0	0.92	0.92	0	0.92
SaH2.5B	0.55	1.1	0	0.55	0	0	0	1.1	0	0	0.55	0	0.55	0	0	0	0	0.55	19.89	21.55	0	0.55	0.55	1.1	0	1.1	0	0	0	1.1	2.21	0	0	0	0.55	1.1	0.55	0	0	0.55
SaH2.6B	1.14	1.14	0	1.14	0	0	0	1.14	0	0	0	0	1.14	0	0	0	0	0	28.41	15.91	0	1.14	1.14	1.14	1.14	1.14	2.27	0	0	2.27	3.41	0	0	0	1.14	0	2.27	0	0	1.14
Average	0.392414	0.682759	0.0217241	0.431034	0.218966	0.0403448	0.211724	0.951034	0.116207	0.0331034	0.602759	0.0537931	0.254828	0.141034	0.116207	0.203793	0.236552	0.0862069	23.3807	23.83	0.107241	0.551379	0.394483	2.51483	0.211379	1.06931	0.388966	0.0627586	0.0217241	0.67	2.94759	0.0217241	0.295517	0.0993103	0.352414	0.131379	0.362069	0.346552	0.287586	0.476552
	0.395932	0.642828	0.116988	0.429388	0.503781	0.151339	0.519183	0.605223	0.321463	0.125189	0.606241	0.225332	0.345973	0.339467	0.321463	0.315362	0.504765	0.266879	3.9021	4.26553	0.327107	0.562232	0.424404	1.47274	0.453917	0.647506	0.610435	0.195373	0.116988	0.668746	1.10416	0.116988	0.49876	0.372731	0.5933	0.373972	0.526324	0.506051	0.486406	0.499845

## Sheet: res_node_table
OTU	degree	betweenness	Abundance	module	z	p	taxa_roles	Kingdom	Phylume	Class	Order	Familiy	Genus
Otu0001	4	0	12.3167	M4	-0.917757	0	Peripheral nodes	k__Bacteria	p__Proteobacteria	c__Gammaproteobacteria	o__Enterobacterales	f__Vibrionaceae	g__
Otu0002	30	152	15.9212	M1	0.34739	0.611111	Peripheral nodes	k__Bacteria	p__Bacteroidota	c__Bacteroidia	o__Flavobacteriales	f__Flavobacteriaceae	g__Polaribacter
Otu0003	5	188	13.8416	M4	-0.836257	0.337778	Peripheral nodes	k__Bacteria	p__Proteobacteria	c__Gammaproteobacteria	o__Enterobacterales	f__Vibrionaceae	g__Vibrio
Otu0004	70	1896	3.95597	M1	2.64003	0.499592	Module hubs	k__Bacteria	p__Proteobacteria	c__Gammaproteobacteria	o__Enterobacterales	f__Vibrionaceae	g__Photobacterium
Otu0006	6	80	0.929708	M4	-0.754758	0	Peripheral nodes	k__Bacteria	p__Proteobacteria	c__Gammaproteobacteria	o__Enterobacterales	f__Vibrionaceae	g__Catenococcus
Otu0007	3	0	1.68966	M4	-0.999257	0.625306	Connectors	k__Bacteria	p__Proteobacteria	c__Gammaproteobacteria	o__Enterobacterales	f__Vibrionaceae	g__Aliivibrio
Otu0008	1	0	1.39761	M11	NA	NA	NA	k__Bacteria	p__Proteobacteria	c__Alphaproteobacteria	o__Rhodobacterales	f__Rhodobacteraceae	g__
Otu0009	47	487	1.37188	M1	1.32176	0.451843	Peripheral nodes	k__Bacteria	p__Firmicutes	c__Bacilli	o__Lactobacillales	f__Vagococcaceae	g__Vagococcus
Otu0010	1	0	1.28674	M3	-1.07537	0.444444	Peripheral nodes	k__Bacteria	p__Proteobacteria	c__Gammaproteobacteria	o__Enterobacterales	f__Pseudoalteromonadaceae	g__Pseudoalteromonas
Otu0011	31	1368	1.80743	M4	1.28273	0	Peripheral nodes	k__Bacteria	p__Firmicutes	c__Bacilli	o__Lactobacillales	f__Lactobacillaceae	g__Lactobacillus
Otu0013	36	252	0.847215	M4	1.69023	0	Peripheral nodes	k__Bacteria	p__Firmicutes	c__Bacilli	o__Lactobacillales	f__Lactobacillaceae	g__Limosilactobacillus
Otu0014	41	342	1.18621	M4	2.09773	0	Peripheral nodes	k__Bacteria	p__Firmicutes	c__Bacilli	o__Lactobacillales	f__Lactobacillaceae	g__Weissella
Otu0015	38	201	0.910875	M1	0.805917	0.346133	Peripheral nodes	k__Bacteria	p__Firmicutes	c__Bacilli	o__Lactobacillales	f__Carnobacteriaceae	g__Carnobacterium
Otu0016	34	419	1.58435	M4	1.52723	0.535084	Peripheral nodes	k__Bacteria	p__Firmicutes	c__Bacilli	o__Lactobacillales	f__Lactobacillaceae	g__Latilactobacillus
Otu0017	1	0	0.81008	M3	-1.07537	0.571429	Peripheral nodes	k__Bacteria	p__Proteobacteria	c__Gammaproteobacteria	o__Thiotrichales	f__Thiotrichaceae	g__Leucothrix
Otu0018	15	849	1.5557	M4	-0.0212608	0	Peripheral nodes	k__Bacteria	p__Bacteroidota	c__Bacteroidia	o__Flavobacteriales	f__Flavobacteriaceae	g__
Otu0019	36	339	0.740584	M4	1.69023	0.312175	Peripheral nodes	k__Bacteria	p__Firmicutes	c__Bacilli	o__Lactobacillales	f__Lactobacillaceae	g__Lactiplantibacillus
Otu0021	54	1813	0.753846	M1	1.72297	0.570749	Peripheral nodes	k__Bacteria	p__Proteobacteria	c__Gammaproteobacteria	o__Burkholderiales	f__Rhodocyclaceae	g__Thauera
Otu0022	38	1103	0.782759	M4	1.85323	0.526235	Peripheral nodes	k__Bacteria	p__Firmicutes	c__Bacilli	o__Lactobacillales	f__Lactobacillaceae	g__Ligilactobacillus
Otu0023	14	270	1.08727	M3	0.915695	0.142012	Peripheral nodes	k__Bacteria	p__Bacteroidota	c__Bacteroidia	o__Chitinophagales	f__Saprospiraceae	g__Saprospira
Otu0024	8	3858	0.691512	M3	-0.0032587	0.5	Peripheral nodes	k__Bacteria	p__Proteobacteria	c__Gammaproteobacteria	o__Pseudomonadales	f__	g__Alkalimarinus
Otu0025	52	938	0.596817	M1	1.60834	0.134876	Peripheral nodes	k__Bacteria	p__Proteobacteria	c__Gammaproteobacteria	o__Competibacterales	f__Competibacteraceae	g__
Otu0027	47	358	0.681432	M1	1.32176	0	Peripheral nodes	k__Bacteria	p__Firmicutes	c__Clostridia	o__Peptostreptococcales-Tissierellales	f__Peptostreptococcaceae	g__Peptostreptococcus
Otu0028	30	157	0.646154	M4	1.20123	0.611541	Peripheral nodes	k__Bacteria	p__Firmicutes	c__Bacilli	o__Lactobacillales	f__Streptococcaceae	g__Lactococcus
Otu0029	20	333	0.238462	M4	0.386238	0.447368	Peripheral nodes	k__Bacteria	p__Firmicutes	c__Bacilli	o__Bacillales	f__Bacillaceae	g__
Otu0030	1	0	0.648806	M3	-1.07537	0.14497	Peripheral nodes	k__Bacteria	p__Proteobacteria	c__Alphaproteobacteria	o__Rhodobacterales	f__Rhodobacteraceae	g__Pseudophaeobacter
Otu0031	22	70	0.267109	M2	0.561665	0	Peripheral nodes	k__Bacteria	p__Fusobacteriota	c__Fusobacteriia	o__Fusobacteriales	f__Fusobacteriaceae	g__Psychrilyobacter
Otu0032	21	158	0.262865	M2	0.478518	0.375	Peripheral nodes	k__Bacteria	p__Fusobacteriota	c__Fusobacteriia	o__Fusobacteriales	f__Fusobacteriaceae	g__Fusobacterium
Otu0033	17	264	0.274271	M4	0.141739	0.468858	Peripheral nodes	k__Bacteria	p__Firmicutes	c__Bacilli	o__Lactobacillales	f__Lactobacillaceae	g__
Otu0034	3	0	0.234748	M4	-0.999257	0	Peripheral nodes	k__Bacteria	p__Proteobacteria	c__Gammaproteobacteria	o__Pseudomonadales	f__Moraxellaceae	g__Acinetobacter
Otu0035	50	624	0.252785	M2	2.88977	0.244898	Module hubs	k__Bacteria	p__Proteobacteria	c__Gammaproteobacteria	o__Enterobacterales	f__Shewanellaceae	g__Shewanella
Otu0036	19	43	0.7687	M4	0.304738	0.124444	Peripheral nodes	k__Bacteria	p__Firmicutes	c__Bacilli	o__Lactobacillales	f__Lactobacillaceae	g__Leuconostoc
Otu0037	33	152	0.10557	M4	1.44573	0.572531	Peripheral nodes	k__Bacteria	p__Firmicutes	c__Bacilli	o__Lactobacillales	f__	g__
Otu0038	54	928	0.289655	M1	1.72297	0.636095	Connectors	k__Bacteria	p__Firmicutes	c__Clostridia	o__Clostridiales	f__Clostridiaceae	g__Clostridium_sensu_stricto_7
Otu0039	18	316	0.642971	M4	0.223238	0.170782	Peripheral nodes	k__Bacteria	p__Proteobacteria	c__Gammaproteobacteria	o__Enterobacterales	f__Moritellaceae	g__Moritella
Otu0040	14	42	0.127586	M2	-0.103509	0.46281	Peripheral nodes	k__Bacteria	p__Firmicutes	c__Bacilli	o__Lactobacillales	f__Lactobacillaceae	g__Pediococcus
Otu0041	1	0	0.0549072	M3	-1.07537	0	Peripheral nodes	k__Bacteria	p__Proteobacteria	c__Gammaproteobacteria	o__Enterobacterales	f__Alteromonadaceae	g__
Otu0042	39	117	0.274271	M1	0.863233	0.1128	Peripheral nodes	k__Bacteria	p__Firmicutes	c__Clostridia	o__Peptostreptococcales-Tissierellales	f__Family_XI	g__Peptoniphilus
Otu0043	19	752.286	0.527056	M3	1.68149	0	Peripheral nodes	k__Bacteria	p__Bacteroidota	c__Bacteroidia	o__Bacteroidales	f__Williamwhitmaniaceae	g__Williamwhitmaniaceae_ge
Otu0045	12	229	0.103183	M2	-0.269803	0	Peripheral nodes	k__Bacteria	p__Firmicutes	c__Bacilli	o__Bacillales	f__Planococcaceae	g__
Otu0047	39	246	0.292573	M1	0.863233	0	Peripheral nodes	k__Bacteria	p__Firmicutes	c__Bacilli	o__Lactobacillales	f__Listeriaceae	g__Brochothrix
Otu0048	4	280	0.344562	M3	-0.615895	0	Peripheral nodes	k__Bacteria	p__Proteobacteria	c__Gammaproteobacteria	o__Enterobacterales	f__Shewanellaceae	g__Psychrobium
Otu0049	46	2545	0.0920424	M1	1.26444	0.345679	Peripheral nodes	k__Bacteria	p__Firmicutes	c__Clostridia	o__Clostridiales	f__Clostridiaceae	g__
Otu0050	51	1403	0.231034	M2	2.97292	0	Module hubs	k__Bacteria	p__Firmicutes	c__Clostridia	o__Peptostreptococcales-Tissierellales	f__Family_XI	g__Tepidimicrobium
Otu0051	1	0	0.118833	M2	-1.18442	0.32	Peripheral nodes	k__Bacteria	p__Proteobacteria	c__Gammaproteobacteria	o__Pseudomonadales	f__Moraxellaceae	g__Psychrobacter
Otu0052	55	743	0.219363	M1	1.78029	0	Peripheral nodes	k__Bacteria	p__Fusobacteriota	c__Fusobacteriia	o__Fusobacteriales	f__Fusobacteriaceae	g__Cetobacterium
Otu0053	6	727	0.110345	M9	1.06904	0.244898	Peripheral nodes	k__Bacteria	p__Proteobacteria	c__Gammaproteobacteria	o__Burkholderiales	f__Comamonadaceae	g__Diaphorobacter
Otu0054	35	549	0.116711	M2	1.64257	0.666667	Connectors	k__Bacteria	p__Desulfobacterota	c__Desulfobulbia	o__Desulfobulbales	f__Desulfocapsaceae	g__Desulforhopalus
Otu0055	29	306	0.296286	M4	1.11973	0.598338	Peripheral nodes	k__Bacteria	p__Firmicutes	c__Bacilli	o__Lactobacillales	f__Enterococcaceae	g__Enterococcus
Otu0056	43	939	0.0909814	M1	1.0925	0.408163	Peripheral nodes	k__Bacteria	p__Proteobacteria	c__Gammaproteobacteria	o__Burkholderiales	f__Comamonadaceae	g__
Otu0057	29	290	0.171883	M4	1.11973	0	Peripheral nodes	k__Bacteria	p__Proteobacteria	c__Gammaproteobacteria	o__Enterobacterales	f__Alteromonadaceae	g__Alteromonas
Otu0059	55	679	0.130239	M1	1.78029	0.312757	Peripheral nodes	k__Bacteria	p__Proteobacteria	c__Gammaproteobacteria	o__Enterobacterales	f__Psychromonadaceae	g__Psychromonas
Otu0060	9	0	0.606631	M3	0.1499	0.375	Peripheral nodes	k__Bacteria	p__Proteobacteria	c__Gammaproteobacteria	o__Competibacterales	f__Competibacteraceae	g__Candidatus_Competibacter
Otu0062	26	490	0.129708	M2	0.894251	0	Peripheral nodes	k__Bacteria	p__Firmicutes	c__Clostridia	o__Lachnospirales	f__Lachnospiraceae	g__
Otu0063	50	200	0.254907	M1	1.49371	0	Peripheral nodes	k__Bacteria	p__Chloroflexi	c__Chloroflexia	o__Chloroflexales	f__Chloroflexaceae	g__Candidatus_Chloroploca
Otu0066	10	112	0.244828	M4	-0.428759	0.375	Peripheral nodes	k__Bacteria	p__Firmicutes	c__Bacilli	o__Bacillales	f__Planococcaceae	g__Savagea
Otu0067	9	276	0.0806366	M2	-0.519243	0	Peripheral nodes	k__Bacteria	p__Proteobacteria	c__Gammaproteobacteria	o__Enterobacterales	f__Enterobacteriaceae	g__Escherichia-Shigella
Otu0068	39	171	0.127056	M1	0.863233	0.21875	Peripheral nodes	k__Bacteria	p__Proteobacteria	c__Gammaproteobacteria	o__Chromatiales	f__Chromatiaceae	g__
Otu0069	7	543	0.15252	M1	-0.970875	0.537037	Peripheral nodes	k__Bacteria	p__Proteobacteria	c__Gammaproteobacteria	o__Enterobacterales	f__Psychromonadaceae	g__Agarivorans
Otu0070	27	249	0.0633952	M2	0.977398	0	Peripheral nodes	k__Bacteria	p__Bacteroidota	c__Bacteroidia	o__Flavobacteriales	f__Flavobacteriaceae	g__Myroides
Otu0071	11	272	0.280902	M3	0.456218	0.611111	Peripheral nodes	k__Bacteria	p__Fusobacteriota	c__Fusobacteriia	o__Fusobacteriales	f__Fusobacteriaceae	g__
Otu0072	8	24	0.0721485	M2	-0.60239	0	Peripheral nodes	k__Bacteria	p__	c__	o__	f__	g__
Otu0073	36	99	0.199735	M1	0.691286	0.32	Peripheral nodes	k__Bacteria	p__Proteobacteria	c__Gammaproteobacteria	o__Enterobacterales	f__Morganellaceae	g__Proteus
Otu0074	40	379	0.107692	M1	0.920549	0	Peripheral nodes	k__Bacteria	p__Proteobacteria	c__Alphaproteobacteria	o__Rhodobacterales	f__Rhodobacteraceae	g__Nautella
Otu0075	4	76	0.183554	M3	-0.615895	0.444444	Peripheral nodes	k__Bacteria	p__Firmicutes	c__Clostridia	o__Clostridiales	f__Clostridiaceae	g__Clostridium_sensu_stricto_5
Otu0076	14	2325	0.187268	M3	0.915695	0.498615	Peripheral nodes	k__Bacteria	p__Proteobacteria	c__Gammaproteobacteria	o__Pseudomonadales	f__Saccharospirillaceae	g__Oleispira
Otu0077	20	597	0.0350133	M2	0.395371	0	Peripheral nodes	k__Bacteria	p__Cyanobacteria	c__Cyanobacteriia	o__Cyanobacteriales	f__Phormidiaceae	g__Arthrospira_PCC-7345
Otu0078	8	505	0.139788	M3	-0.0032587	0	Peripheral nodes	k__Bacteria	p__Bacteroidota	c__Bacteroidia	o__Bacteroidales	f__Marinifilaceae	g__Marinifilum
Otu0079	44	426	0.128912	M1	1.14981	0	Peripheral nodes	k__Bacteria	p__Proteobacteria	c__Gammaproteobacteria	o__Pseudomonadales	f__Marinomonadaceae	g__Marinomonas
Otu0080	10	950	0.0766578	M1	-0.798928	0.395	Peripheral nodes	k__Bacteria	p__Firmicutes	c__Clostridia	o__Clostridiales	f__Clostridiaceae	g__Clostridium_sensu_stricto_18
Otu0081	29	415	0.0633952	M1	0.290074	0	Peripheral nodes	k__Bacteria	p__Bacteroidota	c__Bacteroidia	o__Bacteroidales	f__Bacteroidaceae	g__Bacteroides
Otu0083	48	199	0.118833	M1	1.37908	0.541322	Peripheral nodes	k__Bacteria	p__Firmicutes	c__Clostridia	o__Peptostreptococcales-Tissierellales	f__Family_XI	g__Gallicola
Otu0084	58	444	0.145358	M1	1.95224	0.46	Peripheral nodes	k__Bacteria	p__Firmicutes	c__Clostridia	o__Clostridiales	f__Clostridiaceae	g__Clostridium_sensu_stricto_1
Otu0085	47	861	0.093634	M1	1.32176	0.399524	Peripheral nodes	k__Bacteria	p__Proteobacteria	c__Alphaproteobacteria	o__Rhodobacterales	f__Rhodobacteraceae	g__Paracoccus
Otu0086	17	776	0.317772	M1	-0.397716	0.492188	Peripheral nodes	k__Bacteria	p__Proteobacteria	c__Gammaproteobacteria	o__Burkholderiales	f__Comamonadaceae	g__Brachymonas
Otu0087	18	729	0.17878	M4	0.223238	0.142012	Peripheral nodes	k__Bacteria	p__Firmicutes	c__Bacilli	o__Lactobacillales	f__Lactobacillaceae	g__Secundilactobacillus
Otu0088	27	605	0.130769	M4	0.956735	0.523314	Peripheral nodes	k__Bacteria	p__Firmicutes	c__Bacilli	o__Lactobacillales	f__Lactobacillaceae	g__Lacticaseibacillus
Otu0089	42	851	0.0753316	M1	1.03518	0.572533	Peripheral nodes	k__Bacteria	p__Desulfobacterota	c__Desulfobulbia	o__Desulfobulbales	f__Desulfocapsaceae	g__
Otu0090	25	71	0.102918	M2	0.811105	0	Peripheral nodes	k__Bacteria	p__Proteobacteria	c__Gammaproteobacteria	o__Enterobacterales	f__Colwelliaceae	g__Thalassotalea
Otu0092	3	0	0.127321	M3	-0.769054	0	Peripheral nodes	k__Bacteria	p__Proteobacteria	c__Gammaproteobacteria	o__Enterobacterales	f__Aeromonadaceae	g__Aeromonas
Otu0093	4	201	0.070557	M9	0	0	Peripheral nodes	k__Bacteria	p__Proteobacteria	c__Gammaproteobacteria	o__Enterobacterales	f__Alteromonadaceae	g__Glaciecola
Otu0094	33	277	0.141114	M1	0.519338	0.296062	Peripheral nodes	k__Bacteria	p__Firmicutes	c__Bacilli	o__Bacillales	f__Bacillaceae	g__Cerasibacillus
Otu0095	1	0	0.0748011	M2	-1.18442	0	Peripheral nodes	k__Bacteria	p__Actinobacteriota	c__Coriobacteriia	o__Coriobacteriales	f__	g__
Otu0096	6	6	0.0496021	M2	-0.768683	0	Peripheral nodes	k__Bacteria	p__Firmicutes	c__Bacilli	o__Bacillales	f__Bacillaceae	g__Ureibacillus
Otu0097	18	1252	0.0639257	M2	0.229078	0	Peripheral nodes	k__Bacteria	p__Firmicutes	c__Bacilli	o__Lactobacillales	f__Lactobacillaceae	g__Paucilactobacillus
Otu0098	7	2	0.0498674	M2	-0.685536	0	Peripheral nodes	k__Bacteria	p__Firmicutes	c__Clostridia	o__Peptostreptococcales-Tissierellales	f__Family_XI	g__
Otu0099	23	524	0.110875	M4	0.630736	0.437778	Peripheral nodes	k__Bacteria	p__Proteobacteria	c__Alphaproteobacteria	o__Rhodobacterales	f__Rhodobacteraceae	g__Aliiroseovarius
Otu0101	4	0	0.0912467	M2	-0.934976	0.378698	Peripheral nodes	k__Bacteria	p__Desulfobacterota	c__Desulfovibrionia	o__Desulfovibrionales	f__Desulfovibrionaceae	g__Desulfovibrio
Otu0102	4	237	0.0599469	M3	-0.615895	0	Peripheral nodes	k__Bacteria	p__Bdellovibrionota	c__Bdellovibrionia	o__Bacteriovoracales	f__Bacteriovoracaceae	g__Peredibacter
Otu0103	4	907	0.0522546	M3	-0.615895	0.21875	Peripheral nodes	k__Bacteria	p__Actinobacteriota	c__Actinobacteria	o__Propionibacteriales	f__Propionibacteriaceae	g__Cutibacterium
Otu0106	5	452	0.10557	M3	-0.462736	0	Peripheral nodes	k__Bacteria	p__Proteobacteria	c__Gammaproteobacteria	o__Enterobacterales	f__Colwelliaceae	g__
Otu0107	8	1046	0.0827586	M3	-0.0032587	0	Peripheral nodes	k__Bacteria	p__Firmicutes	c__Bacilli	o__Lactobacillales	f__Lactobacillaceae	g__Levilactobacillus
Otu0108	20	475	0.0718833	M4	0.386238	0.625	Connectors	k__Bacteria	p__Firmicutes	c__Bacilli	o__Staphylococcales	f__Staphylococcaceae	g__Macrococcus
Otu0109	33	171	0.0496021	M1	0.519338	0.110727	Peripheral nodes	k__Bacteria	p__Proteobacteria	c__Alphaproteobacteria	o__Rhizobiales	f__Beijerinckiaceae	g__Methylobacterium-Methylorubrum
Otu0111	13	120	0.111141	M3	0.762536	0.252551	Peripheral nodes	k__Bacteria	p__Proteobacteria	c__Gammaproteobacteria	o__Pseudomonadales	f__Nitrincolaceae	g__
Otu0112	18	1791	0.120159	M3	1.52833	0.244898	Peripheral nodes	k__Bacteria	p__Bacteroidota	c__Bacteroidia	o__Bacteroidales	f__Marinifilaceae	g__
Otu0113	1	0	0.0543767	M5	-1.39632	0	Peripheral nodes	k__Bacteria	p__Proteobacteria	c__Alphaproteobacteria	o__Rhizobiales	f__Rhizobiaceae	g__
Otu0115	10	8	0.0519894	M1	-0.798928	0.197531	Peripheral nodes	k__Bacteria	p__Actinobacteriota	c__Actinobacteria	o__Micrococcales	f__Microbacteriaceae	g__
Otu0117	16	17	0.0806366	M1	-0.455032	0.411523	Peripheral nodes	k__Bacteria	p__Actinobacteriota	c__Actinobacteria	o__Micrococcales	f__	g__
Otu0119	6	1	0.0827586	M4	-0.754758	0	Peripheral nodes	k__Bacteria	p__Proteobacteria	c__Gammaproteobacteria	o__Enterobacterales	f__Colwelliaceae	g__Colwellia
Otu0120	1	0	0.0859416	M5	-1.39632	0	Peripheral nodes	k__Bacteria	p__Proteobacteria	c__Alphaproteobacteria	o__Rhodobacterales	f__Rhodobacteraceae	g__Halocynthiibacter
Otu0122	1	0	0.0342175	M17	NA	NA	NA	k__Bacteria	p__Proteobacteria	c__Gammaproteobacteria	o__Enterobacterales	f__Vibrionaceae	g__Vibrionaceae_ge
Otu0123	20	147	0.0320955	M1	-0.225769	0.390023	Peripheral nodes	k__Bacteria	p__Proteobacteria	c__Gammaproteobacteria	o__Pseudomonadales	f__Pseudomonadaceae	g__
Otu0124	20	435	0.188064	M4	0.386238	0.491736	Peripheral nodes	k__Bacteria	p__Firmicutes	c__Bacilli	o__Lactobacillales	f__Carnobacteriaceae	g__
Otu0126	4	130	0.123077	M7	0	0	Peripheral nodes	k__Bacteria	p__Cyanobacteria	c__Cyanobacteriia	o__	f__	g__
Otu0127	5	270	0.0533156	M9	0.534522	0	Peripheral nodes	k__Bacteria	p__Bdellovibrionota	c__Bdellovibrionia	o__Bdellovibrionales	f__Bdellovibrionaceae	g__Bdellovibrio
Otu0128	4	413	0.0129973	M4	-0.917757	0.244898	Peripheral nodes	k__Bacteria	p__Proteobacteria	c__Gammaproteobacteria	o__Burkholderiales	f__SC-I-84	g__SC-I-84_ge
Otu0129	17	480	0.0713528	M1	-0.397716	0.4864	Peripheral nodes	k__Bacteria	p__Desulfobacterota	c__Desulfobulbia	o__Desulfobulbales	f__Desulfocapsaceae	g__Desulfotalea
Otu0131	3	215	0.0729443	M7	-0.447214	0	Peripheral nodes	k__Bacteria	p__Proteobacteria	c__Gammaproteobacteria	o__Enterobacterales	f__Enterobacteriaceae	g__
Otu0133	25	329	0.0408488	M1	0.0608108	0	Peripheral nodes	k__Bacteria	p__Bacteroidota	c__Bacteroidia	o__Flavobacteriales	f__Flavobacteriaceae	g__Tamlana
Otu0134	2	270	0.0474801	M14	0.707107	0	Peripheral nodes	k__Bacteria	p__Proteobacteria	c__Gammaproteobacteria	o__Enterobacterales	f__Pseudoalteromonadaceae	g__
Otu0135	2	270	0.037931	M3	-0.922213	0	Peripheral nodes	k__Bacteria	p__Proteobacteria	c__Alphaproteobacteria	o__Rhodobacterales	f__Rhodobacteraceae	g__Jannaschia
Otu0136	12	423	0.070557	M2	-0.269803	0	Peripheral nodes	k__Bacteria	p__Proteobacteria	c__Gammaproteobacteria	o__Burkholderiales	f__Oxalobacteraceae	g__Massilia
Otu0137	4	3840	0.118302	M5	0.52362	0.451843	Peripheral nodes	k__Bacteria	p__Proteobacteria	c__Gammaproteobacteria	o__Enterobacterales	f__Morganellaceae	g__
Otu0138	25	30	0.0281167	M2	0.811105	0	Peripheral nodes	k__Bacteria	p__Firmicutes	c__Negativicutes	o__Veillonellales-Selenomonadales	f__Veillonellaceae	g__Megasphaera
Otu0139	17	162	0.0172414	M2	0.145931	0	Peripheral nodes	k__Bacteria	p__Firmicutes	c__Thermoanaerobacteria	o__Thermoanaerobacterales	f__Family_III	g__Thermoanaerobacterium
Otu0140	14	56	0.0244032	M2	-0.103509	0	Peripheral nodes	k__Bacteria	p__Proteobacteria	c__Gammaproteobacteria	o__Enterobacterales	f__Morganellaceae	g__Providencia
Otu0141	20	123	0.0259947	M1	-0.225769	0.375	Peripheral nodes	k__Bacteria	p__Proteobacteria	c__Gammaproteobacteria	o__Xanthomonadales	f__Rhodanobacteraceae	g__Ahniella
Otu0142	31	542	0.0193634	M2	1.30999	0.375	Peripheral nodes	k__Bacteria	p__Proteobacteria	c__Gammaproteobacteria	o__Cardiobacteriales	f__Wohlfahrtiimonadaceae	g__Ignatzschineria
Otu0143	26	1198	0.0408488	M1	0.118127	0.528926	Peripheral nodes	k__Bacteria	p__Proteobacteria	c__Alphaproteobacteria	o__Rhodobacterales	f__Rhodobacteraceae	g__Epibacterium
Otu0144	4	1068	0.355438	M5	0.52362	0.44898	Peripheral nodes	k__Bacteria	p__Bdellovibrionota	c__Oligoflexia	o__Oligoflexales	f__Oligoflexaceae	g__Oligoflexus
Otu0146	36	991	0.027321	M2	1.72572	0.48	Peripheral nodes	k__Bacteria	p__Firmicutes	c__Clostridia	o__Peptostreptococcales-Tissierellales	f__Family_XI	g__Anaerosalibacter
Otu0147	19	269.452	0.0888594	M3	1.68149	0	Peripheral nodes	k__Bacteria	p__Bacteroidota	c__Bacteroidia	o__Flavobacteriales	f__Flavobacteriaceae	g__Olleya
Otu0148	3	21	0.0413793	M3	-0.769054	0	Peripheral nodes	k__Bacteria	p__Proteobacteria	c__Alphaproteobacteria	o__Sphingomonadales	f__Sphingomonadaceae	g__Sphingomonas
Otu0149	27	164	0.037931	M2	0.977398	0	Peripheral nodes	k__Bacteria	p__Firmicutes	c__Clostridia	o__Clostridiales	f__Clostridiaceae	g__Clostridium_sensu_stricto_15
Otu0150	2	0	0.0636605	M7	-0.894427	0	Peripheral nodes	k__Bacteria	p__Bacteroidota	c__Bacteroidia	o__Flavobacteriales	f__Crocinitomicaceae	g__
Otu0151	3	300	0.0493369	M2	-1.01812	0.48	Peripheral nodes	k__Bacteria	p__Actinobacteriota	c__Actinobacteria	o__Bifidobacteriales	f__Bifidobacteriaceae	g__Bifidobacteriaceae_ge
Otu0152	7	181	0.0201592	M4	-0.673258	0.110727	Peripheral nodes	k__Bacteria	p__Firmicutes	c__Bacilli	o__Bacillales	f__Bacillaceae	g__Oceanobacillus
Otu0153	28	327	0.0793103	M4	1.03823	0	Peripheral nodes	k__Bacteria	p__Firmicutes	c__Bacilli	o__Lactobacillales	f__Streptococcaceae	g__
Otu0155	22	395	0.0143236	M4	0.549237	0.58	Peripheral nodes	k__Bacteria	p__Proteobacteria	c__Alphaproteobacteria	o__Rhizobiales	f__Rhizobiaceae	g__Pseudahrensia
Otu0156	6	2618	0.066313	M5	1.80358	0.104938	Peripheral nodes	k__Bacteria	p__Acidobacteriota	c__Vicinamibacteria	o__Vicinamibacterales	f__Vicinamibacteraceae	g__Vicinamibacteraceae_ge
Otu0157	7	227	0.109549	M1	-0.970875	0	Peripheral nodes	k__Bacteria	p__Bacteroidota	c__Bacteroidia	o__Flavobacteriales	f__Crocinitomicaceae	g__Salinirepens
Otu0160	13	784	0.0297082	M2	-0.186656	0	Peripheral nodes	k__Bacteria	p__Actinobacteriota	c__Actinobacteria	o__Corynebacteriales	f__Nocardiaceae	g__
Otu0161	6	1777	0.0307692	M3	-0.309577	0	Peripheral nodes	k__Bacteria	p__Proteobacteria	c__Gammaproteobacteria	o__Pseudomonadales	f__Nitrincolaceae	g__Profundimonas
Otu0162	26	575	0.0320955	M1	0.118127	0	Peripheral nodes	k__Bacteria	p__Bacteroidota	c__Bacteroidia	o__Chitinophagales	f__Saprospiraceae	g__
Otu0163	2	29	0.0461538	M3	-0.922213	0	Peripheral nodes	k__Bacteria	p__Firmicutes	c__Bacilli	o__Lactobacillales	f__Lactobacillaceae	g__Dellaglioa
Otu0164	1	0	0.201857	M11	NA	NA	NA	k__Bacteria	p__Firmicutes	c__Clostridia	o__Peptostreptococcales-Tissierellales	f__Anaerovoracaceae	g__
Otu0165	2	5	0.0267905	M4	-1.08076	0	Peripheral nodes	k__Bacteria	p__Proteobacteria	c__Alphaproteobacteria	o__Rhodobacterales	f__Rhodobacteraceae	g__Ruegeria
Otu0166	20	16	0.0137931	M2	0.395371	0	Peripheral nodes	k__Bacteria	p__Bacteroidota	c__Bacteroidia	o__	f__	g__
Otu0167	18	379	0.0143236	M2	0.229078	0	Peripheral nodes	k__Bacteria	p__Proteobacteria	c__Gammaproteobacteria	o__Thiotrichales	f__Thiotrichaceae	g__Thiothrix
Otu0169	3	93	0.0588859	M7	-0.447214	0.426036	Peripheral nodes	k__Bacteria	p__Proteobacteria	c__Gammaproteobacteria	o__Burkholderiales	f__Oxalobacteraceae	g__
Otu0170	19	880	0.0395225	M1	-0.283085	0.296296	Peripheral nodes	k__Bacteria	p__Bacteroidota	c__Bacteroidia	o__Flavobacteriales	f__Flavobacteriaceae	g__NS3a_marine_group
Otu0173	2	0	0.0230769	M7	-0.894427	0.65625	Connectors	k__Bacteria	p__Actinobacteriota	c__Actinobacteria	o__Micrococcales	f__Brevibacteriaceae	g__Brevibacterium
Otu0175	8	279	0.0416446	M4	-0.591758	0.595041	Peripheral nodes	k__Bacteria	p__Firmicutes	c__Bacilli	o__Bacillales	f__Planococcaceae	g__Sporosarcina
Otu0177	2	0	0.0145889	M1	-1.25745	0.408163	Peripheral nodes	k__Bacteria	p__Proteobacteria	c__Alphaproteobacteria	o__Rhodobacterales	f__Rhodobacteraceae	g__Litoreibacter
Otu0178	8	62	0.031565	M1	-0.913559	0.162571	Peripheral nodes	k__Bacteria	p__Bacteroidota	c__Bacteroidia	o__Flavobacteriales	f__Weeksellaceae	g__Cloacibacterium
Otu0179	1	0	0.0334218	M1	-1.31477	0.375	Peripheral nodes	k__Bacteria	p__Spirochaetota	c__Brevinematia	o__Brevinematales	f__Brevinemataceae	g__Brevinema
Otu0180	1	0	0.12069	M15	NA	NA	NA	k__Bacteria	p__Proteobacteria	c__Gammaproteobacteria	o__Burkholderiales	f__Nitrosomonadaceae	g__MND1
Otu0181	28	176	0.0204244	M1	0.232758	0.5	Peripheral nodes	k__Bacteria	p__Firmicutes	c__Bacilli	o__Bacillales	f__Bacillaceae	g__Aeribacillus
Otu0182	7	419	0.0596817	M1	-0.970875	0.625	Connectors	k__Bacteria	p__Proteobacteria	c__Gammaproteobacteria	o__Burkholderiales	f__Comamonadaceae	g__Ideonella
Otu0184	2	0	0.0806366	M3	-0.922213	0.401235	Peripheral nodes	k__Bacteria	p__Chloroflexi	c__Anaerolineae	o__Jan-20	f__1-20_fa	g__1-20_ge
Otu0185	3	1	0.0180371	M2	-1.01812	0.32	Peripheral nodes	k__Bacteria	p__Proteobacteria	c__Gammaproteobacteria	o__Burkholderiales	f__Comamonadaceae	g__Ottowia
Otu0186	34	459	0.0302387	M1	0.576654	0.32	Peripheral nodes	k__Bacteria	p__Proteobacteria	c__Alphaproteobacteria	o__Rhodobacterales	f__Rhodobacteraceae	g__Marinibacterium
Otu0187	4	270	0.0477454	M5	0.52362	0	Peripheral nodes	k__Bacteria	p__Bacteroidota	c__Bacteroidia	o__Flavobacteriales	f__Flavobacteriaceae	g__Nonlabens
Otu0188	33	381	0.0196286	M1	0.519338	0	Peripheral nodes	k__Bacteria	p__Chloroflexi	c__Anaerolineae	o__Caldilineales	f__Caldilineaceae	g__
Otu0189	18	86	0.0307692	M2	0.229078	0	Peripheral nodes	k__Bacteria	p__Bacteroidota	c__Bacteroidia	o__Flavobacteriales	f__Flavobacteriaceae	g__Pseudofulvibacter
Otu0190	25	275	0.0167109	M1	0.0608108	0	Peripheral nodes	k__Bacteria	p__Proteobacteria	c__Gammaproteobacteria	o__Enterobacterales	f__Yersiniaceae	g__
Otu0192	10	34	0.0472149	M2	-0.436096	0	Peripheral nodes	k__Bacteria	p__Firmicutes	c__Bacilli	o__Bacillales	f__Planococcaceae	g__Lysinibacillus
Otu0193	19	269.452	0.0480106	M3	1.68149	0.5248	Peripheral nodes	k__Bacteria	p__Bacteroidota	c__Bacteroidia	o__Flavobacteriales	f__	g__
Otu0194	4	2610	0.0151194	M5	0.52362	0	Peripheral nodes	k__Bacteria	p__Proteobacteria	c__Gammaproteobacteria	o__Enterobacterales	f__Colwelliaceae	g__Colwelliaceae_ge
Otu0196	10	566	0.0488064	M4	-0.428759	0.510974	Peripheral nodes	k__Bacteria	p__Proteobacteria	c__Gammaproteobacteria	o__Pseudomonadales	f__Alcanivoracaceae1	g__Alcanivorax
Otu0198	21	52	0.0137931	M2	0.478518	0	Peripheral nodes	k__Bacteria	p__Firmicutes	c__Thermoanaerobacteria	o__Thermoanaerobacterales	f__Thermoanaerobacteraceae	g__Caldanaerobius
Otu0200	31	2513	0.0185676	M1	0.404706	0.268136	Peripheral nodes	k__Bacteria	p__Proteobacteria	c__Alphaproteobacteria	o__Rhodobacterales	f__Rhodobacteraceae	g__Planktotalea
Otu0201	4	1070	0.0302387	M10	1.0435	0	Peripheral nodes	k__Bacteria	p__Planctomycetota	c__Phycisphaerae	o__Tepidisphaerales	f__WD2101_soil_group	g__WD2101_soil_group_ge
Otu0202	9	98	0.0159151	M1	-0.856244	0	Peripheral nodes	k__Bacteria	p__Proteobacteria	c__Gammaproteobacteria	o__Chromatiales	f__Chromatiaceae	g__Allochromatium
Otu0203	1	0	0.0180371	M2	-1.18442	0	Peripheral nodes	k__Bacteria	p__Bacteroidota	c__Bacteroidia	o__Bacteroidales	f__Prevotellaceae	g__Prevotella_9
Otu0204	12	81	0.0140584	M1	-0.684296	0	Peripheral nodes	k__Bacteria	p__Firmicutes	c__Bacilli	o__Lactobacillales	f__Lactobacillaceae	g__Liquorilactobacillus
Otu0206	6	0	0.0108753	M2	-0.768683	0	Peripheral nodes	k__Bacteria	p__Bacteroidota	c__Bacteroidia	o__Flavobacteriales	f__Weeksellaceae	g__Chryseobacterium
Otu0207	33	444	0.0291777	M1	0.519338	0	Peripheral nodes	k__Bacteria	p__Firmicutes	c__Clostridia	o__Clostridiales	f__Clostridiaceae	g__Haloimpatiens
Otu0210	2	167	0.0228117	M4	-1.08076	0	Peripheral nodes	k__Bacteria	p__Proteobacteria	c__Gammaproteobacteria	o__Pseudomonadales	f__Pseudomonadaceae	g__Oblitimonas
Otu0211	13	69	0.033687	M3	0.762536	0.32	Peripheral nodes	k__Bacteria	p__Firmicutes	c__Clostridia	o__Peptostreptococcales-Tissierellales	f__Fusibacteraceae	g__Fusibacter
Otu0212	10	150	0.0257294	M2	-0.436096	0	Peripheral nodes	k__Bacteria	p__Chloroflexi	c__Chloroflexia	o__Chloroflexales	f__Chloroflexaceae	g__Chloronema
Otu0213	25	485	0.0233422	M2	0.811105	0.31405	Peripheral nodes	k__Bacteria	p__Firmicutes	c__Clostridia	o__	f__	g__
Otu0214	37	399	0.0175066	M1	0.748602	0	Peripheral nodes	k__Bacteria	p__Bacteroidota	c__Bacteroidia	o__Flavobacteriales	f__Flavobacteriaceae	g__Aurantivirga
Otu0215	1	0	0.0164456	M12	NA	NA	NA	k__Bacteria	p__Firmicutes	c__Clostridia	o__Peptostreptococcales-Tissierellales	f__Family_XI	g__W5053
Otu0216	2	14	0.0222812	M2	-1.10127	0	Peripheral nodes	k__Bacteria	p__Bacteroidota	c__Bacteroidia	o__Flavobacteriales	f__Cryomorphaceae	g__
Otu0217	15	845	0.0222812	M2	-0.0203625	0.444444	Peripheral nodes	k__Bacteria	p__Firmicutes	c__Bacilli	o__Bacillales	f__Bacillaceae	g__
Otu0218	5	1595	0.0254642	M5	1.1636	0	Peripheral nodes	k__Bacteria	p__Firmicutes	c__Clostridia	o__Peptostreptococcales-Tissierellales	f__Family_XI	g__Tissierella
Otu0220	4	599	0.0206897	M3	-0.615895	0	Peripheral nodes	k__Bacteria	p__Firmicutes	c__Bacilli	o__Bacillales	f__	g__
Otu0221	7	21	0.0228117	M2	-0.685536	0	Peripheral nodes	k__Bacteria	p__Proteobacteria	c__Alphaproteobacteria	o__Rhodobacterales	f__Rhodobacteraceae	g__Tropicibacter
Otu0222	22	24	0.0148541	M2	0.561665	0	Peripheral nodes	k__Bacteria	p__Spirochaetota	c__Spirochaetia	o__Spirochaetales	f__Spirochaetaceae	g__Spirochaeta_2
Otu0223	4	42	0.0435013	M4	-0.917757	0.540816	Peripheral nodes	k__Bacteria	p__Firmicutes	c__Bacilli	o__Exiguobacterales	f__Exiguobacteraceae	g__Exiguobacterium
Otu0224	1	0	0.0122016	M10	-1.19257	0	Peripheral nodes	k__Bacteria	p__Proteobacteria	c__Alphaproteobacteria	o__Rhizobiales	f__	g__
Otu0227	5	1	0.0384615	M1	-1.08551	0	Peripheral nodes	k__Bacteria	p__Campylobacterota	c__Campylobacteria	o__Campylobacterales	f__Arcobacteraceae	g__Poseidonibacter
Otu0228	3	13	0.0167109	M4	-0.999257	0	Peripheral nodes	k__Bacteria	p__Firmicutes	c__Bacilli	o__Lactobacillales	f__Aerococcaceae	g__Aerococcus
Otu0229	3	0	0.033687	M4	-0.999257	0.547009	Peripheral nodes	k__Bacteria	p__Firmicutes	c__Clostridia	o__Oscillospirales	f__	g__
Otu0230	3	33	0.0257294	M1	-1.20014	0	Peripheral nodes	k__Bacteria	p__Firmicutes	c__Clostridia	o__Peptostreptococcales-Tissierellales	f__Family_XI	g__Anaerococcus
Otu0231	3	0	0.0310345	M4	-0.999257	0	Peripheral nodes	k__Bacteria	p__Acidobacteriota	c__Blastocatellia	o__Pyrinomonadales	f__Pyrinomonadaceae	g__RB41
Otu0232	1	0	0.0140584	M3	-1.07537	0	Peripheral nodes	k__Bacteria	p__Actinobacteriota	c__Coriobacteriia	o__Coriobacteriales	f__Atopobiaceae	g__Olsenella
Otu0234	2	2860	0.0265252	M5	-0.75634	0	Peripheral nodes	k__Bacteria	p__Proteobacteria	c__Gammaproteobacteria	o__Pseudomonadales	f__Marinobacteraceae	g__Marinobacter
Otu0235	3	3108	0.0193634	M5	-0.11636	0.277778	Peripheral nodes	k__Bacteria	p__Proteobacteria	c__Alphaproteobacteria	o__Rhizobiales	f__Xanthobacteraceae	g__
Otu0238	19	269.452	0.0151194	M3	1.68149	0.18	Peripheral nodes	k__Bacteria	p__Firmicutes	c__Bacilli	o__Paenibacillales	f__Paenibacillaceae	g__Paenibacillus
Otu0239	3	3	0.0222812	M8	0.67082	0.375	Peripheral nodes	k__Bacteria	p__Proteobacteria	c__Gammaproteobacteria	o__Pseudomonadales	f__Saccharospirillaceae	g__Litoribacillus
Otu0240	1	0	0.0114058	M8	-1.56525	0	Peripheral nodes	k__Bacteria	p__Latescibacterota	c__Latescibacterota_cl	o__Latescibacterota_or	f__Latescibacterota_fa	g__Latescibacterota_ge
Otu0241	2	0	0.0220159	M10	-0.447214	0.165289	Peripheral nodes	k__Bacteria	p__Proteobacteria	c__Gammaproteobacteria	o__Enterobacterales	f__Idiomarinaceae	g__Idiomarina
Otu0243	13	16	0.0116711	M1	-0.62698	0	Peripheral nodes	k__Bacteria	p__Proteobacteria	c__Gammaproteobacteria	o__Burkholderiales	f__	g__
Otu0244	2	0	0.0151194	M2	-1.10127	0	Peripheral nodes	k__Bacteria	p__Proteobacteria	c__Gammaproteobacteria	o__Burkholderiales	f__Rhodocyclaceae	g__
Otu0245	26	346	0.0225464	M1	0.118127	0	Peripheral nodes	k__Bacteria	p__Proteobacteria	c__Alphaproteobacteria	o__Rhizobiales	f__	g__Phreatobacter
Otu0246	27	838	0.0190981	M1	0.175443	0.18	Peripheral nodes	k__Bacteria	p__Bacteroidota	c__Bacteroidia	o__Bacteroidetes_VC2.1_Bac22	f__Bacteroidetes_VC2.1_Bac22_fa	g__Bacteroidetes_VC2.1_Bac22_ge
Otu0248	2	0	0.0267905	M8	-0.447214	0	Peripheral nodes	k__Bacteria	p__Chloroflexi	c__Chloroflexia	o__Chloroflexales	f__Roseiflexaceae	g__
Otu0250	4	117	0.0119363	M9	0	0	Peripheral nodes	k__Bacteria	p__Patescibacteria	c__Gracilibacteria	o__JGI_0000069-P22	f__JGI_0000069-P22_fa	g__JGI_0000069-P22_ge
Otu0251	5	782	0.0188329	M4	-0.836257	0.277778	Peripheral nodes	k__Bacteria	p__Actinobacteriota	c__Actinobacteria	o__Actinomycetales	f__Actinomycetaceae	g__Actinomyces
Otu0252	3	270	0.0198939	M3	-0.769054	0.408163	Peripheral nodes	k__Bacteria	p__Firmicutes	c__Bacilli	o__	f__	g__
Otu0253	5	5	0.0103448	M2	-0.85183	0	Peripheral nodes	k__Bacteria	p__Campylobacterota	c__Campylobacteria	o__Campylobacterales	f__Arcobacteraceae	g__Pseudarcobacter
Otu0255	8	25	0.0225464	M4	-0.591758	0.373439	Peripheral nodes	k__Bacteria	p__Firmicutes	c__Bacilli	o__Erysipelotrichales	f__Erysipelotrichaceae	g__Erysipelotrichaceae_UCG-009
Otu0256	1	0	0.0265252	M13	NA	NA	NA	k__Bacteria	p__Verrucomicrobiota	c__Verrucomicrobiae	o__Verrucomicrobiales	f__Rubritaleaceae	g__Persicirhabdus
Otu0257	1	0	0.0206897	M5	-1.39632	0	Peripheral nodes	k__Bacteria	p__Proteobacteria	c__Alphaproteobacteria	o__Rhodobacterales	f__Rhodobacteraceae	g__Marivita
Otu0258	5	339	0.0493369	M6	-1.1547	0	Peripheral nodes	k__Bacteria	p__Proteobacteria	c__Alphaproteobacteria	o__Acetobacterales	f__Acetobacteraceae	g__
Otu0259	4	270	0.0114058	M5	0.52362	0.5	Peripheral nodes	k__Bacteria	p__Actinobacteriota	c__Actinobacteria	o__Micrococcales	f__Micrococcaceae	g__Rothia
Otu0260	4	7	0.0106101	M2	-0.934976	0	Peripheral nodes	k__Bacteria	p__Actinobacteriota	c__Actinobacteria	o__Micrococcales	f__Micrococcaceae	g__Kocuria
Otu0263	17	221	0.0172414	M1	-0.397716	0	Peripheral nodes	k__Bacteria	p__Chloroflexi	c__Chloroflexia	o__Chloroflexales	f__Chloroflexaceae	g__
Otu0266	1	0	0.0132626	M3	-1.07537	0.062435	Peripheral nodes	k__Bacteria	p__Proteobacteria	c__Alphaproteobacteria	o__	f__	g__
Otu0267	1	0	0.0278515	M17	NA	NA	NA	k__Bacteria	p__Proteobacteria	c__Alphaproteobacteria	o__Rhizobiales	f__Xanthobacteraceae	g__Rhodoplanes
Otu0268	1	0	0.0159151	M16	NA	NA	NA	k__Bacteria	p__Proteobacteria	c__Gammaproteobacteria	o__Pseudomonadales	f__Halomonadaceae	g__Halomonas
Otu0269	11	358	0.0132626	M1	-0.741612	0.625	Connectors	k__Bacteria	p__Actinobacteriota	c__Acidimicrobiia	o__Microtrichales	f__Microtrichaceae	g__IMCC26207
Otu0270	12	0	0.0209549	M3	0.609377	0.625	Connectors	k__Bacteria	p__Bacteroidota	c__Bacteroidia	o__Bacteroidales	f__Marinilabiliaceae	g__Carboxylicivirga
Otu0273	3	26	0.0323607	M4	-0.999257	0.375	Peripheral nodes	k__Bacteria	p__Proteobacteria	c__Gammaproteobacteria	o__Burkholderiales	f__Hydrogenophilaceae	g__Tepidiphilus
Otu0276	19	269.452	0.0135279	M3	1.68149	0	Peripheral nodes	k__Bacteria	p__Proteobacteria	c__Gammaproteobacteria	o__Francisellales	f__Francisellaceae	g__
Otu0278	3	1670.5	0.0233422	M5	-0.11636	0.5	Peripheral nodes	k__Bacteria	p__Bacteroidota	c__Bacteroidia	o__Flavobacteriales	f__Flavobacteriaceae	g__Kordia
Otu0280	2	0	0.0137931	M1	-1.25745	0.32	Peripheral nodes	k__Bacteria	p__Acidobacteriota	c__Blastocatellia	o__Blastocatellales	f__Blastocatellaceae	g__
Otu0281	1	0	0.0129973	M13	NA	NA	NA	k__Bacteria	p__Myxococcota	c__Polyangia	o__Polyangiales	f__Sandaracinaceae	g__
Otu0282	6	710	0.0183024	M1	-1.02819	0.375	Peripheral nodes	k__Bacteria	p__Firmicutes	c__Bacilli	o__Bacillales	f__Bacillaceae	g__Anoxybacillus
Otu0284	11	809	0.0190981	M3	0.456218	0	Peripheral nodes	k__Bacteria	p__Fusobacteriota	c__Fusobacteriia	o__Fusobacteriales	f__Leptotrichiaceae	g__Leptotrichia
Otu0285	5	214	0.0151194	M1	-1.08551	0.110727	Peripheral nodes	k__Bacteria	p__Proteobacteria	c__Alphaproteobacteria	o__Rhodobacterales	f__Rhodobacteraceae	g__Phaeobacter
Otu0286	9	181	0.0140584	M1	-0.856244	0.444444	Peripheral nodes	k__Bacteria	p__Fibrobacterota	c__Chitinivibrionia	o__Chitinivibrionales	f__Chitinivibrionaceae	g__possible_genus_03
Otu0290	1	0	0.0124668	M14	-0.707107	0.375	Peripheral nodes	k__Bacteria	p__Firmicutes	c__Negativicutes	o__Veillonellales-Selenomonadales	f__Selenomonadaceae	g__Selenomonas
Otu0292	7	283	0.0140584	M2	-0.685536	0.165289	Peripheral nodes	k__Bacteria	p__Gemmatimonadota	c__Gemmatimonadetes	o__Gemmatimonadales	f__Gemmatimonadaceae	g__
Otu0294	2	4	0.0180371	M4	-1.08076	0.594518	Peripheral nodes	k__Bacteria	p__Patescibacteria	c__Saccharimonadia	o__Saccharimonadales	f__Saccharimonadales_fa	g__Saccharimonadales_ge
Otu0295	1	0	0.0127321	M3	-1.07537	0.152778	Peripheral nodes	k__Bacteria	p__Patescibacteria	c__Parcubacteria	o__Candidatus_Campbellbacteria	f__Candidatus_Campbellbacteria_fa	g__Candidatus_Campbellbacteria_ge
Otu0296	21	8	0.0114058	M1	-0.168453	0	Peripheral nodes	k__Bacteria	p__Bacteroidota	c__Bacteroidia	o__Chitinophagales	f__Chitinophagaceae	g__
Otu0297	9	75	0.0183024	M3	0.1499	0	Peripheral nodes	k__Bacteria	p__Campylobacterota	c__Campylobacteria	o__Campylobacterales	f__Arcobacteraceae	g__Halarcobacter
Otu0299	3	0	0.032626	M5	-0.11636	0	Peripheral nodes	k__Bacteria	p__Acidobacteriota	c__Vicinamibacteria	o__Vicinamibacterales	f__	g__
Otu0300	3	1	0.0124668	M1	-1.20014	0.5	Peripheral nodes	k__Bacteria	p__Firmicutes	c__Clostridia	o__Peptostreptococcales-Tissierellales	f__Peptostreptococcaceae	g__Paeniclostridium
Otu0301	29	220	0.0143236	M1	0.290074	0	Peripheral nodes	k__Bacteria	p__Actinobacteriota	c__Actinobacteria	o__Corynebacteriales	f__Nocardiaceae	g__Gordonia
Otu0302	21	1549	0.0220159	M1	-0.168453	0.541667	Peripheral nodes	k__Bacteria	p__Bacteroidota	c__Bacteroidia	o__Flavobacteriales	f__Flavobacteriaceae	g__Muricauda
Otu0303	18	3004	0.0100796	M1	-0.3404	0	Peripheral nodes	k__Bacteria	p__Chloroflexi	c__Anaerolineae	o__SBR1031	f__A4b	g__A4b_ge
Otu0306	1	0	0.0135279	M5	-1.39632	0.59375	Peripheral nodes	k__Bacteria	p__Actinobacteriota	c__Actinobacteria	o__Corynebacteriales	f__Nocardiaceae	g__Rhodococcus
Otu0307	1	0	0.0132626	M3	-1.07537	0	Peripheral nodes	k__Bacteria	p__Campylobacterota	c__Campylobacteria	o__Campylobacterales	f__Arcobacteraceae	g__
Otu0309	9	2	0.0114058	M1	-0.856244	0.4032	Peripheral nodes	k__Bacteria	p__Bacteroidota	c__Bacteroidia	o__Bacteroidales	f__Dysgonomonadaceae	g__Dysgonomonas
Otu0311	16	592	0.0156499	M3	1.22201	0	Peripheral nodes	k__Bacteria	p__Actinobacteriota	c__Actinobacteria	o__PeM15	f__PeM15_fa	g__PeM15_ge
Otu0315	6	41	0.0233422	M2	-0.768683	0	Peripheral nodes	k__Bacteria	p__Proteobacteria	c__Gammaproteobacteria	o__Pseudomonadales	f__MBAE14	g__MBAE14_ge
Otu0316	4	806	0.0145889	M10	1.0435	0.48	Peripheral nodes	k__Bacteria	p__Firmicutes	c__Bacilli	o__Bacillales	f__Bacillaceae	g__Saccharococcus
Otu0317	8	612	0.0127321	M6	0.57735	0.5	Peripheral nodes	k__Bacteria	p__Actinobacteriota	c__Acidimicrobiia	o__Microtrichales	f__Microtrichaceae	g__Candidatus_Microthrix
Otu0318	2	432	0.0106101	M4	-1.08076	0.638216	Connectors	k__Bacteria	p__Actinobacteriota	c__Thermoleophilia	o__Gaiellales	f__	g__
Otu0320	4	0	0.0238727	M6	-1.73205	0	Peripheral nodes	k__Bacteria	p__Firmicutes	c__Negativicutes	o__Veillonellales-Selenomonadales	f__Veillonellaceae	g__Veillonella
Otu0321	8	696	0.0198939	M7	1.78885	0.197531	Peripheral nodes	k__Bacteria	p__Firmicutes	c__Clostridia	o__Peptostreptococcales-Tissierellales	f__Peptostreptococcaceae	g__Paraclostridium
Otu0322	2	270	0.0164456	M2	-1.10127	0	Peripheral nodes	k__Bacteria	p__Acidobacteriota	c__Holophagae	o__Subgroup_7	f__Subgroup_7_fa	g__Subgroup_7_ge
Otu0323	1	0	0.0190981	M16	NA	NA	NA	k__Bacteria	p__Proteobacteria	c__Gammaproteobacteria	o__Xanthomonadales	f__Xanthomonadaceae	g__Pseudoxanthomonas
Otu0324	2	0	0.0201592	M1	-1.25745	0.110727	Peripheral nodes	k__Bacteria	p__Firmicutes	c__Negativicutes	o__Veillonellales-Selenomonadales	f__Veillonellaceae	g__
Otu0325	5	146	0.0119363	M1	-1.08551	0.459184	Peripheral nodes	k__Bacteria	p__Proteobacteria	c__Gammaproteobacteria	o__Pseudomonadales	f__Nitrincolaceae	g__Neptuniibacter
Otu0327	5	562	0.0169761	M1	-1.08551	0.095	Peripheral nodes	k__Bacteria	p__Actinobacteriota	c__Acidimicrobiia	o__Microtrichales	f__Iamiaceae	g__Iamia
Otu0328	1	0	0.0169761	M3	-1.07537	0	Peripheral nodes	k__Bacteria	p__Proteobacteria	c__Gammaproteobacteria	o__Granulosicoccales	f__Granulosicoccaceae	g__Granulosicoccus
Otu0332	19	269.452	0.0106101	M3	1.68149	0.58	Peripheral nodes	k__Bacteria	p__Verrucomicrobiota	c__Chlamydiae	o__Chlamydiales	f__	g__
Otu0333	2	0	0.0116711	M1	-1.25745	0.557752	Peripheral nodes	k__Bacteria	p__Firmicutes	c__Bacilli	o__Lactobacillales	f__Lactobacillaceae	g__Agrilactobacillus
Otu0338	1	0	0.0119363	M9	-1.60357	0	Peripheral nodes	k__Bacteria	p__Actinobacteriota	c__Actinobacteria	o__Propionibacteriales	f__Propionibacteriaceae	g__Propionibacterium
Otu0339	9	792	0.0289125	M4	-0.510259	0	Peripheral nodes	k__Bacteria	p__Firmicutes	c__Bacilli	o__Aneurinibacillales	f__Aneurinibacillaceae	g__Aneurinibacillus
Otu0340	6	4	0.0286472	M4	-0.754758	0.134876	Peripheral nodes	k__Bacteria	p__Firmicutes	c__Clostridia	o__Oscillospirales	f__Ruminococcaceae	g__Faecalibacterium
Otu0341	1	0	0.0132626	M3	-1.07537	0.6208	Connectors	k__Bacteria	p__Bacteroidota	c__Bacteroidia	o__Flavobacteriales	f__Flavobacteriaceae	g__Lutibacter
Otu0342	13	1314	0.0153846	M1	-0.62698	0.210059	Peripheral nodes	k__Bacteria	p__Actinobacteriota	c__Thermoleophilia	o__Solirubrobacterales	f__67-14	g__67-14_ge
Otu0346	8	261	0.0129973	M2	-0.60239	0	Peripheral nodes	k__Bacteria	p__Verrucomicrobiota	c__Verrucomicrobiae	o__Pedosphaerales	f__Pedosphaeraceae	g__
Otu0348	9	179	0.0124668	M1	-0.856244	0	Peripheral nodes	k__Bacteria	p__Actinobacteriota	c__Acidimicrobiia	o__Microtrichales	f__	g__
Otu0349	6	2618	0.0122016	M5	1.80358	0	Peripheral nodes	k__Bacteria	p__Proteobacteria	c__Gammaproteobacteria	o__Burkholderiales	f__Sutterellaceae	g__Sutterella
Otu0350	3	0	0.0137931	M5	-0.11636	0	Peripheral nodes	k__Bacteria	p__Bacteroidota	c__Bacteroidia	o__Bacteroidales	f__Prevotellaceae	g__
Otu0353	4	270	0.0193634	M3	-0.615895	0.394449	Peripheral nodes	k__Bacteria	p__Firmicutes	c__Bacilli	o__Bacillales	f__Planococcaceae	g__Bhargavaea
Otu0357	9	575	0.0167109	M3	0.1499	0	Peripheral nodes	k__Bacteria	p__Proteobacteria	c__Alphaproteobacteria	o__Rhodobacterales	f__Rhodobacteraceae	g__Roseobacter
Otu0363	3	1	0.0177719	M8	0.67082	0	Peripheral nodes	k__Bacteria	p__Desulfobacterota	c__Desulfobacteria	o__Desulfobacterales	f__Desulfolunaceae	g__Desulfofrigus
Otu0365	19	269.452	0.0127321	M3	1.68149	0.5	Peripheral nodes	k__Bacteria	p__Proteobacteria	c__Gammaproteobacteria	o__	f__	g__
Otu0367	3	270	0.0527851	M5	-0.11636	0	Peripheral nodes	k__Bacteria	p__Firmicutes	c__Clostridia	o__Clostridiales	f__Caloramatoraceae	g__Thermobrachium
Otu0369	11	809	0.0114058	M3	0.456218	0.595556	Peripheral nodes	k__Bacteria	p__Actinobacteriota	c__Actinobacteria	o__Corynebacteriales	f__Mycobacteriaceae	g__Mycobacterium
Otu0370	5	1392	0.0156499	M5	1.1636	0	Peripheral nodes	k__Bacteria	p__Cloacimonadota	c__Cloacimonadia	o__Cloacimonadales	f__	g__
Otu0371	3	1	0.0140584	M8	0.67082	0	Peripheral nodes	k__Bacteria	p__Proteobacteria	c__Alphaproteobacteria	o__Acetobacterales	f__Acetobacteraceae	g__Acetobacter
Otu0372	19	234	0.0156499	M1	-0.283085	0.49537	Peripheral nodes	k__Bacteria	p__Proteobacteria	c__Gammaproteobacteria	o__Burkholderiales	f__Comamonadaceae	g__Tepidimonas
Otu0374	1	0	0.0103448	M12	NA	NA	NA	k__Bacteria	p__Firmicutes	c__Clostridia	o__Peptostreptococcales-Tissierellales	f__Family_XI	g__Anaerosphaera
Otu0376	8	192.25	0.0212202	M6	0.57735	0	Peripheral nodes	k__Bacteria	p__Proteobacteria	c__Alphaproteobacteria	o__Rhodobacterales	f__Rhodobacteraceae	g__Roseovarius
Otu0379	1	0	0.0206897	M5	-1.39632	0.48	Peripheral nodes	k__Bacteria	p__Proteobacteria	c__Gammaproteobacteria	o__Pseudomonadales	f__Nitrincolaceae	g__Marinobacterium
Otu0385	5	189.5	0.0169761	M1	-1.08551	0	Peripheral nodes	k__Bacteria	p__Proteobacteria	c__Alphaproteobacteria	o__Rhodobacterales	f__Rhodobacteraceae	g__Pelagibaca
Otu0392	5	31.6667	0.0103448	M1	-1.08551	0.666667	Connectors	k__Bacteria	p__NB1-j	c__NB1-j_cl	o__NB1-j_or	f__NB1-j_fa	g__NB1-j_ge
Otu0395	5	189.5	0.0275862	M1	-1.08551	0.345679	Peripheral nodes	k__Bacteria	p__Acidobacteriota	c__Subgroup_18	o__Subgroup_18_or	f__Subgroup_18_fa	g__Subgroup_18_ge
Otu0405	10	4767	0.0122016	M1	-0.798928	0	Peripheral nodes	k__Bacteria	p__Firmicutes	c__Clostridia	o__Clostridiales	f__Clostridiaceae	g__Clostridium_sensu_stricto_13
Otu0409	5	31.6667	0.0180371	M1	-1.08551	0.444444	Peripheral nodes	k__Bacteria	p__Firmicutes	c__Bacilli	o__RsaHf231	f__RsaHf231_fa	g__RsaHf231_ge
Otu0420	5	31.6667	0.0100796	M1	-1.08551	0	Peripheral nodes	k__Bacteria	p__Proteobacteria	c__Gammaproteobacteria	o__Pseudomonadales	f__Halieaceae	g__Marimicrobium
Otu0424	6	800	0.0225464	M7	0.894427	0.444444	Peripheral nodes	k__Bacteria	p__Chloroflexi	c__Chloroflexia	o__Chloroflexales	f__Roseiflexaceae	g__Roseiflexus
Otu0429	3	0	0.027321	M5	-0.11636	0	Peripheral nodes	k__Bacteria	p__Proteobacteria	c__Gammaproteobacteria	o__Burkholderiales	f__Rhodocyclaceae	g__Dechloromonas
Otu0440	2	0	0.0124668	M10	-0.447214	0	Peripheral nodes	k__Bacteria	p__Firmicutes	c__Clostridia	o__Clostridiales	f__Clostridiaceae	g__Clostridium_sensu_stricto_12
Otu0459	3	1670.5	0.0106101	M5	-0.11636	0	Peripheral nodes	k__Bacteria	p__Proteobacteria	c__Gammaproteobacteria	o__Pseudomonadales	f__Nitrincolaceae	g__Pontibacterium
Otu0466	1	0	0.0122016	M15	NA	NA	NA	k__Bacteria	p__Proteobacteria	c__Gammaproteobacteria	o__Legionellales	f__Legionellaceae	g__Legionella
Otu0503	8	192.25	0.0116711	M6	0.57735	0	Peripheral nodes	k__Bacteria	p__Proteobacteria	c__Alphaproteobacteria	o__Rhizobiales	f__Stappiaceae	g__Stappia
Otu0505	8	192.25	0.0193634	M6	0.57735	0	Peripheral nodes	k__Bacteria	p__Proteobacteria	c__Gammaproteobacteria	o__Pseudomonadales	f__Halomonadaceae	g__Marinospirillum
Otu0556	8	192.25	0.0103448	M6	0.57735	0.375	Peripheral nodes	k__Bacteria	p__Planctomycetota	c__OM190	o__OM190_or	f__OM190_fa	g__OM190_ge
